# Supplementary material for: Multi-omics analysis of polysaccharide accumulation and associated metabolic reprogramming across developmental stages of Ganoderma tsugae
Source: Front Microbiol. 2026 Jun 17;17:1856773. doi: 10.3389/fmicb.2026.1856773 (PMC13319048; doi:10.3389/fmicb.2026.1856773)
Supplement: Supplementary file 1 [file Table_1.xlsx]

## Sheet: 全部差异基因
Table S1 All the information of DEGs
id	T1-1_tpm	T1-2_tpm	T1-3_tpm	T2-1_tpm	T2-2_tpm	T2-3_tpm	T3-1_tpm	T3-2_tpm	T3-3_tpm	T4-1_tpm	T4-2_tpm	T4-3_tpm	T5-1_tpm	T5-2_tpm	T5-3_tpm	T1-1_count	T1-2_count	T1-3_count	T2-1_count	T2-2_count	T2-3_count	T3-1_count	T3-2_count	T3-3_count	T4-1_count	T4-2_count	T4-3_count	T5-1_count	T5-2_count	T5-3_count	Symbol	Description	KEGG_A_class	KEGG_B_class	Pathway	K_ID
DHH009000001	0	0	0	0	0	0	0	0	0	0	0.19	0.172	0.668	0.213	0.638	0	0	0	0	0	0	0	0	0	0	6.43	5.1	20.49	5.57	18.77	--	KAI1787253.1 taxid=1566825 P-loop containing nucleoside triphosphate hydrolase protein [Ganoderma leucocontextum]	-	-	-	-
DHH009000006	11.765	8.449	3.929	3.257	3.164	3.472	11.671	15.063	19.021	8.16	4.321	0.758	1.284	3.007	2.296	82	57	21	15	17	18	60	76	102	43	26	4	7	14	12	--	KAI1786270.1 taxid=1566825 hypothetical protein LXA43DRAFT_73967 [Ganoderma leucocontextum]	-	-	-	-
DHH009000007	1390.36	1723.74	1198.48	264.389	210.736	256.549	1780.37	2564.75	2378.21	2572.96	602.791	305.351	357.65	716	423.984	18480	22176	12217	2322	2159	2536	17454	24677	24320	25855	6917	3073	3717	6357	4225	PGC	KAI1786271.1 taxid=1566825 family A1 protease [Ganoderma leucocontextum]	Cellular Processes	Transport and catabolism	ko04138//Autophagy - yeast	K01381
DHH009000008	14.395	12.925	4.246	1.297	1.556	0.922	22.537	31.012	47.889	26.294	1.191	2.263	0.219	5.901	4.114	84	73	19	5	7	4	97	131	215	116	6	10	1	23	18	--	KAI1786273.1 taxid=1566825 hypothetical protein LXA43DRAFT_870585, partial [Ganoderma leucocontextum]	-	-	-	-
DHH009000011	20.195	17.324	8.457	10.374	8.414	9.146	6.863	9.397	7.47	11.02	3.665	4.387	10.385	7.578	4.712	383	318	123	130	123	129	96	129	109	158	60	63	154	96	67	--	KAI1786277.1 taxid=1566825 hypothetical protein LXA43DRAFT_1085553 [Ganoderma leucocontextum]	-	-	-	-
DHH009000014	0.253	0.522	0.549	1.786	2.952	1.36	0	1.863	0	0.111	0.586	0.334	0.431	0.631	0.45	3	6	5	14	27	12	0	16	0	1	6	3	4	5	4	--	KAI1783438.1 taxid=1566825 hypothetical protein LXA43DRAFT_1186993 [Ganoderma leucocontextum]	-	-	-	-
DHH009000015	0.392	0.202	0	1.482	2.414	4.082	0	2.841	0	2.202	0.907	2.069	0.751	0	0.522	4	2	0	10	19	31	0	21	0	17	8	16	6	0	4	--	KAI1784197.1 taxid=1566825 hypothetical protein LXA43DRAFT_902095 [Ganoderma leucocontextum]	-	-	-	-
DHH009000019	2.185	2.529	2.299	3.904	3.893	5.344	0	0	0	0.07	3.323	2.885	1.683	2.679	2.106	83	93	67	98	114	151	0	0	0	2	109	83	50	68	60	--	KAI1785704.1 taxid=1566825 hypothetical protein LXA43DRAFT_1113630 [Ganoderma leucocontextum]	-	-	-	-
DHH009000023	25.659	26.184	28.612	24.721	20.419	19.042	10.598	25.035	10.98	26.613	3.451	2.639	5.111	4.041	2.899	732	723	626	466	449	404	223	517	241	574	85	57	114	77	62	--	KAI1788209.1 taxid=1566825 hypothetical protein LXA43DRAFT_1097540 [Ganoderma leucocontextum]	-	-	-	-
DHH009000024	8.021	7.235	7.473	21.972	22.591	20.668	20.26	17.16	22.557	16.244	10.372	7.221	12.964	8.495	10.204	226.21	197.52	161.65	409.47	491.11	433.53	421.47	350.35	489.48	346.37	252.56	154.21	285.9	160.05	215.77	--	KAI1785709.1 taxid=1566825 hypothetical protein LXA43DRAFT_1099924 [Ganoderma leucocontextum]	-	-	-	-
DHH009000033	7.317	5.086	4.22	2.509	2.96	4.234	10.473	6.875	11.556	5.409	13.267	8.862	15.285	15.855	13.522	156.79	105.48	69.35	35.53	48.89	67.47	165.53	106.65	190.52	87.63	245.44	143.79	256.1	226.95	217.23	--	KAI1785709.1 taxid=1566825 hypothetical protein LXA43DRAFT_1099924 [Ganoderma leucocontextum]	-	-	-	-
DHH009000034	3.933	1.991	2.186	1.249	0.937	0.416	1.119	2.859	0.805	2.987	1.792	1.499	0.66	0.618	1.789	38.12	18.68	16.25	8	7	3	8	20.06	6	21.89	15	11	5	4	13	--	KAI1785714.1 taxid=1566825 PARP-domain-containing protein [Ganoderma leucocontextum]	Genetic Information Processing	Replication and repair	ko03410//Base excision repair	K10798
DHH009000044	0	0	0	3.949	2.539	4.386	5.686	0	1.696	0	7.664	3.816	4.171	7.255	4.475	0	0	0	28	21	35	45	0	14	0	71	31	35	52	36	--	KAI1785704.1 taxid=1566825 hypothetical protein LXA43DRAFT_1113630 [Ganoderma leucocontextum]	-	-	-	-
DHH009000047	38.401	25.149	27.293	39.3	28.925	31.531	6.259	8.986	5.523	7.98	6.077	5.266	5.636	4.555	6.018	732	464	399	495	425	447	88	124	81	115	100	76	84	58	86	CCL7	KAI1785720.1 taxid=1566825 phenylacetyl-CoA ligase [Ganoderma leucocontextum]	Metabolism;Metabolism;Metabolism	Global and overview maps;Global and overview maps;Metabolism of cofactors and vitamins	ko01100//Metabolic pathways;ko01110//Biosynthesis of secondary metabolites;ko00130//Ubiquinone and other terpenoid-quinone biosynthesis	K01904;K01904;K01904
DHH009000048	1.459	0.969	0	0.789	0.135	1.822	5.652	1.152	5.553	0.551	4.828	2.34	7.464	4.524	3.336	14	9	0	5	1	13	40	8	41	4	40	17	56	29	24	SPBC21B10.07	KAI1785721.1 taxid=1566825 endo-beta-glucanase [Ganoderma leucocontextum]	-	-	-	-
DHH009000049	16.57	16.904	4.892	5.835	9.329	3.363	26.421	22.458	30.747	18.195	28.608	24.086	26.789	26.834	25.159	159	157	36	37	69	24	187	156	227	132	237	175	201	172	181	SPBC21B10.07	KAI1785722.1 taxid=1566825 endo-beta-glucanase [Ganoderma leucocontextum]	-	-	-	-
DHH009000051	0.082	0.937	0.753	0.374	0	0.665	14.313	0	15.33	0	7.261	7.516	9.493	8.52	7.481	1	11	7	3	0	6	128	0	143	0	76	69	90	69	68	--	KAI0367996.1 taxid=2735509 hypothetical protein BV20DRAFT_949050 [Pilatotrama ljubarskyi]	-	-	-	-
DHH009000053	54.365	41.58	27.588	30.203	21.487	21.824	101.045	152.375	83.792	165.45	72.275	74.863	89.015	94.156	44.347	1313	972	511	482	400	392	1800	2664	1557	3021	1507	1369	1681	1519	803	URE1	KAI1785725.1 taxid=1566825 urease [Ganoderma leucocontextum]	Metabolism;Metabolism;Metabolism;Metabolism	Global and overview maps;Nucleotide metabolism;Amino acid metabolism;Xenobiotics biodegradation and metabolism	ko01100//Metabolic pathways;ko00230//Purine metabolism;ko00220//Arginine biosynthesis;ko00791//Atrazine degradation	K01427;K01427;K01427;K01427
DHH009000054	34.044	18.85	21.337	18.787	14.885	13.404	55.592	84.705	57.451	83.344	45.316	51.919	41.856	56.597	20.823	181	97	87	66	61	53	218	326	235	335	208	209	174	201	83	ureC	KAI1782587.1 taxid=1566825 hypothetical protein LXA43DRAFT_957229 [Ganoderma leucocontextum]	Metabolism;Metabolism;Metabolism;Metabolism	Global and overview maps;Nucleotide metabolism;Amino acid metabolism;Xenobiotics biodegradation and metabolism	ko01100//Metabolic pathways;ko00230//Purine metabolism;ko00220//Arginine biosynthesis;ko00791//Atrazine degradation	K01427;K01427;K01427;K01427
DHH009000055	3.946	3.243	2.221	2.036	0.814	1.567	2.553	3.097	6.294	3.202	3.012	1.54	4.129	2.148	3.11	44	35	19	15	7	13	21	25	54	27	29	13	36	16	26	SPBC21B10.07	KAI1785726.1 taxid=1566825 endo-beta-glucanase [Ganoderma leucocontextum]	-	-	-	-
DHH009000057	1.152	0.066	1.252	0.194	0.747	0.172	3.471	5.481	4.492	5.672	26.612	10.819	43.133	24.814	24.669	18	1	15	2	9	2	40	62	54	67	359	128	527	259	289	--	KAI0754600.1 taxid=1140402 hypothetical protein C8Q80DRAFT_376843 [Daedaleopsis nitida]	-	-	-	-
DHH009000061	11.244	9.688	8.409	7.385	10.294	9.185	149.395	78.602	180.171	83.791	106.305	110.732	133.328	113.701	165.255	265	221	152	115	187	161	2597	1341	3267	1493	2163	1976	2457	1790	2920	msbA	KAI1785732.1 taxid=1566825 HlyB/MsbA family ABC transporter [Ganoderma leucocontextum]	-	-	-	-
DHH009000064	5600.62	6045	5811.37	4158.66	3476.08	2830.76	2122.63	2347.77	1907.43	2527.23	2108.5	893.759	2393	2899.05	1506.81	90963	95030	72388	44630	43517	34193	25428	27603	23835	31032	29565	10991	30390	31452	18348	aldA	KAI1783727.1 taxid=1566825 aldehyde dehydrogenase [Ganoderma leucocontextum]	Metabolism;Metabolism;Metabolism;Metabolism;Metabolism;Metabolism;Metabolism;Metabolism;Metabolism;Metabolism;Metabolism;Metabolism;Metabolism;Metabolism;Metabolism	Global and overview maps;Global and overview maps;Global and overview maps;Carbohydrate metabolism;Amino acid metabolism;Amino acid metabolism;Lipid metabolism;Carbohydrate metabolism;Lipid metabolism;Amino acid metabolism;Amino acid metabolism;Metabolism of other amino acids;Metabolism of cofactors and vitamins;Amino acid metabolism;Carbohydrate metabolism	ko01100//Metabolic pathways;ko01110//Biosynthesis of secondary metabolites;ko01240//Biosynthesis of cofactors;ko00620//Pyruvate metabolism;ko00380//Tryptophan metabolism;ko00330//Arginine and proline metabolism;ko00561//Glycerolipid metabolism;ko00010//Glycolysis / Gluconeogenesis;ko00071//Fatty acid degradation;ko00280//Valine, leucine and isoleucine degradation;ko00310//Lysine degradation;ko004…	K00128;K00128;K00128;K00128;K00128;K00128;K00128;K00128;K00128;K00128;K00128;K00128;K00128;K00128;K00128
DHH009000066	2.087	2.636	3.931	3.51	2.407	1.871	5.346	8.651	7.536	6.749	9.94	4.288	5.339	10.416	10.518	9	11	13	10	8	6	17	27	25	22	37	14	18	30	34	--	KAI1783724.1 taxid=1566825 hypothetical protein LXA43DRAFT_1129764 [Ganoderma leucocontextum]	-	-	-	-
DHH009000067	3.466	2.148	3.917	1.923	1.799	1.709	4.542	8.299	4.368	8.099	15.925	5.646	11.82	12.972	11.249	30	18	26	11	12	11	29	52	29.09	53	119	37	80	75	73	--	KAI1783724.1 taxid=1566825 hypothetical protein LXA43DRAFT_1129764 [Ganoderma leucocontextum]	-	-	-	-
DHH009000068	1.335	1.931	1.741	1.213	3.985	1.436	6.156	3.874	3.818	1.766	7.424	1.411	3.757	7.597	4.809	10	14	10	6	23	8	34	21	22	10	48	8	22	38	27	--	KAI1783723.1 taxid=1566825 hypothetical protein LXA43DRAFT_955863 [Ganoderma leucocontextum]	-	-	-	-
DHH009000070	9.265	9.245	10.982	5.258	6.419	5.238	8.421	5.672	7.116	5.152	6.341	5.423	4.174	2.679	4.213	88	85	80	33	47	37	59	39	52	37	52	39	31	17	30	ptmH	KAI1783722.1 taxid=1566825 oxidoreductase [Ganoderma leucocontextum]	Metabolism;Metabolism;Metabolism	Global and overview maps;Lipid metabolism;Lipid metabolism	ko01100//Metabolic pathways;ko00564//Glycerophospholipid metabolism;ko00565//Ether lipid metabolism	K06123;K06123;K06123
DHH009000074	5.018	4.32	5.645	11.913	13.276	11.246	4.469	1.631	6.267	2.343	7.009	5.523	6.732	8.028	3.609	102	85	88	160	208	170	67	24	98	36	123	85	107	109	55	mpl7	KAI1783706.1 taxid=1566825 GMC oxidoreductase [Ganoderma leucocontextum]	-	-	-	-
DHH009000076	5.027	5.784	4.469	5.187	1.63	3.226	11.772	6.786	10.84	4.382	7.675	4.979	5.698	10.775	5.943	44	49	30	30	11	21	76	43	73	29	58	33	39	63	39	--	KAI1783708.1 taxid=1566825 hypothetical protein LXA43DRAFT_955852 [Ganoderma leucocontextum]	-	-	-	-
DHH009000077	3.833	2.829	2.142	1.105	0.474	1.227	11.383	6.808	11.366	6.036	5.497	2.893	5.836	3.279	1.461	21	15	9	4	2	5	46	27	47.91	25	26	12	25	12	6	--	KAI1783724.1 taxid=1566825 hypothetical protein LXA43DRAFT_1129764 [Ganoderma leucocontextum]	-	-	-	-
DHH009000078	1.341	2.217	0.525	0.609	0.348	0.361	2.182	1.112	1.22	1.242	1.709	0.709	0.172	1.606	0.537	10	16	3	3	2	2	12	6	7	7	11	4	1	8	3	--	KAF8959249.1 taxid=109635 hypothetical protein BDZ97DRAFT_1761585 [Flammula alnicola]	-	-	-	-
DHH009000079	84.119	97.026	117.886	64.512	66.412	60.625	47.979	48.168	47.964	46.496	49.156	63.297	58.268	46.604	62.284	1778	1985	1911	901	1082	953	748	737	780	743	897	1013	963	658	987	MRH4	KAI1787628.1 taxid=1566825 P-loop containing nucleoside triphosphate hydrolase protein [Ganoderma leucocontextum]	-	-	-	-
DHH009000080	1.391	0.914	0.989	0.574	0.164	0.17	0.686	0	0.493	0.836	0.586	0.668	0	0.379	0.506	11	7	6	3	1	1	4	0	3	5	4	4	0	2	3	--	KAI1787631.1 taxid=1566825 hypothetical protein LXA43DRAFT_842919, partial [Ganoderma leucocontextum]	-	-	-	-
DHH009000083	3.406	3.715	4.195	2.005	1.473	1.272	3.079	2.353	4.673	5.257	3.726	3.249	6.293	2.833	3.281	18	19	17	7	6	5	12	9	19	21	17	13	26	10	13	--	KAI1787634.1 taxid=1566825 hypothetical protein LXA43DRAFT_1164786 [Ganoderma leucocontextum]	-	-	-	-
DHH009000085	18.07	17.094	17.274	17.658	15.749	11.813	17.736	29.978	14.805	30.023	8.796	3.66	6.274	9.128	3.955	652	597	478	421	438	317	472	783	411	819	274	100	177	220	107	niiA	KAI1787636.1 taxid=1566825 nitrite reductase [Ganoderma leucocontextum]	Metabolism;Metabolism	Global and overview maps;Energy metabolism	ko01100//Metabolic pathways;ko00910//Nitrogen metabolism	K17877;K17877
DHH009000089	1.808	1.868	2.215	2.073	3.27	2.505	8.988	13.018	10.326	15.654	6.346	4.776	9.179	5.496	6.943	33	33	31	25	46	34	121	172	145	216	100	66	131	67	95	--	KAI1787640.1 taxid=1566825 hypothetical protein LXA43DRAFT_1064188 [Ganoderma leucocontextum]	-	-	-	-
DHH009000091	19.461	36.274	15.827	5.541	7.874	8.7	9.792	10.74	8.084	8.757	12.898	149.314	13.535	10.287	21.007	388	700	242	73	121	129	144	155	124	132	222	2254	211	137	314	MSY001_2108	KAI1787642.1 taxid=1566825 alcohol oxidase [Ganoderma leucocontextum]	-	-	-	-
DHH009000092	0	0	0	1.531	0.525	3.128	0	1.118	0	0.535	0	0	0	0	0	0	0	0	10	4	23	0	8	0	4	0	0	0	0	0	ausD	KAI1787643.1 taxid=1566825 hypothetical protein LXA43DRAFT_702318 [Ganoderma leucocontextum]	-	-	-	-
DHH009000093	0.051	0	0	23.693	17.905	17.588	0	12.521	0	10.626	0	0.204	0.066	0	0	1	0	0	304	268	254	0	176	0	156	0	3	1	0	0	eriK	KAI1787644.1 taxid=1566825 aryl-alcohol-oxidase from pleurotus Eryingii [Ganoderma leucocontextum]	-	-	-	-
DHH009000094	0	0	0	10.244	11.798	13.061	0	16.131	0	14.762	0	0	0	0	0	0	0	0	131	176	188	0	226	0	216	0	0	0	0	0	mpl7	KAI1787645.1 taxid=1566825 GMC oxidoreductase [Ganoderma leucocontextum]	-	-	-	-
DHH009000095	0	0	0	4.1	4.195	6.697	0	8.45	0	9.825	0	0	0	0.131	0	0	0	0	31	37	57	0	70	0	85	0	0	0	1	0	--	KAI1787646.1 taxid=1566825 hypothetical protein LXA43DRAFT_1164860, partial [Ganoderma leucocontextum]	-	-	-	-
DHH009000096	0	0	0	0.697	1.158	0.581	0	0.836	0	0.991	0	0	0	0	0	0	0	0	16	31	15	0	21	0	26	0	0	0	0	0	nps10	KAI1787647.1 taxid=1566825 male sterility protein-domain-containing protein [Ganoderma leucocontextum]	-	-	-	-
DHH009000097	62.202	63.318	30.862	76.959	61.614	56.124	99.102	181.701	91.235	197.542	85.198	87.799	97.584	96.778	80.251	1222	1204	465	999	933	820	1436	2584	1379	2934	1445	1306	1499	1270	1182	FMO1	KAI1787648.1 taxid=1566825 FAD/NAD(P)-binding domain-containing protein [Ganoderma leucocontextum]	-	-	-	-
DHH009000098	8.099	7.596	8.688	3.217	2.385	2.008	6.62	4.682	6.122	3.571	2.329	10.773	3.085	2.58	5.133	141	128	116	37	32	26	85	59	82	47	35	142	42	30	67	--	KAI1787649.1 taxid=1566825 hypothetical protein LXA43DRAFT_950970 [Ganoderma leucocontextum]	-	-	-	-
DHH009000099	20.508	24.939	10.194	26.122	25.719	38.03	43.965	110.899	39.371	109.632	18.112	14.276	15.245	15.734	11.91	480	565	183	404	464	662	759	1879	709	1940	366	253	279	246	209	fsqE	PIL30024.1 taxid=1077348 ATP-binding cassette transporter [Ganoderma sinense ZZ0214-1]	-	-	-	-
DHH009000100	0	0.171	0	0.627	1.936	1.784	4.947	5.269	3.772	5.045	7.012	15.661	5.196	7.448	7.963	0	2	0	5	18	16	44	46	35	46	73	143	49	60	72	--	KAI1787650.1 taxid=1566825 hypothetical protein LXA43DRAFT_1164900 [Ganoderma leucocontextum]	-	-	-	-
DHH009000101	0	0	0	0	0	0	0.554	6.773	0	5.945	0	0	0	0	0.272	0	0	0	0	0	0	2	24	0	22	0	0	0	0	1	--	KAI1787674.1 taxid=1566825 hypothetical protein LXA43DRAFT_703815 [Ganoderma leucocontextum]	-	-	-	-
DHH009000103	9.519	5.229	4.556	10.394	8.285	5.995	3.431	2.164	5.325	1.275	4.327	3.819	4.777	4.329	5.625	79	42	29	57	53	37	21	13	34	8	31	24	31	24	35	--	KAI1787652.1 taxid=1566825 hypothetical protein LXA43DRAFT_702744 [Ganoderma leucocontextum]	-	-	-	-
DHH009000105	6.706	10.581	7.313	12.363	13.603	15.082	61.823	57.266	55.148	51.284	47.028	28.824	23.389	40.521	41.795	55	84	46	67	86	92	374	340	348	318	333	179	150	222	257	--	TBU25651.1 taxid=114155 haloacid dehalogenase [Dichomitus squalens]	-	-	-	-
DHH009000111	7.164	7.608	9.342	7.228	4.906	2.141	16.189	16.77	18.883	10.529	0.692	0.526	2.036	0.596	0.531	36	37	36	24	19	8	60	61	73	40	3	2	8	2	2	FCA1	KAI1787662.1 taxid=1566825 cytosine deaminase [Ganoderma leucocontextum]	Metabolism;Metabolism;Metabolism;Metabolism	Global and overview maps;Amino acid metabolism;Global and overview maps;Nucleotide metabolism	ko01100//Metabolic pathways;ko00330//Arginine and proline metabolism;ko01232//Nucleotide metabolism;ko00240//Pyrimidine metabolism	K03365;K03365;K03365;K03365
DHH009000113	0.194	0	0	0.587	0	0.261	0.263	1.34	0.756	1.796	3.146	2.05	2.233	2.614	3.105	1	0	0	2	0	1	1	5	3	7	14	8	9	9	12	--	KAI1787664.1 taxid=1566825 hypothetical protein LXA43DRAFT_895912 [Ganoderma leucocontextum]	-	-	-	-
DHH009000114	12.975	12.162	7.618	2.211	2.787	4.852	4.543	16.855	5.472	18.298	6.967	3.518	7.582	7.075	3.209	151	137	68	17	25	42	39	142	49	161	70	31	69	55	28	--	KAI1787674.1 taxid=1566825 hypothetical protein LXA43DRAFT_703815 [Ganoderma leucocontextum]	-	-	-	-
DHH009000115	1.234	1.53	2.371	2.715	0.32	0.664	8.866	6.411	7.672	6.275	4.531	4.889	3.628	2.955	4.279	10	12	14.74	14.54	2	4	53	37.61	47.84	38.45	31.7	30	22.99	16	26	--	KAI1787673.1 taxid=1566825 hypothetical protein LXA43DRAFT_975187 [Ganoderma leucocontextum]	-	-	-	-
DHH009000116	193.97	199.073	210.6	206.834	203.848	204.071	128.804	114.669	108.029	106.395	97.265	100.718	106.981	89.151	95.431	1811	1799	1508	1276	1467	1417	887	775	776	751	784	712	781	556	668	SPAC17G8.08c	KAI1787672.1 taxid=1566825 hypothetical protein LXA43DRAFT_1028501 [Ganoderma leucocontextum]	-	-	-	-
DHH009000117	18.488	19.523	16.248	13.912	14.046	17.717	53.869	41.201	54.564	41.071	25.792	30.353	19.333	31.652	23.024	181	185	122	90	106	129	389	292	411	304	218	225	148	207	169	--	KAI1787671.1 taxid=1566825 purine and uridine phosphorylase [Ganoderma leucocontextum]	Metabolism;Metabolism;Metabolism	Global and overview maps;Global and overview maps;Nucleotide metabolism	ko01100//Metabolic pathways;ko01232//Nucleotide metabolism;ko00240//Pyrimidine metabolism	K00757;K00757;K00757
DHH009000118	31.726	16.361	17.852	50.179	51.718	59.147	48.531	80.44	50.599	91.057	47.322	44.734	28.972	40.417	52.438	577	288	249	603	725	800	651	1059	708	1252	743	616	412	491	715	Sox30	KAI1787670.1 taxid=1566825 hypothetical protein LXA43DRAFT_703560 [Ganoderma leucocontextum]	-	-	-	-
DHH009000120	39.66	56.625	43.971	38.671	44.267	58.635	114.262	89.96	160.532	93.826	105.772	93.888	55.731	104.636	117.35	1296	1791	1102	835	1115	1425	2754	2128	4036	2318	2984	2323	1424	2284	2875	agl1	PIL30006.1 taxid=1077348 hypothetical protein GSI_07917 [Ganoderma sinense ZZ0214-1]	Metabolism;Metabolism;Metabolism;Metabolism	Global and overview maps;Global and overview maps;Carbohydrate metabolism;Carbohydrate metabolism	ko01100//Metabolic pathways;ko01110//Biosynthesis of secondary metabolites;ko00500//Starch and sucrose metabolism;ko00052//Galactose metabolism	K01187;K01187;K01187;K01187
DHH009000122	0.251	0.194	0.082	8.729	10.005	12.645	9.945	40.101	9.86	39.474	29.557	17.389	22.05	24.216	17.143	4	3	1	92	123	150	117	463	121	476	407	210	275	258	205	--	KAI1787674.1 taxid=1566825 hypothetical protein LXA43DRAFT_703815 [Ganoderma leucocontextum]	-	-	-	-
DHH009000123	7.712	6.168	7.785	3.388	4.841	5.017	8.769	4.124	16.167	3.948	18.729	4.928	14.635	17.503	19.245	31	24	24	9	15	15	26	12	50	12	65	15	46	47	58	--	KAI1785557.1 taxid=1566825 hypothetical protein LXA43DRAFT_123524 [Ganoderma leucocontextum]	-	-	-	-
DHH009000124	20.52	17.234	15.709	14.225	15.458	11.393	20.283	43.893	21.681	37.299	28.983	18.359	27.768	24.576	31.079	155	126	91	71	90	64	113	240	126	213	189	105	164	124	176	--	PIL29999.1 taxid=1077348 hypothetical protein GSI_07910 [Ganoderma sinense ZZ0214-1]	-	-	-	-
DHH009000125	5.853	11.482	8.405	5.083	4.774	9.763	21.43	15.387	19.324	17.804	18.938	8.709	13.392	19.633	9.685	237	450	261	136	149	294	640	451	602	545	662	267	424	531	294	--	KAI1785559.1 taxid=1566825 hypothetical protein LXA43DRAFT_1115141, partial [Ganoderma leucocontextum]	-	-	-	-
DHH009000126	46.352	54.786	52.55	56.54	54.16	47.229	65.503	67.043	72.394	71.474	108.484	75.002	139.121	102.393	114.382	1701	1946	1479	1371	1532	1289	1773	1781	2044	1983	3437	2084	3992	2510	3147	SPAC57A7.05	KAI1785560.1 taxid=1566825 hypothetical protein LXA43DRAFT_1037284 [Ganoderma leucocontextum]	-	-	-	-
DHH009000128	7.106	9.447	5.746	3.251	4.574	5.629	10.455	6.164	16.037	6.994	19.907	15.568	29.517	20.533	26.009	129	166	80	39	64	76	140	81	224	96	312	214	419	249	354	xlnR	KAI1785563.1 taxid=1566825 hypothetical protein LXA43DRAFT_899486 [Ganoderma leucocontextum]	-	-	-	-
DHH009000129	174.163	145.561	144.162	183.194	143.103	159.732	40.294	39.74	42.346	39.884	41.652	85.943	66.6	32.559	39.988	2010	1626	1276	1397	1273	1371	343	332	376	348	415	751	601	251	346	LPMO9D	KAI1785564.1 taxid=1566825 glycosyl hydrolase family 61-domain-containing protein [Ganoderma leucocontextum]	-	-	-	-
DHH009000130	102.609	93.461	88.986	69.179	97.871	180.305	24.486	33.339	48.818	38.476	24.437	68.392	31.887	31.584	70.563	642	566	427	286	472	839	113	151	235	182	132	324	156	132	331	--	KAI1785565.1 taxid=1566825 hypothetical protein LXA43DRAFT_1100096 [Ganoderma leucocontextum]	-	-	-	-
DHH009000131	9.057	25.264	10.073	77.403	86.605	33.167	122.792	138.215	83.579	162.852	47.517	44.54	29.162	70.186	17.836	170	459	145	960	1253	463	1700	1878	1207	2311	770	633	428	880	251	orf5	PIL29990.1 taxid=1077348 cytochrome P450 [Ganoderma sinense ZZ0214-1]	-	-	-	-
DHH009000132	0.514	1.062	0.402	1.712	2.134	1.383	0	0.71	0	0.136	0.476	0	0.132	0	0.411	5	10	3	11	16	10	0	5	0	1	4	0	1	0	3	--	KAI1785567.1 taxid=1566825 hypothetical protein LXA43DRAFT_1185694 [Ganoderma leucocontextum]	-	-	-	-
DHH009000136	581.901	533.053	406.133	267.986	196.571	203.137	216.476	203.018	136.412	196.234	224.163	88.464	209.556	211.324	122.648	7923	7025	4241	2411	2063	2057	2174	2001	1429	2020	2635	912	2231	1922	1252	--	KAI1785569.1 taxid=1566825 FAS1 domain-containing protein [Ganoderma leucocontextum]	-	-	-	-
DHH009000138	0.145	0.299	0	21.917	24.237	22.588	10.603	0	12.611	0	16.775	15.301	12.965	19.512	13.328	1	2	0	100	129	116	54	0	67	0	100	80	70	90	69	ISA1	KAI1785572.1 taxid=1566825 hypothetical protein LXA43DRAFT_1037365 [Ganoderma leucocontextum]	-	-	-	-
DHH009000139	0	0.021	0	9.171	7.545	8.777	6.837	0	8.96	0	14.038	9.185	13.055	12.024	10.93	0	1	0	298	286	321	248	0	339	0	596	342	502	395	403	--	KAI1785573.1 taxid=1566825 hypothetical protein LXA43DRAFT_899499 [Ganoderma leucocontextum]	-	-	-	-
DHH009000140	22.07	26.027	30.867	73.059	67.611	65.364	54.522	42.962	53.695	40.857	73.855	63.367	71.291	68.858	84.99	523	597	561	1144	1235	1152	953	737	979	732	1511	1137	1321	1090	1510	arp5	KAI1785574.1 taxid=1566825 actin-like ATPase domain-containing protein [Ganoderma leucocontextum]	Genetic Information Processing	Chromosome	ko03082//ATP-dependent chromatin remodeling	K11672
DHH009000142	11.406	11.116	13.788	18.17	17.913	19.993	12.208	22.327	10.864	20.645	25.888	42.265	30.769	24.541	32.767	247	233	229	260	299	322	195	350	181	338	484	693	521	355	532	DOT1	KAI1785576.1 taxid=1566825 DOT1-domain-containing protein [Ganoderma leucocontextum]	Metabolism;Metabolism	Global and overview maps;Amino acid metabolism	ko01100//Metabolic pathways;ko00310//Lysine degradation	K11427;K11427
DHH009000144	0.579	0.463	0.341	0	0	0	0.481	0	0.971	0	0	0.025	0	0	0	31	24	14	0	0	0	19	0	40	0	0	1	0	0	0	--	KAI1782137.1 taxid=1566825 hypothetical protein LXA43DRAFT_977717 [Ganoderma leucocontextum]	-	-	-	-
DHH009000147	0	0.098	0.123	1.718	0.982	0.382	0	0.261	0	0	0.767	0.375	1.089	0.567	0.379	0	1	1	12	8	3	0	2	0	0	7	3	9	4	3	--	KAI1785579.1 taxid=1566825 hypothetical protein LXA43DRAFT_124186 [Ganoderma leucocontextum]	-	-	-	-
DHH009000149	2915.51	3758.94	3873.12	2352.55	3052.31	2937.89	784.894	2418.74	603.467	2303.03	1503.43	907.844	320.947	1580.81	633.352	14650	18282	14926	7811	11822	10979	2909	8798	2333	8749	6522	3454	1261	5306	2386	--	KAI1785404.1 taxid=1566825 serine protease inhibitor [Ganoderma leucocontextum]	-	-	-	-
DHH009000150	274.793	301.829	446.617	278.935	212.602	313.149	0	228.509	0	195.505	49.873	22.237	11.178	72.347	38.915	2138	2273	2665	1434	1275	1812	0	1287	0	1150	335	131	68	376	227	--	KAI1785581.1 taxid=1566825 hypothetical protein LXA43DRAFT_124293 [Ganoderma leucocontextum]	-	-	-	-
DHH009000151	18.986	17.912	27.834	42.856	41.159	41.646	62.86	60.252	65.996	61.516	55.42	25.682	49.153	53	47.827	1359	1241	1528	2026.95	2270.91	2217	3318.76	3122	3634.52	3329	3424.79	1391.88	2751.07	2534.15	2566.63	Trank1	KAI1785582.1 taxid=1566825 hypothetical protein LXA43DRAFT_1185708 [Ganoderma leucocontextum]	-	-	-	-
DHH009000152	6.189	5.368	4.757	15.941	10.497	10.937	26.694	29.748	29.872	28.953	35.105	22.01	25.689	29.901	33.343	436	366	257	742	570	573	1387	1517	1619	1542	2135	1174	1415	1407	1761	TRANK1	KAI1785583.1 taxid=1566825 hypothetical protein LXA43DRAFT_1115326 [Ganoderma leucocontextum]	-	-	-	-
DHH009000153	2.65	3.615	3.568	7.497	10.014	6.603	61.157	37.578	66.652	40.026	34.546	15.539	25.545	34.004	25.314	184	243	190	344	536	341	3132.3	1888.91	3560.94	2101.32	2071.03	817	1387	1577.26	1317.89	TRANK1	KAI1785583.1 taxid=1566825 hypothetical protein LXA43DRAFT_1115326 [Ganoderma leucocontextum]	-	-	-	-
DHH009000155	184.105	175.708	174.779	261.133	192.891	209.805	104.197	139.968	82.82	140.868	113.623	147.199	120.174	126.739	134.644	2453	2266	1786	2299	1981	2079	1024	1350	849	1419	1307	1485	1252	1128	1345	SPCC23B6.01c	KAI1785422.1 taxid=1566825 Oxysterol-binding protein [Ganoderma leucocontextum]	-	-	-	-
DHH009000158	15.33	13.589	15.263	44.256	42.233	34.137	125.133	67.295	130.103	69.24	139.289	67.12	108.326	120.147	98.713	1070	918	817	2041.05	2272.09	1772	6441.94	3400.09	6986.53	3653.68	8393.18	3547.12	5911.93	5601.59	5165.47	TRANK1	KAI1785420.1 taxid=1566825 hypothetical protein LXA43DRAFT_132940 [Ganoderma leucocontextum]	-	-	-	-
DHH009000159	5.655	5.511	4.525	13.422	13.423	11.925	31.715	8.789	33.745	6.715	45.109	29.112	36.738	39.829	34.458	88	83	54	138	161	138	364	99	404	79	606	343	447	414	402	--	KAI1785419.1 taxid=1566825 hypothetical protein LXA43DRAFT_132849 [Ganoderma leucocontextum]	-	-	-	-
DHH009000161	23.699	32.524	26.439	40.393	29.365	28.015	129.829	46.464	123.574	46.232	64.179	34.078	53.097	61.433	42.124	935	1242	800	1053	893	822	3778	1327	3751	1379	2186	1018	1638	1619	1246	TRANK1	KAI1785417.1 taxid=1566825 hypothetical protein LXA43DRAFT_899902 [Ganoderma leucocontextum]	-	-	-	-
DHH009000162	46.081	41.938	44.292	60.288	45.666	44.276	147.53	51.632	170.949	55.444	82.859	46.738	60.022	77.059	51.241	487	429	359	421	372	348	1150	395	1390	443	756	374	496	544	406	--	KAI1785417.1 taxid=1566825 hypothetical protein LXA43DRAFT_899902 [Ganoderma leucocontextum]	-	-	-	-
DHH009000163	1.126	0.62	0.294	1.477	2.726	2.22	3.358	2.488	2.341	2.581	1.478	1.586	1.92	2.135	1.201	15	8	3	13	28	22	33	24	24	26	17	16	20	19	12	--	KAI1785414.1 taxid=1566825 hypothetical protein LXA43DRAFT_1065940 [Ganoderma leucocontextum]	-	-	-	-
DHH009000167	16.036	22.953	18.223	69.609	57.114	63.779	77.238	50.929	69.084	49.704	101.245	51.623	92.845	104.8	78.782	903	1251	787	2590	2479	2671	3208	2076	2993	2116	4922	2201	4088	3942	3326	Trank1	KAI1785405.1 taxid=1566825 hypothetical protein LXA43DRAFT_132191 [Ganoderma leucocontextum]	-	-	-	-
DHH009000168	5406.79	5736.69	6488.59	3737.42	4316.62	7650.3	837.244	1079.7	848.465	959.092	170.762	165.605	84.024	114.248	201.445	26993	27721	24844	12329	16611	28405	3083	3902	3259	3620	736	626	328	381	754	--	KAI1785404.1 taxid=1566825 serine protease inhibitor [Ganoderma leucocontextum]	-	-	-	-
DHH009000172	0.557	0.575	0.073	2.781	2.167	2.845	0.377	0.077	0.941	0.221	0.451	0.074	0.071	0.333	0.074	10	10	1	33	30	38	5	1	13	3	7	1	1	4	1	--	KAI1785400.1 taxid=1566825 hypothetical protein LXA43DRAFT_1116003 [Ganoderma leucocontextum]	-	-	-	-
DHH009000174	5.868	4.59	6.121	4.059	2.392	3.607	5.91	10.422	6.646	12.75	6.602	4.871	6.647	6.023	6.373	70	53	56	32	22	32	52	90	61	115	68	44	62	48	57	--	KAI1785398.1 taxid=1566825 hypothetical protein LXA43DRAFT_131952 [Ganoderma leucocontextum]	-	-	-	-
DHH009000175	6.659	4.773	6.201	0	0	0	10.133	10.137	11.48	13.66	6.296	2.513	9.037	12.206	4.531	49	34	35	0	0	0	55	54	65	76	40	14	52	60	25	--	KAI1785397.1 taxid=1566825 hypothetical protein LXA43DRAFT_1185840 [Ganoderma leucocontextum]	-	-	-	-
DHH009000178	5.002	6.645	4.401	0	0	0	10.173	11.846	7.43	15.753	8.553	4.09	6.702	9.806	8.737	42	54	28.34	0	0	0	63	72	48	100	62	26	44	55	55	--	KAI1785396.1 taxid=1566825 hypothetical protein LXA43DRAFT_1038256 [Ganoderma leucocontextum]	-	-	-	-
DHH009000179	21.401	25.123	25.954	0	0	0	28.65	22.133	19.986	19.377	28.187	17.659	24.618	29.014	21.89	224.09	254.62	208.43	0	0	0	221.27	167.77	161.01	153.4	254.81	140.01	201.56	202.94	171.85	--	KAI1784710.1 taxid=1566825 hypothetical protein LXA43DRAFT_1041286 [Ganoderma leucocontextum]	-	-	-	-
DHH009000180	10.071	8.071	11.138	0.47	0.403	0.627	13.788	4.723	17.157	4.214	26.536	13.219	16.394	26.502	22.316	129.61	100.54	109.94	4	4	6	130.89	44	169.89	41	294.85	128.82	164.98	227.84	215.33	--	KAI1785396.1 taxid=1566825 hypothetical protein LXA43DRAFT_1038256 [Ganoderma leucocontextum]	-	-	-	-
DHH009000183	4.635	4.917	6.188	12.527	11.126	14.187	7.556	9.376	7.379	11.597	2.93	3.024	1.553	2.891	3.306	84	86.25	86	150	155.41	191.2	101	123	102.88	158.88	45.84	41.49	22	35	44.92	--	KAI1784713.1 taxid=1566825 hypothetical protein LXA43DRAFT_194567 [Ganoderma leucocontextum]	-	-	-	-
DHH009000195	13.235	14.218	16.422	65.838	86.115	70.331	9.118	16.367	13.152	17.362	32.448	35.373	24.779	32.83	37.544	124	128.93	118	407.58	621.88	490.05	63.01	111	94.8	122.98	262.45	250.93	181.52	205.46	263.71	--	KAI1782715.1 taxid=1566825 hypothetical protein LXA43DRAFT_1049813 [Ganoderma leucocontextum]	-	-	-	-
DHH009000196	0.319	1.635	1.248	19.398	15.841	21.511	1.226	2.645	0.976	2.26	1.858	3.126	3.061	3.981	3.907	6	29.75	18	241	229.59	300.8	17	36	14.12	32.12	30.16	44.51	45	50	55.08	--	KAI1784713.1 taxid=1566825 hypothetical protein LXA43DRAFT_194567 [Ganoderma leucocontextum]	-	-	-	-
DHH009000197	73.682	72.19	76.126	125.876	113.01	120.82	112.004	83.413	136.268	79.207	166.644	64.491	200.845	165.553	160.911	1180	1119	935	1332	1395	1439	1323	967	1679	959	2304	782	2515	1771	1932	BGLU12	KAI1784716.1 taxid=1566825 glycoside hydrolase [Ganoderma leucocontextum]	Metabolism;Metabolism;Metabolism;Metabolism;Metabolism	Global and overview maps;Global and overview maps;Carbohydrate metabolism;Metabolism of other amino acids;Biosynthesis of other secondary metabolites	ko01100//Metabolic pathways;ko01110//Biosynthesis of secondary metabolites;ko00500//Starch and sucrose metabolism;ko00460//Cyanoamino acid metabolism;ko00999//Biosynthesis of various plant secondary metabolites	K01188;K01188;K01188;K01188;K01188
DHH009000198	1935.53	2297.9	1298.29	759.064	804.803	1154.88	2512.55	1010.25	2486.3	935.512	1630.12	1504.47	916.577	2406.41	1609.43	9663	11104	4971	2504	3097	4288	9252	3651	9550	3531	7026	5687	3578	8025	6024	--	KAI1784717.1 taxid=1566825 hypothetical protein LXA43DRAFT_1101107 [Ganoderma leucocontextum]	-	-	-	-
DHH009000200	10.501	12.945	8.92	14.989	10.76	11.954	10.597	26.128	11.012	28.727	7.395	7.25	7.783	7.324	4.536	176	210	114.66	166	139	149	131	317	142	364	107	92	102	82	57	--	KAI1785397.1 taxid=1566825 hypothetical protein LXA43DRAFT_1185840 [Ganoderma leucocontextum]	-	-	-	-
DHH009000201	15.524	93.108	14.458	67.737	51.79	37.41	967.633	0	1517.25	1.867	919.639	464.382	446.071	539.962	442.096	77	447	55	222	198	138	3540	0	5790	7	3938	1744	1730	1789	1644	--	KAI1784708.1 taxid=1566825 hypothetical protein LXA43DRAFT_194181 [Ganoderma leucocontextum]	-	-	-	-
DHH009000204	29.335	33.529	26.855	36.389	35.423	35.252	21.583	31.062	20.568	32.491	58.766	57.959	56.185	55.514	68.741	621	687	436	509	578	555	337	476	335	520	1074	929	930	785	1091	srp68	KAI1784704.1 taxid=1566825 hypothetical protein LXA43DRAFT_901146 [Ganoderma leucocontextum]	Genetic Information Processing	Folding, sorting and degradation	ko03060//Protein export	K03107
DHH009000210	0.755	0.342	1.125	39.897	42.275	37.989	6.286	1.937	8.579	2.571	17.059	15.394	15.929	22.854	19.894	7	3.07	8	244.42	302.12	261.95	42.99	13	61.2	18.02	136.55	108.07	115.48	141.54	138.29	--	KAI1782715.1 taxid=1566825 hypothetical protein LXA43DRAFT_1049813 [Ganoderma leucocontextum]	-	-	-	-
DHH009000213	1.606	1.532	0.859	0.81	1.496	2.104	6.98	3.869	8.565	3.051	9.827	5.167	16.855	10.358	11.481	39	36	16	13	28	38	125	68	160	56	206	95	320	168	209	--	KAI1784692.1 taxid=1566825 hypothetical protein LXA43DRAFT_1101087 [Ganoderma leucocontextum]	-	-	-	-
DHH009000215	2.444	2.165	2.277	3.523	3.171	3.13	7.26	11.578	9.38	10.316	10.247	7.533	12.207	8.016	9.937	21	18	15	20	21	20	46	72	62	67	76	49	82	46	64	DNMT2	KAI1784689.1 taxid=1566825 S-adenosyl-L-methionine-dependent methyltransferase [Ganoderma leucocontextum]	-	-	-	-
DHH009000217	4928.92	5699.84	5428.53	961.977	1673.25	2751.18	1616.88	1870.59	976.758	1749.31	228.728	345.488	87.598	458.154	197.621	20293	22714	17141	2617	5310	8424	4910	5575	3094	5445	813	1077	282	1260	610	--	KAI1785404.1 taxid=1566825 serine protease inhibitor [Ganoderma leucocontextum]	-	-	-	-
DHH009000218	2.233	3.97	4.401	2.358	0.808	1.606	5.633	7.389	5.805	5.358	8.722	7.887	11.158	8.863	11.152	43	74	65	30	12	23	80	103	86	78	145	115	168	114	161	--	KAI1790420.1 taxid=1566825 hypothetical protein LXA43DRAFT_1182462 [Ganoderma leucocontextum]	-	-	-	-
DHH009000220	0	0	0	0	0	0	0	0	0	0	3.662	1.371	2.674	3.24	4.11	0	0	0	0	0	0	0	0	0	0	46.73	15.35	30.91	31.99	45.55	--	PIL25458.1 taxid=1077348 hypothetical protein GSI_13348 [Ganoderma sinense ZZ0214-1]	-	-	-	-
DHH009000221	0	0	0	0	0	0	0	0	0	0	1.602	1.332	2.725	1.848	1.555	0	0	0	0	0	0	0	0	0	0	58.5	42.66	90.15	52.21	49.33	Tf2-12	PIL34874.1 taxid=1077348 hypothetical protein GSI_02661 [Ganoderma sinense ZZ0214-1]	-	-	-	-
DHH009000225	52.165	54.76	67.171	68.805	57.543	58.766	101.558	109.294	102.261	101.49	123.078	102.693	131.233	115.181	130.331	2491	2531	2460	2171	2118	2087	3577	3778	3757	3664	5074	3713	4900	3674	4666	snf21	KAI1784277.1 taxid=1566825 SNF2 family N-terminal domain-containing protein [Ganoderma leucocontextum]	-	-	-	-
DHH009000227	7.276	6.796	7.277	5.43	6.4	6.835	16.08	18.931	14.509	14.369	25.167	17.836	31.994	27.155	30.243	146	132	112	72	99	102	238	275	224	218	436	271	502	364	455	--	KAI1790425.1 taxid=1566825 hypothetical protein LXA43DRAFT_1182467 [Ganoderma leucocontextum]	-	-	-	-
DHH009000230	0.401	0.966	1.567	1.213	0.693	0.539	1.629	5.165	1.736	3.356	7.734	3.704	9.393	8.196	7.481	3	7	9	6	4	3	9	28	10	19	50	21	55	41	42	--	PIL30710.1 taxid=1077348 hypothetical protein GSI_06878 [Ganoderma sinense ZZ0214-1]	-	-	-	-
DHH009000233	3.148	1.626	0.616	1.429	1.429	0.846	4.908	3.261	4.296	7.078	1.823	3.326	2.415	3.534	1.05	20	10	3	6	7	4	23	15	21	34	10	16	12	15	5	spe-3	KAI1790430.1 taxid=1566825 spermidine synthase [Ganoderma leucocontextum]	Metabolism;Metabolism;Metabolism;Metabolism;Metabolism;Metabolism;Metabolism;Metabolism	Global and overview maps;Global and overview maps;Global and overview maps;Amino acid metabolism;Metabolism of other amino acids;Amino acid metabolism;Amino acid metabolism;Amino acid metabolism	ko01100//Metabolic pathways;ko01110//Biosynthesis of secondary metabolites;ko01230//Biosynthesis of amino acids;ko00330//Arginine and proline metabolism;ko00480//Glutathione metabolism;ko00270//Cysteine and methionine metabolism;ko00310//Lysine degradation;ko00300//Lysine biosynthesis	K24034;K24034;K24034;K24034;K24034;K24034;K24034;K24034
DHH009000235	4.217	5.353	3.299	3.647	5.784	3.24	9.475	9.821	6.734	11.953	9.909	5.092	7.243	5.953	5.143	35	43	21	20	37	20	58	59	43	75	71	32	47	33	32	--	KAI1790432.1 taxid=1566825 hypothetical protein LXA43DRAFT_1062072 [Ganoderma leucocontextum]	-	-	-	-
DHH009000236	0.152	0	1.387	2.53	0.394	0.409	3.914	4.198	1.778	3.618	4.048	1.405	3.109	3.185	1.621	1	0	7	11	2	2	19	20	9	18	23	7	16	14	8	--	KAI1790433.1 taxid=1566825 hypothetical protein LXA43DRAFT_1148043 [Ganoderma leucocontextum]	-	-	-	-
DHH009000238	11.817	6.897	8.304	42.503	39.621	40.858	4.89	4.24	7.38	5.684	3.289	4.966	2.061	2.642	2.968	154	87	83	366	398	396	47	40	74	56	37	49	21	23	29	BRL1	XP_007368435.1 taxid=732165 uncharacterized protein DICSQDRAFT_156574 [Dichomitus squalens LYAD-421 SS1]	-	-	-	-
DHH009000240	1.166	1.297	0.818	1.628	0	1.326	192.208	86.464	263.752	84.567	203.993	80.059	87.043	207.537	196.032	13	14	7	12	0	11	1581	698	2263	713	1964	676	759	1546	1639	--	PIL30725.1 taxid=1077348 hypothetical protein GSI_06893 [Ganoderma sinense ZZ0214-1]	-	-	-	-
DHH009000242	80.443	69.831	73.935	92.337	89.455	84.58	53.917	51.699	46.579	47.201	26.535	22.567	18.565	22.976	30.051	1064	894	750	807	912	832	526	495	474	472	303	226	192	203	298	--	KAI1790442.1 taxid=1566825 Golgin subfamily A member 7/ERF4 family-domain-containing protein [Ganoderma leucocontextum]	-	-	-	-
DHH009000243	97.869	116.148	79.105	96.934	82.631	70.001	127.826	146.171	115.085	153.648	157.995	146.38	228.444	186.634	180.706	1910	2194	1184	1250	1243	1016	1840	2065	1728	2267	2662	2163	3486	2433	2644	yap1	KAI1790443.1 taxid=1566825 hypothetical protein LXA43DRAFT_504702 [Ganoderma leucocontextum]	-	-	-	-
DHH009000244	37.718	38.183	30.392	14.88	8.504	12.702	30.059	34.623	39.091	35.956	67.434	38.955	43.395	39.541	50.401	195.64	191.7	120.9	51	34	49	115	130	156	141	301.97	152.99	176	137	196	--	KAI1790445.1 taxid=1566825 hypothetical protein LXA43DRAFT_1016239 [Ganoderma leucocontextum]	-	-	-	-
DHH009000245	0.649	0.609	1.154	1.071	2.678	1.348	22.23	17.599	36.26	16.851	68.591	33.729	109.601	68.165	89.919	11	10	15	12	35	17	278	216	473	216	1004	433	1453	772	1143	--	KAI1790446.1 taxid=1566825 hypothetical protein LXA43DRAFT_973631 [Ganoderma leucocontextum]	-	-	-	-
DHH009000246	26.652	22.751	20.965	26.714	27.775	24.557	36.846	51.425	38.957	39.645	44.941	57.359	52.302	50.365	39.629	305	252	184	202	245	209	311	426	343	343	444	497	468	385	340	IPMK	KAI1790448.1 taxid=1566825 SAICAR synthase-like protein [Ganoderma leucocontextum]	Metabolism;Cellular Processes;Environmental Information Processing;Metabolism	Global and overview maps;Transport and catabolism;Signal transduction;Carbohydrate metabolism	ko01100//Metabolic pathways;ko04138//Autophagy - yeast;ko04070//Phosphatidylinositol signaling system;ko00562//Inositol phosphate metabolism	K00915;K00915;K00915;K00915
DHH009000249	51.808	78.176	66.001	64.232	80.135	95.646	145.619	115.413	150.132	121.814	141.112	171.599	122.533	147.55	142.368	697	1018	681	571	831	957	1445	1124	1554	1239	1639	1748	1289	1326	1436	SPCC1223.14	KAI1790453.1 taxid=1566825 chorismate synthase [Ganoderma leucocontextum]	Metabolism;Metabolism;Metabolism;Metabolism	Global and overview maps;Global and overview maps;Global and overview maps;Amino acid metabolism	ko01100//Metabolic pathways;ko01110//Biosynthesis of secondary metabolites;ko01230//Biosynthesis of amino acids;ko00400//Phenylalanine, tyrosine and tryptophan biosynthesis	K01736;K01736;K01736;K01736
DHH009000253	20.05	23.674	21.834	12.338	6.718	10.814	17.475	14.001	22.91	10.783	12.505	14.986	9.017	10.555	14.988	182	208	152	74	47	73	117	92	160	74	98	103	64	64	102	--	KAI1790457.1 taxid=1566825 hypothetical protein LXA43DRAFT_1182491 [Ganoderma leucocontextum]	-	-	-	-
DHH009000255	53.366	172.555	84.571	37.808	38.269	49.677	98.749	104.668	150.54	108.596	54.478	46.394	82.05	63.123	46.228	910	2848	1106	426	503	630	1242	1292	1975	1400	802	599	1094	719	591	ARB_01345	KAI1790459.1 taxid=1566825 peptidase S28 [Ganoderma leucocontextum]	-	-	-	-
DHH009000257	103.528	126.862	156.438	124.273	113.96	107.831	57.527	60.17	48.267	56.342	57.505	96.736	54.942	55.791	70.589	3128	3710	3625	2481	2654	2423	1282	1316	1122	1287	1500	2213	1298	1126	1599	MRPL35	KAI1790461.1 taxid=1566825 PEBP-like protein [Ganoderma leucocontextum]	-	-	-	-
DHH009000258	3228.46	1797.11	2467.74	2357.15	1985.26	2029.24	6322.8	5616.37	7780.77	5859.68	8147.11	4412.95	10517.2	6861.18	6497.55	38934	20977	22824	18783	18454	18200	56241	49030	72193	53425	84823	40295	99173	55271	58747	CLU5d	KAI1790463.1 taxid=1566825 hypothetical protein LXA43DRAFT_505742 [Ganoderma leucocontextum]	-	-	-	-
DHH009000259	13.008	15.615	19.868	14.624	23.465	16.824	24.186	20.707	39.771	21.138	32.573	19.143	45.312	31.342	39.657	105	122	123	78	146	101	144	121	247	129	227	117	286	169	240	--	KAI1790464.1 taxid=1566825 hypothetical protein LXA43DRAFT_890877 [Ganoderma leucocontextum]	-	-	-	-
DHH009000261	1.297	1.868	1.332	1.962	1.835	1.479	16.729	11.562	25.128	13.774	46.654	22.524	75.332	47.12	57.497	33	46	26	33	36	28	314	213	492	265	1025	434	1499	801	1097	ATPK2	PIL30751.1 taxid=1077348 hypothetical protein GSI_06919 [Ganoderma sinense ZZ0214-1]	-	-	-	-
DHH009000262	0	0.596	0.125	0.873	0.499	2.584	2.475	4.381	6.245	2.796	1.67	1.523	4.179	5.754	3.461	0	6	1	6	4	20	19	33	50	22	15	12	34	40	27	--	KAI1790467.1 taxid=1566825 hypothetical protein LXA43DRAFT_505953 [Ganoderma leucocontextum]	-	-	-	-
DHH009000264	23.193	14.856	11.794	15.795	12.638	8.108	30.501	13.136	31.05	8.59	18.268	14.397	15.128	16.666	15.468	100	62	39	45	42	26	97	41	103	28	68	47	51	48	50	--	KAI1790468.1 taxid=1566825 acyl-CoA N-acyltransferase [Ganoderma leucocontextum]	-	-	-	-
DHH009000268	9.02	23.11	5.645	5.187	10.531	4.609	18.098	12.958	36.107	13.362	33.641	172.49	94.819	40.238	82.769	50	124	24	19	45	19	74	52	154	56	161	724	411	149	344	--	KAI1790473.1 taxid=1566825 hypothetical protein LXA43DRAFT_890939 [Ganoderma leucocontextum]	-	-	-	-
DHH009000271	6.789	2.584	2.174	17.484	5.717	7.527	15.824	7.568	11.455	7.877	5.932	1.258	10.205	6.597	3.813	57	21	14	97	37	47	98	46	74	50	43	8	67	37	24	--	KAI1790477.1 taxid=1566825 FAD-linked oxidoreductase [Ganoderma leucocontextum]	Metabolism;Metabolism;Metabolism	Global and overview maps;Global and overview maps;Amino acid metabolism	ko01100//Metabolic pathways;ko01110//Biosynthesis of secondary metabolites;ko00330//Arginine and proline metabolism	K00318;K00318;K00318
DHH009000272	9.191	6.33	4.545	14.549	8.908	11.221	14.752	8.026	11.534	6.847	5.629	3.209	9.187	8.382	4.509	87	58	33	91	65	79	103	55	84	49	46	23	68	53	32	slgA	KAI1790477.1 taxid=1566825 FAD-linked oxidoreductase [Ganoderma leucocontextum]	Metabolism;Metabolism;Metabolism	Global and overview maps;Global and overview maps;Amino acid metabolism	ko01100//Metabolic pathways;ko01110//Biosynthesis of secondary metabolites;ko00330//Arginine and proline metabolism	K00318;K00318;K00318
DHH009000273	3.997	2.526	3.495	4.199	3.355	3.035	12.432	8.639	11.429	6.157	12.963	8.757	16.598	14.572	13.046	85	52	57	59	55	48	195	133	187	99	238	141	276	207	208	amdS	KAI1790478.1 taxid=1566825 general amidase [Ganoderma leucocontextum]	Metabolism;Metabolism;Metabolism;Metabolism	Global and overview maps;Amino acid metabolism;Amino acid metabolism;Amino acid metabolism	ko01100//Metabolic pathways;ko00380//Tryptophan metabolism;ko00330//Arginine and proline metabolism;ko00360//Phenylalanine metabolism	K01426;K01426;K01426;K01426
DHH009000280	15.075	15.036	9.98	15.269	14.293	12.786	35.611	48.62	28.337	48.471	36.402	29.559	49.535	49.217	38.824	260	251	132	174	190	164	453	607	376	632	542	386	668	567	502	--	KAI1790486.1 taxid=1566825 FAD dependent oxidoreductase [Ganoderma leucocontextum]	-	-	-	-
DHH009000281	1.542	2.203	3.253	2.266	2.943	2.196	7.688	6.831	8.844	6.9	20.492	10.604	32.895	23.904	24.384	34	47	55	33	50	36	125	109	150	115	390	177	567	352	403	MSH4	KAI1790487.1 taxid=1566825 muts domain V-domain-containing protein, partial [Ganoderma leucocontextum]	-	-	-	-
DHH009000285	1.542	2.191	2.765	0.584	0.25	0.778	6.535	1.598	3.007	0.255	4.466	0.764	2.712	2.309	2.314	8	11	11	2	1	3	25	6	12	1	20	3	11	8	9	SEC13	KAI9065687.1 taxid=158606 vesicle budding-like protein [Trametes sanguinea]	Genetic Information Processing;Genetic Information Processing	Folding, sorting and degradation;Translation	ko04141//Protein processing in endoplasmic reticulum;ko03013//Nucleocytoplasmic transport	K14004;K14004
DHH009000290	122.204	142.037	70.418	43.999	52.805	59.101	158.734	265.341	178.946	273.615	131.505	183.004	105.747	121.718	111.996	1240	1395	548	295	413	446	1188	1949	1397	2099	1152	1406	839	825	852	ARG1	KAI1790497.1 taxid=1566825 argininosuccinate synthetase [Ganoderma leucocontextum]	Metabolism;Metabolism;Metabolism;Metabolism;Metabolism	Global and overview maps;Global and overview maps;Global and overview maps;Amino acid metabolism;Amino acid metabolism	ko01100//Metabolic pathways;ko01110//Biosynthesis of secondary metabolites;ko01230//Biosynthesis of amino acids;ko00250//Alanine, aspartate and glutamate metabolism;ko00220//Arginine biosynthesis	K01940;K01940;K01940;K01940;K01940
DHH009000291	14.062	14.997	9.759	9.096	8.534	11.894	27.061	37.129	30.807	43.351	41.51	29.656	35.969	36.841	36.606	124	128	66	53	58	78	176	237	209	289	316	198	248	217	242	ustO	KAI1790498.1 taxid=1566825 hypothetical protein LXA43DRAFT_890910 [Ganoderma leucocontextum]	-	-	-	-
DHH009000297	54.565	44.672	59.853	137.833	90.756	79.997	247.406	137.409	226.617	134.3	137.827	48.043	124.23	133.251	101.394	819	649	689	1367	1050	893	2739	1493	2617	1524	1786	546	1458	1336	1141	SPCC4B3.03c	KAI1790507.1 taxid=1566825 hypothetical protein LXA43DRAFT_1016567 [Ganoderma leucocontextum]	-	-	-	-
DHH009000335	60.727	64.199	64.499	75.706	69.238	52.52	127.833	141.135	120.376	134.496	123.936	93.996	125.813	139.038	114.708	1634	1672	1331	1346	1436	1051	2537	2749	2492	2736	2879	1915	2647	2499	2314	CUL4	KAI1789168.1 taxid=1566825 Cullin-4B [Ganoderma leucocontextum]	Genetic Information Processing;Genetic Information Processing	Folding, sorting and degradation;Replication and repair	ko04120//Ubiquitin mediated proteolysis;ko03420//Nucleotide excision repair	K10609;K10609
DHH009000338	72.948	77.359	70.522	96.837	93.221	87.718	215.536	215.294	222.138	205.108	217.82	185.601	207.38	204.529	205.303	1400	1437	1038	1228	1379	1252	3051	2991	3280	2976	3609	2697	3112	2622	2954	fabG	OJT08509.1 taxid=154538 3-oxoacyl-[acyl-carrier-protein] reductase FabG [Trametes pubescens]	Metabolism;Metabolism;Metabolism;Metabolism;Metabolism;Metabolism	Global and overview maps;Global and overview maps;Global and overview maps;Global and overview maps;Metabolism of cofactors and vitamins;Lipid metabolism	ko01100//Metabolic pathways;ko01110//Biosynthesis of secondary metabolites;ko01240//Biosynthesis of cofactors;ko01212//Fatty acid metabolism;ko00780//Biotin metabolism;ko00061//Fatty acid biosynthesis	K00059;K00059;K00059;K00059;K00059;K00059
DHH009000339	5.757	6.658	5.154	4.551	4.013	3.466	13.513	11.632	16.64	12.274	14.829	11.689	15.934	11.834	20.285	67	75	46	35	36	30	116	98	149	108	149	103	145	92	177	MAPDA	KAI1789174.1 taxid=1566825 Metallo-dependent hydrolase [Ganoderma leucocontextum]	-	-	-	-
DHH009000341	18.349	9.325	10.088	27.17	28.181	13.87	100.587	85.636	130.851	87.506	112.934	69.297	86.892	100.822	93.533	185	91	78	181	219	104	748	625	1015	667	983	529	685	679	707	--	KAI1789177.1 taxid=1566825 hypothetical protein LXA43DRAFT_974402 [Ganoderma leucocontextum]	-	-	-	-
DHH009000343	7.258	11.498	1.577	16.66	24.953	15.289	18.205	34.758	11.949	42.081	24.661	23.965	23.98	34.408	11.456	60	92	10	91	159	94	111	208	76	263	176	150	155	190	71	notR'	KAI1789180.1 taxid=1566825 P-loop containing nucleoside triphosphate hydrolase protein [Ganoderma leucocontextum]	-	-	-	-
DHH009000344	1.683	3.284	2.194	7.356	7.034	6.536	2.028	1.55	6.318	1.484	1.299	3.21	7.651	5.038	3.74	9	17	9	26	29	26	8	6	26	6	6	13	32	18	15	--	KAI1789181.1 taxid=1566825 hypothetical protein LXA43DRAFT_893331 [Ganoderma leucocontextum]	-	-	-	-
DHH009000346	4.896	6.703	4.708	4.168	4.208	3.95	16.098	4.819	26.411	5.181	26.797	10.185	37.963	27.671	18.286	80	106	59	45	53	48	194	57	332	64	378	126	485	302	224	ARB_06414	KAI1789184.1 taxid=1566825 alpha/beta-hydrolase [Ganoderma leucocontextum]	-	-	-	-
DHH009000347	65.438	75.804	49.324	58.307	60.688	72.029	88.72	57.255	81.754	37.527	48.155	20.286	20.618	53.02	24.382	1031	1156	596	607	737	844	1031	653	991	447	655	242	254	558	288	ARB_06414	KAI1789185.1 taxid=1566825 alpha/beta-hydrolase [Ganoderma leucocontextum]	-	-	-	-
DHH009000349	4.553	4.351	4.452	1.55	2.806	1.531	1.852	2.83	0.74	2.108	3.164	1.954	2.766	2.386	3.644	40	37	30	9	19	10	12	18	5	14	24	13	19	14	24	--	KAI1789187.1 taxid=1566825 hypothetical protein LXA43DRAFT_593032 [Ganoderma leucocontextum]	-	-	-	-
DHH009000355	20.849	48.466	11.476	65.305	50.44	45.498	27.804	23.608	18.436	25.43	6.631	37.467	6.775	10.489	9.118	244	549	103	505	455	396	240	200	166	225	67	332	62	82	80	--	KAI1789194.1 taxid=1566825 hypothetical protein LXA43DRAFT_1022307 [Ganoderma leucocontextum]	-	-	-	-
DHH009000356	95.787	114.317	69.857	99.037	82.955	69.016	196.916	175.798	205.173	176.42	249.387	122.385	264.013	214.069	269.518	767	886	429	524	512	411	1163	1019	1264	1068	1724	742	1653	1145	1618	--	KAI1789195.1 taxid=1566825 hypothetical protein LXA43DRAFT_893307 [Ganoderma leucocontextum]	-	-	-	-
DHH009000357	27.555	16.37	19.062	23.168	21.847	19.658	51.784	23.051	72.526	24.4	123.858	72.18	177.966	124.213	144.77	360	207	191	200	220	191	499	218	729	241	1397	714	1818	1084	1418	--	KAI1789196.1 taxid=1566825 hypothetical protein LXA43DRAFT_1096614 [Ganoderma leucocontextum]	-	-	-	-
DHH009000360	13.239	12.173	16.572	9.818	15.802	12.105	28.001	23.775	30.973	24.165	30.67	36.019	24.212	31.909	39.908	100	89	96	49	92	68	156	130	180	138	200	206	143	161	226	--	KAI1789199.1 taxid=1566825 bucentaur or craniofacial development-domain-containing protein [Ganoderma leucocontextum]	-	-	-	-
DHH009000369	0.167	0.049	0.032	0	0	0	0.154	0	0.089	0	0	0	0	0	0	7.34	2.09	1.08	0	0	0	5	0	3	0	0	0	0	0	0	--	PIL35075.1 taxid=1077348 hypothetical protein GSI_02863 [Ganoderma sinense ZZ0214-1]	-	-	-	-
DHH009000372	0	0.078	0	0	0.098	0	0	0	0	0	6.203	5.266	3.366	4.454	7.855	0	1	0	0	1	0	0	0	0	0	71.01	52.87	34.9	39.45	78.08	--	KAI1787621.1 taxid=1566825 P-loop containing nucleoside triphosphate hydrolase protein, partial [Ganoderma leucocontextum]	-	-	-	-
DHH009000373	0	0	0	0	0	0	0	0	0	0	0.08	0.711	0.689	0.488	0.479	0	0	0	0	0	0	0	0	0	0	2.39	18.66	18.68	11.3	12.44	--	PIL27740.1 taxid=1077348 hypothetical protein GSI_10893 [Ganoderma sinense ZZ0214-1]	-	-	-	-
DHH009000374	0.337	0.348	0.585	2.377	2.328	1.961	3.194	3.099	6.415	3.561	2.858	1.778	2.295	2.183	3.441	3	3	4	14	16	13	21	20	44	24	22	12	16	13	23	--	KAI1786292.1 taxid=1566825 hypothetical protein LXA43DRAFT_952775 [Ganoderma leucocontextum]	-	-	-	-
DHH009000392	15.891	18.901	19.501	18.997	24.601	24.24	16.294	15.864	14.579	17.663	30.007	55.907	17.761	25.388	34.732	119	137	112	94	142	135	90	86	84	100	194	317	104	127	195	CNBF2260	KAI1786307.1 taxid=1566825 Phospholipase/carboxylesterase [Ganoderma leucocontextum]	Metabolism	Lipid metabolism	ko00564//Glycerophospholipid metabolism	K06128
DHH009000397	11.378	11.233	6.264	10.714	19.026	8.159	24.682	27.943	30.563	20.401	16.401	21.706	26.516	28.389	26.642	45	43	19	28	58	24	72	80	93	61	56	65	82	75	79	--	KAI1786312.1 taxid=1566825 hypothetical protein LXA43DRAFT_73721 [Ganoderma leucocontextum]	-	-	-	-
DHH009000401	264.34	266.765	258.092	243.086	248.948	243.096	374.684	362.264	361.931	374.881	450.763	401.072	613.252	474.624	533.078	3145	3072	2355	1911	2283	2151	3288	3120	3313	3372	4630	3613	5705	3772	4755	PHO85	KAI1797499.1 taxid=1566825 Pkinase-domain-containing protein [Ganoderma leucocontextum]	Cellular Processes;Cellular Processes	Cell growth and death;Transport and catabolism	ko04111//Cell cycle - yeast;ko04138//Autophagy - yeast	K06655;K06655
DHH009000403	3.613	3.158	5.798	7.991	1.082	1.121	31.272	15.74	58.514	11.762	75.966	33.032	72.503	74.053	71.168	13	11	16	19	3	3	83	41	162	32	236	90	204	178	192	--	KAI1797501.1 taxid=1566825 hypothetical protein LXA43DRAFT_250713 [Ganoderma leucocontextum]	-	-	-	-
DHH009000404	7.369	6.374	6.48	3.761	4.558	3.341	12.663	7.931	14.033	9.86	16.178	12.675	12.383	15.65	18.058	86	72	58	29	41	29	109	67	126	87	163	112	113	122	158	OXI1	KAI1797502.1 taxid=1566825 kinase-like domain-containing protein [Ganoderma leucocontextum]	Cellular Processes;Cellular Processes;Organismal Systems	Transport and catabolism;Cell growth and death;Aging	ko04138//Autophagy - yeast;ko04113//Meiosis - yeast;ko04213//Longevity regulating pathway - multiple species	K04345;K04345;K04345
DHH009000405	5.882	6.67	6.922	3.691	3.723	6.366	17.118	7.73	11.375	10.058	16.286	11.369	12.844	13.317	10.908	41	45	37	17	20	33	88	39	61	53	98	60	70	62	57	--	KAI1797503.1 taxid=1566825 hypothetical protein LXA43DRAFT_1176848 [Ganoderma leucocontextum]	-	-	-	-
DHH009000406	47.167	50.25	36.025	34.995	33.161	32.823	74.294	77.541	74.151	74.184	65.336	71.401	75.02	76.391	68.921	1026	1058	601	503	556	531	1192	1221	1241	1220	1227	1176	1276	1110	1124	--	PIL30899.1 taxid=1077348 hypothetical protein GSI_07068 [Ganoderma sinense ZZ0214-1]	-	-	-	-
DHH009000407	6.671	4.301	2.436	7.996	9.278	9.975	9.623	6.267	16.578	8.33	19.349	8.176	29.485	18.536	18.294	125	78	35	99	134	139	133	85	239	118	313	116	432	232	257	RPS6KA6	PIL30901.1 taxid=1077348 transporter [Ganoderma sinense ZZ0214-1]	-	-	-	-
DHH009000410	34.391	72.745	27.855	16.093	21.75	19.193	24.677	26.6	29.634	23.948	28.295	141.704	31.854	29.543	58.138	359	735	223	111	175	149	190	201	238	189	255	1120	260	206	455	AFUB_029980	KAI1797511.1 taxid=1566825 2 beta-glucanase [Ganoderma leucocontextum]	-	-	-	-
DHH009000411	40.295	35.171	34.242	63.296	71.927	68.754	59.718	57.201	69.17	58.629	76.932	60.559	84.587	60.74	88.404	290	245	189	301	399	368	317	298	383	319	478	330	476	292	477	--	KAI1797512.1 taxid=1566825 NAD(P)-binding protein [Ganoderma leucocontextum]	-	-	-	-
DHH009000412	118.014	26.318	54.493	18.071	24.528	35.054	24.823	19.519	36.213	11.845	20.055	3.417	5.854	16.386	6.636	593	128	210	60	95	131	92	71	140	45	87	13	23	55	25	--	-	-	-	-	-
DHH009000414	10.371	10.028	12.569	16.601	15.611	11.442	46.148	27.919	59.708	28.227	83.319	43.374	124.387	87.282	99.668	156	146	145	165	181	128	512	304	691	321	1082	494	1463	877	1124	--	KAI1797514.1 taxid=1566825 glycosyl-transferase for dystroglycan-domain-containing protein [Ganoderma leucocontextum]	-	-	-	-
DHH009000419	6.121	5.208	3.913	6.539	7.942	6.778	9.113	9.617	9.828	12.224	1.946	10.145	3.224	3.234	2.882	51	42	25	36	51	42	56	58	63	77	14	64	21	18	18	--	KAI1797519.1 taxid=1566825 hypothetical protein LXA43DRAFT_877015 [Ganoderma leucocontextum]	-	-	-	-
DHH009000425	19.162	20.939	27.756	30.801	31.144	30.108	37.616	39.736	43.075	41.925	53.841	45.005	68.196	53.049	71.01	451	477	501	479	565	527	653	677	780	746	1094	802	1255	834	1253	--	KAI1797527.1 taxid=1566825 hypothetical protein LXA43DRAFT_252040 [Ganoderma leucocontextum]	-	-	-	-
DHH009000429	0.253	0.348	0.44	0.383	0.547	0.68	5.713	2.911	7.12	3.233	15.327	9.128	26.516	19.304	22.933	3	4	4	3	5	6	50	25	65	29	157	82	246	153	204	--	KAI1797531.1 taxid=1566825 hypothetical protein LXA43DRAFT_1125932 [Ganoderma leucocontextum]	-	-	-	-
DHH009000431	42.89	54.216	40.862	14.879	22.8	14.046	125.631	74.869	165.963	80.139	202.992	110.209	346.093	222.432	250.798	349	427	255	80	143	85	754	441	1039	493	1426	679	2202	1209	1530	--	KAI1797533.1 taxid=1566825 hypothetical protein LXA43DRAFT_980911 [Ganoderma leucocontextum]	-	-	-	-
DHH009000434	35.402	32.53	28.029	22.253	18.662	20.631	46.697	48.022	52.35	60.462	30.639	47.073	36.486	32.182	37.2	443	394	269	184	180	192	431	435	504	572	331	446	357	269	349	--	KAI1797536.1 taxid=1566825 hypothetical protein LXA43DRAFT_934581 [Ganoderma leucocontextum]	-	-	-	-
DHH009000438	6.944	7.476	5.719	4.093	3.698	4.423	14.271	16.358	9.596	15.276	10.584	6.854	10.19	12.147	9.165	95	99	60	37	39	45	144	162	101	158	125	71	109	111	94	zip1	KAI1797540.1 taxid=1566825 hypothetical protein LXA43DRAFT_980953 [Ganoderma leucocontextum]	-	-	-	-
DHH009000441	4.557	5.976	4.799	0.53	1.364	2.121	1.663	0.968	6.834	3.246	2.639	4.63	5.604	8.921	3.039	26	33	21	2	6	9	7	4	30	14	13	20	25	34	13	--	-	-	-	-	-
DHH009000442	1066.98	850.048	419.136	691.118	922.267	491.605	46.867	33.702	33.429	24.284	33.239	90.764	256.691	225.571	49.196	12902	9949	3887	5522	8596	4421	418	295	311	222	347	831	2427	1822	446	glpQ	KAI1797543.1 taxid=1566825 PLC-like phosphodiesterase [Ganoderma leucocontextum]	-	-	-	-
DHH009000445	54.887	50.373	39.654	49.241	37.326	42.191	83.054	89.026	89.41	89.648	52.784	39.082	53.218	48.13	46.939	1137	1010	630	674	596	650	1269	1335	1425	1404	944	613	862	666	729	SKY1	KAI1797546.1 taxid=1566825 kinase-like protein [Ganoderma leucocontextum]	-	-	-	-
DHH009000446	16.921	15.468	17.848	18.99	15.724	16.297	30.802	28.168	42.626	29.485	31.931	18.016	51.911	32.873	38.291	356	315	288	264	255	255	478	429	690	469	580	287	854	462	604	fray2	KAI1797547.1 taxid=1566825 kinase-like protein [Ganoderma leucocontextum]	-	-	-	-
DHH009000459	270.061	199.968	301.061	432.686	358.744	455.733	81.377	98.764	77.026	95.621	78.236	54.287	73.119	70.008	57.004	7109	5095	6078	7526	7279	8922	1580	1882	1560	1903	1778	1082	1505	1231	1125	pgt1	KAI1797560.1 taxid=1566825 OPT oligopeptide transporter [Ganoderma leucocontextum]	-	-	-	-
DHH009000460	85.855	107.465	100.788	120.762	91.376	99.225	119.349	98.354	146.738	100.458	197.425	215.64	304.658	189.991	224.278	4264	5166	3839	3963	3498	3665	4372	3536	5607	3772	8465	8109	11831	6303	8351	SPAPYUK71.03c	KAI1797561.1 taxid=1566825 tricalbin [Ganoderma leucocontextum]	-	-	-	-
DHH009000466	12.41	9.158	7.397	6.976	6.9	4.767	33.649	24	59.448	21.104	48.051	63.685	33.102	48.833	55.805	35	25	16	13	15	10	70	49	129	45	117	136	73	92	118	--	KAI1797569.1 taxid=1566825 hypothetical protein LXA43DRAFT_981087 [Ganoderma leucocontextum]	-	-	-	-
DHH009000469	2.061	3.042	1.824	2.006	2.579	2.871	6.388	7.119	5.837	2.921	4.775	3.5	8.568	4.849	5.008	28	40	19	18	27	29	64	70	61	30	56	36	91	44	51	--	PIL30965.1 taxid=1077348 hypothetical protein GSI_07134 [Ganoderma sinense ZZ0214-1]	-	-	-	-
DHH009000472	18.115	20.021	22.564	22.344	21.025	17.747	32.362	31.077	36.826	30.247	39.834	27.063	57.823	42.087	45.302	1319	1411	1260	1075	1180	961	1738	1638	2063	1665	2504	1492	3292	2047	2473	--	KAI1797576.1 taxid=1566825 hypothetical protein LXA43DRAFT_1126097 [Ganoderma leucocontextum]	Metabolism;Metabolism	Global and overview maps;Carbohydrate metabolism	ko01100//Metabolic pathways;ko00630//Glyoxylate and dicarboxylate metabolism	K22133;K22133
DHH009000475	10.872	3.657	5.605	5.74	1.968	3.06	7.199	10.478	17.089	11.705	21.672	12.356	6.467	10.977	16.862	43	14	17	15	6	9	21	30	52	35	74	37	20	29	50	RBG2	KAI1797580.1 taxid=1566825 developmentally regulated GTP-binding protein [Ganoderma leucocontextum]	-	-	-	-
DHH009000476	9.402	7.706	4.964	8.467	5.343	7.627	17.382	20.716	19.996	14.08	26.01	62.906	29.016	22.101	35.962	121	96	49	72	53	73	165	193	198	137	289	613	292	190	347	SPCC777.06c	KAI1797581.1 taxid=1566825 beta-lactamase-like protein [Ganoderma leucocontextum]	-	-	-	-
DHH009000489	5.341	7.058	6.856	6.893	4.727	4.899	126.138	69.496	185.182	75.414	305.647	128.016	548.861	327.902	397.689	129	165	127	110	88	88	2247	1215	3441	1377	6373	2341	10365	5290	7201	catA	KAI1797596.1 taxid=1566825 catalase [Ganoderma leucocontextum]	Metabolism;Metabolism;Metabolism;Environmental Information Processing;Cellular Processes;Metabolism;Organismal Systems;Metabolism	Global and overview maps;Global and overview maps;Global and overview maps;Signal transduction;Transport and catabolism;Amino acid metabolism;Aging;Carbohydrate metabolism	ko01100//Metabolic pathways;ko01110//Biosynthesis of secondary metabolites;ko01200//Carbon metabolism;ko04011//MAPK signaling pathway - yeast;ko04146//Peroxisome;ko00380//Tryptophan metabolism;ko04213//Longevity regulating pathway - multiple species;ko00630//Glyoxylate and dicarboxylate metabolism	K03781;K03781;K03781;K03781;K03781;K03781;K03781;K03781
DHH009000495	14.962	10.843	11.928	10.517	6.808	9.249	3.75	7.837	3.779	8.723	4.846	8.897	7.255	9.342	5.013	211	148	129	98	74	97	39	80	41	93	59	95	80	88	53	CHI1	KAI1797605.1 taxid=1566825 class III chitinase [Ganoderma leucocontextum]	Metabolism;Metabolism	Global and overview maps;Carbohydrate metabolism	ko01100//Metabolic pathways;ko00520//Amino sugar and nucleotide sugar metabolism	K01183;K01183
DHH009000499	23.031	16.473	40.968	88.005	85.244	89.049	71.704	35.055	57.702	41.421	28.427	16.31	28.655	17.551	19.599	442	306	603	1116	1261	1271	1015	487	852	601	471	237	430	225	282	SPAC1399.02	KAI1797613.1 taxid=1566825 amino acid permease ScVBA-like protein [Ganoderma leucocontextum]	-	-	-	-
DHH009000508	34.297	33.127	28.578	36.241	45.548	39.294	61.907	67.563	56.183	61.739	74.281	50.925	65.404	85.978	63.882	169	158	108	118	173	144	225	241	213	230	316	190	252	283	236	TSNAX	KAI1797631.1 taxid=1566825 Translin [Ganoderma leucocontextum]	-	-	-	-
DHH009000509	72.88	73.078	71.012	66.349	60.102	55.606	70.928	64.777	65.353	76.67	189.906	159.08	195.083	153.592	201.199	645	626	482	388	410	366	463	415	445	513	1451	1066	1350	908	1335	--	KAI1797632.1 taxid=1566825 hypothetical protein LXA43DRAFT_877018 [Ganoderma leucocontextum]	-	-	-	-
DHH009000520	426.52	331.643	369.289	454.594	386.468	441.422	131.611	154.854	134.722	152.74	92.671	84.533	115.736	103.537	82.762	4798	3611	3186	3379	3351	3693	1092	1261	1166	1299	900	720	1018	778	698	--	KAI1797641.1 taxid=1566825 hypothetical protein LXA43DRAFT_909559 [Ganoderma leucocontextum]	-	-	-	-
DHH009000522	5.679	3.067	5.385	4.688	1.842	5.206	14.174	7.31	17.782	8.024	23.023	7.841	15.846	22.8	29.61	44	23	32	24	11	30	81	41	106	47	154	46	96	118	172	REX4	KAI1797644.1 taxid=1566825 hypothetical protein LXA43DRAFT_258703 [Ganoderma leucocontextum]	-	-	-	-
DHH009000529	307.312	296.709	282.62	119.081	130.116	186.091	353.581	250.434	422.372	253.534	791.983	593.671	1173.17	818.875	1166.11	1863	1741	1314	477	608	839	1581	1099	1970	1162	4145	2725	5561	3316	5300	--	KAI1797651.1 taxid=1566825 hypothetical protein LXA43DRAFT_258971 [Ganoderma leucocontextum]	-	-	-	-
DHH009000530	0.561	0.652	0.457	0.53	0.728	0.754	7.699	1.937	10.752	3.616	13.805	8.796	16.049	11.965	14.587	8	9	5	5	8	8	81	20	118	39	170	95	179	114	156	ran1	KAI1797653.1 taxid=1566825 kinase-like protein [Ganoderma leucocontextum]	-	-	-	-
DHH009000540	20.275	17.655	27.38	19.287	12.025	13.047	28.077	11.603	39.152	16.474	75.821	34.428	107.608	60.054	81.322	140	118	145	88	64	67	143	58	208	86	452	180	581	277	421	sym-1	KAI1797667.1 taxid=1566825 hypothetical protein LXA43DRAFT_260040 [Ganoderma leucocontextum]	Cellular Processes	Transport and catabolism	ko04146//Peroxisome	K13348
DHH009000551	140.524	83.993	76.33	166.609	45.533	30.785	176.022	203.972	219.176	168.101	42.4	208.227	36.996	32.838	69.671	1025	593	427	803	256	167	947	1077	1230	927	267	1150	211	160	381	X325	KAI1797679.1 taxid=1566825 hypothetical protein LXA43DRAFT_1078746 [Ganoderma leucocontextum]	-	-	-	-
DHH009000558	8.675	8.985	14.842	12.262	10.712	8.053	15.642	11.862	18.516	12.173	22.239	13.115	32.213	23.963	26.137	394	395	517	368	375	272	524	390	647	418	872	451	1144	727	890	mph1	KAI1797687.1 taxid=1566825 P-loop containing nucleoside triphosphate hydrolase protein [Ganoderma leucocontextum]	-	-	-	-
DHH009000559	1.687	1.573	1.5	3.091	0.908	2.381	6.37	3.497	4.091	3.742	8.557	4.535	10.546	7.731	6.922	20.07	18.12	13.69	24.3	8.33	21.07	55.9	30.12	37.45	33.66	87.89	40.85	98.11	61.44	61.74	ARI6	KAI1797692.1 taxid=1566825 hypothetical protein LXA43DRAFT_260857 [Ganoderma leucocontextum]	-	-	-	-
DHH009000560	6.407	4.658	9.9	8.439	9.389	6.062	14.638	10.653	12.491	10.043	22.675	23.817	15.78	15.275	23.262	54	38	64	47	61	38	91	65	81	64	165	152	104	86	147	PSF1	KAI1797691.1 taxid=1566825 hypothetical protein LXA43DRAFT_877274 [Ganoderma leucocontextum]	-	-	-	-
DHH009000563	7.197	6.947	9.423	2.571	4.639	2.098	9.458	5.935	11.86	7.595	7.718	5.082	13.406	8.153	8.903	91.93	85.88	92.31	21.7	45.67	19.93	89.1	54.88	116.55	73.34	85.11	49.15	133.89	69.56	85.26	--	KAI1797692.1 taxid=1566825 hypothetical protein LXA43DRAFT_260857 [Ganoderma leucocontextum]	-	-	-	-
DHH009000566	105.455	89.081	63.602	79.306	76.784	70.335	95.484	70.08	132.356	69.804	173.807	109.581	261.298	161.209	192.584	1135	928	525	564	637	563	758	546	1096	568	1615	893	2199	1159	1554	--	KAI1797695.1 taxid=1566825 hypothetical protein LXA43DRAFT_261073 [Ganoderma leucocontextum]	-	-	-	-
DHH009000570	0.669	0.83	0.785	1.316	0.694	0.72	6.895	2.681	10.61	2.213	9.921	4.684	13.093	11.52	11.602	10	12	9	13	8	8	76	29	122	25	128	53	153	115	130	--	KAI1797699.1 taxid=1566825 hypothetical protein LXA43DRAFT_1088778 [Ganoderma leucocontextum]	-	-	-	-
DHH009000572	97.334	86.133	104.356	129.642	124.114	115.462	253.472	59.312	264.669	51.553	108.397	47.622	57.043	103.591	73.114	467	400	384	411	459	412	897	206	977	187	449	173	214	332	263	--	KAI1797701.1 taxid=1566825 hypothetical protein LXA43DRAFT_981615 [Ganoderma leucocontextum]	-	-	-	-
DHH009000586	9.192	11.355	14.246	16.485	16.636	15.702	19.292	21.374	18.877	22.11	20.195	14.991	22.925	23.995	23.124	281	336	334	333	392	357	435	473	444	511	533	347	548	490	530	msh1	KAI1797718.1 taxid=1566825 muts domain V-domain-containing protein [Ganoderma leucocontextum]	-	-	-	-
DHH009000590	40.172	52.745	24.164	29.494	24.663	10.771	74.727	80.435	115.151	80.021	85.863	92.533	98.931	95.759	90.74	336	427	155	163	159	67	461	487	741	506	620	586	647	535	569	--	KAI1797723.1 taxid=1566825 hypothetical protein LXA43DRAFT_262250 [Ganoderma leucocontextum]	-	-	-	-
DHH009000599	55.524	36.505	37.296	30.132	22.556	35.067	26.233	16.658	34.626	15.95	28.259	15.926	10.401	18.472	18.328	198	126	102	71	62	93	69	43	95	43	87	43	29	44	49	--	TBU64914.1 taxid=114155 cytochrome c oxidase biogenesis protein Cmc1 like-domain-containing protein [Dichomitus squalens]	-	-	-	-
DHH009000609	175.449	142.501	130.594	162.821	126.102	140.513	66.317	85.312	70.04	89.596	49.803	49.803	91.38	61.352	47.945	2787	2191	1591	1709	1544	1660	777	981	856	1076	683	599	1135	651	571	CYB2	KAI1797745.1 taxid=1566825 FMN-dependent dehydrogenase-domain-containing protein [Ganoderma leucocontextum]	Metabolism;Metabolism	Global and overview maps;Carbohydrate metabolism	ko01100//Metabolic pathways;ko00620//Pyruvate metabolism	K00101;K00101
DHH009000615	8.247	6.882	8.375	7.321	6.276	5.971	12.686	8.983	11.647	6.083	16.625	14.872	23.224	20.418	17.558	104	84	81	61	61	56	118	82	113	58	181	142	229	172	166	--	KAI1797751.1 taxid=1566825 hypothetical protein LXA43DRAFT_1078788 [Ganoderma leucocontextum]	-	-	-	-
DHH009000616	78.034	59.947	51.501	67.711	68.362	84.481	57.46	60.116	76.779	63.687	97.979	81.48	180.599	106.094	126.929	893	664	452	512	603	719	485	498	676	551	968	706	1616	811	1089	--	KAI1797752.1 taxid=1566825 hypothetical protein LXA43DRAFT_981855 [Ganoderma leucocontextum]	-	-	-	-
DHH009000617	6.313	4.595	3.554	3.257	2.792	3.858	7.197	7.135	8.205	7.401	10.304	9.095	12.661	13.532	8.229	44	31	19	15	15	20	37	36	44	39	62	48	69	63	43	--	KAI1797753.1 taxid=1566825 hypothetical protein LXA43DRAFT_263752 [Ganoderma leucocontextum]	-	-	-	-
DHH009000630	37.376	32.7	56.075	45.108	45.482	45.294	93.329	46.991	122.985	51.064	187.308	104.224	267.802	197.465	233.549	790	669	909	630	741	712	1455	719	2000	816	3418	1668	4426	2788	3701	--	PIL32076.1 taxid=1077348 hypothetical protein GSI_06780 [Ganoderma sinense ZZ0214-1]	-	-	-	-
DHH009000642	105.818	66.648	57.008	67.793	25.578	53.92	112.372	90.413	133.702	78.941	94.762	422.81	169.464	164.437	241.676	789	481	326	334	147	299	618	488	767	445	610	2387	988	819	1351	--	KAI1797782.1 taxid=1566825 hypothetical protein LXA43DRAFT_1088852 [Ganoderma leucocontextum]	-	-	-	-
DHH009000643	13.832	14.533	13.582	39.739	28.939	33.641	25.02	20.543	26.642	21.264	31.889	20.569	51.744	29.984	34.041	413	420	311	784	666	747	551	444	612	480	822	465	1208	598	762	--	KAI1797783.1 taxid=1566825 hypothetical protein LXA43DRAFT_877545 [Ganoderma leucocontextum]	-	-	-	-
DHH009000648	3.619	7.681	5.168	3.577	3.322	4.965	10.814	8.298	17.279	9.248	18.421	13.136	21.85	22.223	12.281	147	302	161	96	104	150	324	244	540	284	646	404	694	603	374	--	KAI1797788.1 taxid=1566825 RdRP-domain-containing protein [Ganoderma leucocontextum]	-	-	-	-
DHH009000649	23.612	32.362	39.631	41.475	46.798	42.659	124.443	83.316	140.457	83.596	106.841	68.11	93.871	101.383	79.072	940	1247	1210	1091	1436	1263	3654	2401	4302	2516	3672	2053	2922	2696	2360	RDR2	KAI1797790.1 taxid=1566825 RdRP-domain-containing protein [Ganoderma leucocontextum]	-	-	-	-
DHH009000662	41.963	57.197	52.604	27.074	19.962	25.341	53	37.833	66.12	40.509	58.669	46.282	79.936	54.224	61.569	570	752	548	243	209	256	531	372	691	416	688	476	849	492	627	PRY2	KAI1797806.1 taxid=1566825 PR-1-like protein, partial [Ganoderma leucocontextum]	-	-	-	-
DHH009000667	387.077	313.273	338.043	409.2	343.156	380.588	174.767	195.068	165.193	182.827	131.604	161.526	170.295	164.673	140.565	4279	3352	2866	2989	2924	3129	1425	1561	1405	1528	1256	1352	1472	1216	1165	MCR1.1	KAI1797813.1 taxid=1566825 NADH-cytochrome b5 reductase [Ganoderma leucocontextum]	Metabolism	Carbohydrate metabolism	ko00520//Amino sugar and nucleotide sugar metabolism	K00326
DHH009000671	1.542	0.697	1.634	0.584	2.501	3.111	3.006	1.465	3.258	2.04	2.68	4.074	4.685	3.608	2.957	16	7	13	4	20	24	23	11	26	16	24	32	38	25	23	--	KAI1797817.1 taxid=1566825 hypothetical protein LXA43DRAFT_268738 [Ganoderma leucocontextum]	-	-	-	-
DHH009000681	24.515	19.289	8.256	11.302	16.85	17.682	46.664	18.166	54.442	19.971	105.121	54.034	155.725	104.996	126.68	151	115	39	46	80	81	212	81	258	93	559	252	750	432	585	--	KAI1797827.1 taxid=1566825 hypothetical protein LXA43DRAFT_1088894 [Ganoderma leucocontextum]	-	-	-	-
DHH009000684	97.601	65.294	70.418	91.913	94.542	82.092	252.449	207.221	259.585	208.793	361.901	194.647	489.093	340.468	440.493	3047	1973	1686	1896	2275	1906	5813	4683	6235	4928	9754	4601	11939	7100	10310	--	KAI1797830.1 taxid=1566825 hypothetical protein LXA43DRAFT_877377 [Ganoderma leucocontextum]	-	-	-	-
DHH009000688	188.809	119.072	77.789	86.698	101.587	106.654	228.409	168.577	237.475	144.822	269.742	278.017	144.795	308.537	269.923	557	340	176	169	231	234	497	360	539	323	687	621	334	608	597	YDL086W	KAI1797834.1 taxid=1566825 dienelactone hydrolase [Ganoderma leucocontextum]	-	-	-	-
DHH009000689	352.86	254.786	210.041	182.041	181.251	169.199	382.146	347.438	472.845	354.689	499.464	549.882	352.13	534.357	517.021	2162	1511	987	737	856	771	1727	1541	2229	1643	2642	2551	1687	2187	2375	YDL086W	KAI1797834.1 taxid=1566825 dienelactone hydrolase [Ganoderma leucocontextum]	-	-	-	-
DHH009000701	18.574	16.449	10.163	13.553	21.516	23.414	3.373	3.436	4.958	1.536	3.842	1.971	2.333	3.228	2.654	112	96	47	54	100	105	15	15	23	7	20	9	11	13	12	--	KAI1797847.1 taxid=1566825 hypothetical protein LXA43DRAFT_1088915 [Ganoderma leucocontextum]	-	-	-	-
DHH009000705	495.247	395.126	570.077	535.873	510.246	512.835	210.879	200.784	195.879	215.935	98.257	128.089	131.724	139.32	99.896	3789	2926	3345	2709	3009	2918	1190	1112	1153	1249	649	742	788	712	573	--	KAI1797851.1 taxid=1566825 hypothetical protein LXA43DRAFT_982314 [Ganoderma leucocontextum]	-	-	-	-
DHH009000706	313.72	222.718	285.253	241.249	193.025	251.887	55.209	64.11	39.477	65.877	30.881	22.848	32.126	31.929	25.866	7943	5458	5539	4036	3767	4743	1031	1175	769	1261	675	438	636	540	491	--	KAI1797852.1 taxid=1566825 polysaccharide lyase family 8 protein [Ganoderma leucocontextum]	-	-	-	-
DHH009000709	554.326	492.583	546.127	337.706	424.191	436.154	825.819	736.838	601.397	831.953	225.093	30.203	109.382	279.204	39.111	10908	9382	8242	4391	6434	6383	11986	10496	9105	12377	3824	450	1683	3670	577	amdS	KAI1797878.1 taxid=1566825 general amidase [Ganoderma leucocontextum]	Metabolism;Metabolism;Metabolism;Metabolism	Global and overview maps;Amino acid metabolism;Amino acid metabolism;Amino acid metabolism	ko01100//Metabolic pathways;ko00380//Tryptophan metabolism;ko00330//Arginine and proline metabolism;ko00360//Phenylalanine metabolism	K01426;K01426;K01426;K01426
DHH009000720	68.673	41.872	42.276	32.031	23.953	23.614	20.148	10.575	19.608	12.508	19.039	19.329	26.78	23.258	21.323	305	180	144	94	82	78	66	34	67	42	73	65	93	69	71	--	KAI1797868.1 taxid=1566825 hypothetical protein LXA43DRAFT_271260 [Ganoderma leucocontextum]	-	-	-	-
DHH009000724	153.647	157.056	161.733	136.202	108.467	123.904	58.179	50.54	56.113	66.075	43.511	39.706	96.249	54.38	40.361	2356	2331	1902	1380	1282	1413	658	561	662	766	576	461	1154	557	464	--	KAI1797864.1 taxid=1566825 hypothetical protein LXA43DRAFT_1088930 [Ganoderma leucocontextum]	-	-	-	-
DHH009000729	94.718	101.232	108.359	130.165	121.784	122.641	411.982	231.277	601.869	252.647	1107.63	555.022	1760.87	1074.79	1307.09	783	810	687	711	776	754	2512	1384	3828	1579	7905	3474	11382	5935	8101	--	KAI1797857.1 taxid=1566825 hypothetical protein LXA43DRAFT_969056 [Ganoderma leucocontextum]	-	-	-	-
DHH009000730	65.68	24.809	31.31	47.115	60.706	57.174	72.062	113.284	87.958	143.494	113.237	532.127	125.634	82.554	176.983	692	253	253	328	493	448	560	864	713	1143	1030	4245	1035	581	1398	priA	KAI1797856.1 taxid=1566825 hypothetical protein LXA43DRAFT_1088924 [Ganoderma leucocontextum]	-	-	-	-
DHH009000732	50.035	50.439	50.83	37.494	31.511	27.76	120.36	156.022	107.652	153.566	127.446	88.216	116.797	157.445	123.594	412	402	321	204	200	170	731	930	682	956	906	550	752	866	763	YMR099C	KAI1797854.1 taxid=1566825 galactose mutarotase-like protein [Ganoderma leucocontextum]	Metabolism;Metabolism;Metabolism	Global and overview maps;Global and overview maps;Carbohydrate metabolism	ko01100//Metabolic pathways;ko01110//Biosynthesis of secondary metabolites;ko00010//Glycolysis / Gluconeogenesis	K01792;K01792;K01792
DHH009000733	15.735	15.391	23.949	24.876	22.033	23.517	33.732	28.283	37.61	28.808	40.879	32.139	42.143	36.721	42.652	807	764	942	843	871	897	1276	1050	1484	1117	1810	1248	1690	1258	1640	REV3L	KAI1797881.1 taxid=1566825 hypothetical protein LXA43DRAFT_969080 [Ganoderma leucocontextum]	-	-	-	-
DHH009000735	0.475	0.735	1.083	0.898	1.385	1.755	1.287	2.295	3.238	0.942	3.436	3.291	3.793	4.085	2.057	4	6	7	5	9	11	8	14	21	6	25	21	25	23	13	--	KAI1795347.1 taxid=1566825 hypothetical protein LXA43DRAFT_992392, partial [Ganoderma leucocontextum]	-	-	-	-
DHH009000736	9.875	5.364	2.92	2.157	3.83	3.696	13.112	11.954	10.983	11.85	9.67	7.261	5.078	10.059	6.246	97	51	22	14	29	27	95	85	83	88	82	54	39	66	46	tal	KAI1797884.1 taxid=1566825 aldolase [Ganoderma leucocontextum]	Metabolism;Metabolism;Metabolism;Metabolism;Metabolism;Metabolism	Global and overview maps;Global and overview maps;Global and overview maps;Global and overview maps;Carbohydrate metabolism;Energy metabolism	ko01100//Metabolic pathways;ko01110//Biosynthesis of secondary metabolites;ko01230//Biosynthesis of amino acids;ko01200//Carbon metabolism;ko00030//Pentose phosphate pathway;ko00710//Carbon fixation by Calvin cycle	K00616;K00616;K00616;K00616;K00616;K00616
DHH009000746	88.218	75.512	43.807	42.223	34.411	44.119	21.31	17.371	31.155	16.892	19.117	9.861	15.579	11.765	19.655	449	372	171	142	135	167	80	64	122	65	84	38	62	40	75	--	KAI1797894.1 taxid=1566825 hypothetical protein LXA43DRAFT_272672 [Ganoderma leucocontextum]	-	-	-	-
DHH009000747	27.804	32.622	34.944	48.636	36.954	38.472	79.758	76.52	89.989	80.586	91.11	54.446	108.579	89.218	84.271	2824	3207	2722	3264	2893	2906	5975	5626	7032	6188	7989	4187	8623	6053	6417	VPS13	KAI1797895.1 taxid=1566825 vacuolar protein sorting-associated protein 13 [Ganoderma leucocontextum]	-	-	-	-
DHH009000749	111.278	112.421	90.192	109.443	88.307	85.41	203.289	209.189	227.912	224.631	298.242	192.533	420.585	278.728	331.986	2619	2561	1628	1702	1602	1495	3529	3564	4127	3997	6060	3431	7740	4382	5858	--	KAI1797897.1 taxid=1566825 hypothetical protein LXA43DRAFT_877126 [Ganoderma leucocontextum]	-	-	-	-
DHH009000751	42.005	58.204	55.437	34.393	32.715	32.071	46.587	42.047	57.257	44.457	105.451	55.702	177.875	124.183	119.336	1231	1651	1246	666	739	699	1007	892	1291	985	2668	1236	4076	2431	2622	hsp104	KAI1797900.1 taxid=1566825 P-loop containing nucleoside triphosphate hydrolase protein [Ganoderma leucocontextum]	Organismal Systems	Aging	ko04213//Longevity regulating pathway - multiple species	K03695
DHH009000756	1.832	1.893	2.389	3.004	2.575	4.517	4.141	6.54	5.756	5.656	3.184	3.429	8.203	7.544	4.074	12	12	12	13	13	22	20	31	29	28	18	17	42	33	20	penH	KAI1797904.1 taxid=1566825 FAD-binding domain-containing protein [Ganoderma leucocontextum]	-	-	-	-
DHH009000759	7.752	7.008	2.738	6.599	3.771	4.995	15.765	8.924	40.303	13.672	55.185	23.036	64.855	45.937	57.3	48	42	13	27	18	23	72	40	192	64	295	108	314	190	266	--	KAI0363911.1 taxid=2735509 hypothetical protein BV20DRAFT_1039681 [Pilatotrama ljubarskyi]	-	-	-	-
DHH009000761	2.5	3.572	3.606	4.668	4.14	2.074	49.753	41.437	50.808	38.902	79.468	31.96	69.242	92.438	87.396	47	65	52	58	60	29	690	564	735	553	1290	455	1018	1161	1232	rec8	KAI1797908.1 taxid=1566825 hypothetical protein LXA43DRAFT_969106 [Ganoderma leucocontextum]	Cellular Processes	Cell growth and death	ko04113//Meiosis - yeast	K12780
DHH009000763	49.282	31.304	24.513	20.441	24.627	26.751	67.063	84.721	46.973	70.014	65.54	112.818	18.908	17.761	58.186	270	166	103	74	104	109	271	336	198	290	310	468	81	65	239	--	KAI1797911.1 taxid=1566825 hypothetical protein LXA43DRAFT_982598 [Ganoderma leucocontextum]	-	-	-	-
DHH009000764	340.803	368.366	365.592	289.76	326.502	254.009	269.099	317.096	190.235	294.331	97.826	164.084	71.01	113.696	70.087	1602	1676	1318	900	1183	888	933	1079	688	1046	397	584	261	357	247	--	KAI1797914.1 taxid=1566825 hypothetical protein LXA43DRAFT_1088978 [Ganoderma leucocontextum]	-	-	-	-
DHH009000770	8.748	4.915	5.103	16.258	11.747	14.032	18.83	8.904	19.747	10.962	19.465	20.674	32.385	23.204	15.148	114	62	51	140	118	136	181	84	198	108	219	204	330	202	148	PR1	KAI1797922.1 taxid=1566825 serine protease [Ganoderma leucocontextum]	Cellular Processes	Transport and catabolism	ko04138//Autophagy - yeast	K01336
DHH009000772	2.328	2.285	1.821	0.528	1.057	0.939	0.947	1.769	1.21	1.386	2.022	2.767	2.531	3.834	1.397	20	19	12	3	7	6	6	11	8	9	15	18	17	22	9	PUG1	KAI1797926.1 taxid=1566825 RTA1 like protein [Ganoderma leucocontextum]	-	-	-	-
DHH009000778	1.795	2.023	0.213	1.482	0.212	0	0.221	0	0	0.432	0	0.647	0.417	0	0	11	12	1	6	1	0	1	0	0	2	0	3	2	0	0	--	KAI1797931.1 taxid=1566825 hypothetical protein LXA43DRAFT_1127173 [Ganoderma leucocontextum]	-	-	-	-
DHH009000782	46.693	33.07	17.769	16.147	15.35	12.358	38.384	69.902	36.249	77.55	29.245	27.904	40.126	35.741	31.844	442	303	129	101	112	87	268	479	264	555	239	200	297	226	226	--	KAI1797934.1 taxid=1566825 Isochorismatase hydrolase [Ganoderma leucocontextum]	-	-	-	-
DHH009000783	76.181	55.91	38.477	53.767	54.998	41.117	53.002	59.423	45.423	65.978	18.433	23.078	25.426	24.624	19.859	1709	1214	662	797	951	686	877	965	784	1119	357	392	446	369	334	--	KAI1797935.1 taxid=1566825 hypothetical protein LXA43DRAFT_876770 [Ganoderma leucocontextum]	-	-	-	-
DHH009000790	208.238	174.3	22.882	58.594	23.237	63.979	5.396	6.873	4.233	5.384	4.401	5.137	20.014	8.261	4.826	2302	1865	194	428	198	526	44	55	36	45	42	43	173	61	40	ilvC	KAI1797941.1 taxid=1566825 IlvN-domain-containing protein [Ganoderma leucocontextum]	-	-	-	-
DHH009000791	32.613	19.462	1.842	7.127	4.735	8.707	1.596	2.277	2.908	2.024	1.909	0.466	7.83	3.173	1.099	277	160	12	40	31	55	10	14	19	13	14	3	52	18	7	DHG2	KAI1797942.1 taxid=1566825 NAD(P)-binding protein [Ganoderma leucocontextum]	Metabolism;Metabolism	Global and overview maps;Carbohydrate metabolism	ko01100//Metabolic pathways;ko00051//Fructose and mannose metabolism	K18337;K18337
DHH009000796	109.138	88.328	115.354	201.427	231.38	162.959	584.227	448.188	558.862	432.658	474.828	163.58	207.865	382.325	393.27	697	546	565	850	1139	774	2752	2072	2746	2089	2618	791	1038	1631	1883	LOT6	KAI1797948.1 taxid=1566825 flavoprotein [Ganoderma leucocontextum]	-	-	-	-
DHH009000815	41.915	46.492	58.675	47.507	44.845	56.238	58.181	40.106	71.224	42.361	95.21	56.557	118.119	102.409	115.687	462	496	496	346	381	461	473	320	604	353	906	472	1018	754	956	rhp51	KAI1788760.1 taxid=1566825 putative RAD1 protein [Ganoderma leucocontextum]	Genetic Information Processing	Replication and repair	ko03440//Homologous recombination	K04482
DHH009000819	111.032	101.949	96.55	86.129	94.412	71.379	277.729	217.907	341.258	183.236	329.787	192.541	113.152	283.16	253.775	1393	1238	929	714	913	666	2570	1979	3294	1738	3572	1829	1110	2373	2387	yxjH	KAI1788764.1 taxid=1566825 UROD/MetE-like protein [Ganoderma leucocontextum]	-	-	-	-
DHH009000825	1.341	3.079	3.303	2.03	2.513	8.015	8.89	4.941	6.392	2.365	10.702	7.085	4.383	9.147	7.951	9	20	17	9	13	40	44	24	33	12	62	36	23	41	40	--	PIL31852.1 taxid=1077348 hypothetical protein GSI_06556 [Ganoderma sinense ZZ0214-1]	-	-	-	-
DHH009000840	38.947	49.065	32.553	22.166	16.411	18.65	84.094	62.079	94.176	74.411	138.679	106.979	218.253	148.504	163.984	351	428	225	132	114	125	559	405	653	507	1079	730	1538	894	1108	--	KAI1788787.1 taxid=1566825 WD40 repeat-like protein [Ganoderma leucocontextum]	-	-	-	-
DHH009000843	35.737	37.57	29.92	27.896	22.45	13.826	48.112	45.73	45.472	49.757	46.333	34.778	58.373	53.125	36.126	285	290	183	147	138	82	283	264	279	300	319	210	364	283	216	--	KAI1788791.1 taxid=1566825 acyl-CoA N-acyltransferase [Ganoderma leucocontextum]	-	-	-	-
DHH009000846	47.993	48.736	71.563	77.972	61.306	47.764	33.257	24.593	34.762	28.105	36.775	31.747	61.903	34.757	31.186	585	575	669	628	576	433	299	217	326	259	387	293	590	283	285	--	KAI1788795.1 taxid=1566825 hypothetical protein LXA43DRAFT_1024028 [Ganoderma leucocontextum]	-	-	-	-
DHH009000850	66.737	77.492	80.977	79.256	77.147	75.778	47.069	54.764	46.267	50.808	35.662	37.874	32.175	43.896	36.06	1138	1279	1059	893	1014	961	592	676	607	655	525	489	429	500	461	Ptgis	PIL31823.1 taxid=1077348 cytochrome P450 [Ganoderma sinense ZZ0214-1]	-	-	-	-
DHH009000852	17.838	19.346	21.717	13.722	12.019	9.806	46.899	43.838	48.035	43.017	54.223	44.905	59.238	52.228	66.383	181	190	169	92	94	74	351	322	375	330	475	345	470	354	505	CFD1	KAI1788799.1 taxid=1566825 cytosolic Fe-S cluster assembling factor CFD1 [Ganoderma leucocontextum]	-	-	-	-
DHH009000853	536.216	497.134	639.19	694.393	636.959	613.38	234.071	213.719	234.289	214.161	130.958	86.685	100.45	114.735	137.298	7892	7082	7215	6753	7226	6714	2541	2277	2653	2383	1664	966	1156	1128	1515	--	KAI1788801.1 taxid=1566825 hypothetical protein LXA43DRAFT_894137 [Ganoderma leucocontextum]	-	-	-	-
DHH009000855	16.538	28.824	17.626	30.905	28.265	26.491	17.547	27.713	20.654	27.486	37.479	14.055	52.508	36.383	39.897	230	388	188	284	303	274	180	279	221	289	450	148	571	338	416	lip	KAI1788803.1 taxid=1566825 alpha/beta-hydrolase [Ganoderma leucocontextum]	-	-	-	-
DHH009000859	64.214	76.445	95.031	40.734	39.758	50.694	16.947	31.611	17.557	26.667	22.536	17.974	30.555	33.955	22.723	637	734	723	267	304	374	124	227	134	200	193	135	237	225	169	rntB	KAI1788809.1 taxid=1566825 ribonuclease T2 [Ganoderma leucocontextum]	-	-	-	-
DHH009000867	7.829	7.786	5.485	15.738	15.386	14.454	7.366	9.765	9.264	7.959	8.594	10.648	12.776	8.396	10.286	134	129	72	178	203	184	93	121	122	103	127	138	171	96	132	cex1	KAI1788820.1 taxid=1566825 major facilitator superfamily domain-containing protein [Ganoderma leucocontextum]	-	-	-	-
DHH009000872	13.702	12.971	14.082	8.479	9.633	8.622	8.785	7.18	8.247	6.428	5.551	5.17	5.956	6.568	6.932	203	186	160	83	110	95	96	77	94	72	71	58	69	65	77	CBH1	KAI1788826.1 taxid=1566825 cellobiohydrolaseI [Ganoderma leucocontextum]	Metabolism;Metabolism	Global and overview maps;Carbohydrate metabolism	ko01100//Metabolic pathways;ko00500//Starch and sucrose metabolism	K01225;K01225
DHH009000874	20.029	26.107	14.546	15.22	15.788	16.704	38.957	36.892	34.93	32.306	85.263	32.815	101.922	84.387	62.9	237	299	132	119	144	147	340	316	318	289	871	294	943	667	558	SPBC23G7.10c	KAI1788828.1 taxid=1566825 FMN-linked oxidoreductase [Ganoderma leucocontextum]	-	-	-	-
DHH009000877	8.473	8.754	3.798	6.011	6.011	5.162	15.436	0	22.542	0	45.084	22.031	63.662	47.566	57.213	64	64	22	30	35	29	86	0	131	0	294	126	376	240	324	--	RDX51046.1 taxid=139420 hypothetical protein OH76DRAFT_1401813 [Polyporus brumalis]	-	-	-	-
DHH009000895	0	0	0	77.348	90.436	108.368	0	0	0	0	0	0	0	0	0	0	0	0	338	461	533	0	0	0	0	0	0	0	0	0	--	KAI1781634.1 taxid=1566825 hypothetical protein LXA43DRAFT_1069955 [Ganoderma leucocontextum]	-	-	-	-
DHH009000896	0	0	0.169	75.849	60.323	53.65	0	0	0	0	0	0	0	0	0	0	0	2	775	719	617	0	0	0	0	0	0	0	0	0	--	KAJ8488500.1 taxid=1111947 hypothetical protein ONZ51_g3521 [Trametes cubensis]	-	-	-	-
DHH009000897	0.757	0.288	0.624	26.358	25.387	26.579	0	0	0	0	0	0	0	0.06	0	19	7	12	437	491	496	0	0	0	0	0	0	0	1	0	2026-10-01	RDX51052.1 taxid=139420 mitochondrial intermediate peptidase [Polyporus brumalis]	-	-	-	-
DHH009000902	3.216	2.092	2.795	3.064	1.082	3.523	1.776	8.391	1.084	9.294	0.138	0.629	0	0.357	0.159	27	17	18	17	7	22	11	51	7	59	1	4	0	2	1	--	KAI1789824.1 taxid=1566825 hypothetical protein LXA43DRAFT_551658 [Ganoderma leucocontextum]	-	-	-	-
DHH009000904	61.965	70.234	78.495	85.427	79.51	79.061	34.463	50.923	30.158	54.621	34.001	42.293	39.508	31.486	36.619	1370	1503	1331	1248	1355	1300	562	815	513	913	649	708	683	465	607	--	KAI1789822.1 taxid=1566825 hypothetical protein LXA43DRAFT_1062622 [Ganoderma leucocontextum]	-	-	-	-
DHH009000905	63.864	70.245	85.225	110.579	67.981	116.866	31.749	37.376	31.471	41.206	38.846	30	56.771	42.106	45.14	2089	2224	2138	2390	1714	2843	766	885	792	1019	1097	743	1452	920	1107	gcv2	KAI1789821.1 taxid=1566825 glycine dehydrogenase [Ganoderma leucocontextum]	Metabolism;Metabolism;Metabolism;Metabolism;Metabolism;Metabolism	Global and overview maps;Global and overview maps;Global and overview maps;Amino acid metabolism;Carbohydrate metabolism;Metabolism of cofactors and vitamins	ko01100//Metabolic pathways;ko01110//Biosynthesis of secondary metabolites;ko01200//Carbon metabolism;ko00260//Glycine, serine and threonine metabolism;ko00630//Glyoxylate and dicarboxylate metabolism;ko00785//Lipoic acid metabolism	K00281;K00281;K00281;K00281;K00281;K00281
DHH009000913	70.833	80.411	86.772	77.05	77.445	77.385	38.53	41.034	32.576	42.501	37.219	51.868	48.126	36.558	43.716	992	1090	932	713	836	806	398	416	351	450	450	550	527	342	459	panE	KAI1789813.1 taxid=1566825 ketopantoate reductase-like protein [Ganoderma leucocontextum]	Metabolism;Metabolism;Metabolism;Metabolism	Global and overview maps;Global and overview maps;Global and overview maps;Metabolism of cofactors and vitamins	ko01100//Metabolic pathways;ko01110//Biosynthesis of secondary metabolites;ko01240//Biosynthesis of cofactors;ko00770//Pantothenate and CoA biosynthesis	K00077;K00077;K00077;K00077
DHH009000914	1054.14	957.617	365.995	743.786	600.804	503.322	222.151	247.728	216.451	257.533	249.076	323.824	616.743	366.314	262.343	10628	9345	2830	4955	4669	3774	1652	1808	1679	1963	2168	2472	4862	2467	1983	xyl1	KAI1789812.1 taxid=1566825 xylose reductase [Ganoderma leucocontextum]	Metabolism;Metabolism	Global and overview maps;Carbohydrate metabolism	ko01100//Metabolic pathways;ko00040//Pentose and glucuronate interconversions	K17743;K17743
DHH009000915	43.023	43.268	49.121	70.36	63.763	54.525	88.996	103.881	89.059	111.325	96.633	98.195	94.614	95.009	106.305	1166	1135	1021	1260	1332	1099	1779	2038	1857	2281	2261	2015	2005	1720	2160	--	PIL31752.1 taxid=1077348 hypothetical protein GSI_06456 [Ganoderma sinense ZZ0214-1]	-	-	-	-
DHH009000919	2.279	1.009	1.91	2.464	2.217	1.423	27.807	15.403	38.506	12.596	79.191	31.173	120.953	65.43	92.927	28	12	18	20	21	13	252	137	364	117	840	290	1162	537	856	--	KAI1789807.1 taxid=1566825 hypothetical protein LXA43DRAFT_1096056 [Ganoderma leucocontextum]	-	-	-	-
DHH009000925	12.776	13.2	8.404	6.619	7.914	10.833	4.057	12.561	6.732	9.896	3.6	4.104	3.974	4.652	3.377	111	111	56	38	53	70	26	79	45	65	27	27	27	27	22	tatdn1	KAI1789799.1 taxid=1566825 Mg-dependent DNase [Ganoderma leucocontextum]	-	-	-	-
DHH009000931	9.859	8.623	11.773	7.461	8.928	11.419	28.918	11.934	40.283	13.17	51.729	30.426	72.097	46.617	55.727	202	171	185	101	141	174	437	177	635	204	915	472	1155	638	856	GNLVRS01_PISO0A10120g	PIL31734.1 taxid=1077348 hypothetical protein GSI_06438 [Ganoderma sinense ZZ0214-1]	-	-	-	-
DHH009000932	40.57	51.094	34.96	41.333	40.754	39.313	64.776	76.208	72.498	76.206	83.379	77.05	100.611	85.572	92.234	1790	2182	1183	1205	1386	1290	2108	2434	2461	2542	3176	2574	3471	2522	3051	CHR27	KAI1789792.1 taxid=1566825 SNF2 family N-terminal domain-containing protein [Ganoderma leucocontextum]	-	-	-	-
DHH009000939	5.578	4.305	3.68	7.221	8.37	7.5	12.209	16.339	19.129	12.711	27.245	12.959	39.45	31.591	29.401	83	62	42	71	96	83	134	176	219	143	350	146	459	314	328	mek1	KAI1789784.1 taxid=1566825 kinase-like protein [Ganoderma leucocontextum]	Cellular Processes	Cell growth and death	ko04113//Meiosis - yeast	K12776
DHH009000940	77.899	59.648	25.573	14.772	20.667	17.581	63.169	76.83	70.851	87.083	101.111	53.752	121.177	98.423	98.254	846	627	213	106	173	142	506	604	592	715	948	442	1029	714	800	ESD	KAI1789783.1 taxid=1566825 carbohydrate esterase family 1 protein [Ganoderma leucocontextum]	Metabolism;Metabolism;Metabolism	Global and overview maps;Global and overview maps;Energy metabolism	ko01100//Metabolic pathways;ko01200//Carbon metabolism;ko00680//Methane metabolism	K01070;K01070;K01070
DHH009000953	16.681	16.279	14.522	42.334	34.492	30.297	38.133	229.37	32.688	236.796	16.706	18.302	21.858	24.28	16.156	325	307	217	545	518	439	548	3235	490	3488	281	270	333	316	236	--	KAI1789764.1 taxid=1566825 hypothetical protein LXA43DRAFT_869162, partial [Ganoderma leucocontextum]	-	-	-	-
DHH009000958	138.268	123.863	132.227	137.814	132.652	139.603	55.183	81.277	42.911	81.276	43.492	82.196	59.238	45.146	61.256	2806	2433	2058	1848	2075	2107	826	1194	670	1247	762	1263	940	612	932	--	KAI1789760.1 taxid=1566825 hypothetical protein LXA43DRAFT_892167 [Ganoderma leucocontextum]	-	-	-	-
DHH009000963	51.085	50.418	47.988	68.173	65.64	63.641	125.686	122.539	115.719	126.073	101.991	93.659	112.402	112.271	92.193	626	598	451	552	620	580	1136	1087	1091	1168	1079	869	1077	919	847	--	KAI1789755.1 taxid=1566825 Clavaminate synthase-like protein [Ganoderma leucocontextum]	-	-	-	-
DHH009000966	23.806	13.51	9.618	11.925	9.135	10.595	40.685	34.275	37.26	32.153	37.283	30.112	28.087	34.634	34.212	142	78	44	47	42	47	179	148	171	145	192	136	131	138	153	SPBC2G2.13c	PIL31700.1 taxid=1077348 hypothetical protein GSI_06403 [Ganoderma sinense ZZ0214-1]	Metabolism;Metabolism;Metabolism	Global and overview maps;Global and overview maps;Nucleotide metabolism	ko01100//Metabolic pathways;ko01232//Nucleotide metabolism;ko00240//Pyrimidine metabolism	K01493;K01493;K01493
DHH009000968	8.718	9.11	10.099	10.504	6.916	6.853	16.501	13.108	21.615	15.079	26.992	20.149	40.222	27.406	33.139	260	263	231	207	159	152	363	283	496	340	695	455	938	546	741	--	PIL31698.1 taxid=1077348 hypothetical protein GSI_06401 [Ganoderma sinense ZZ0214-1]	-	-	-	-
DHH009000969	39.941	23.489	27.241	14.135	18.336	18.012	39.156	19.354	46.962	17.556	67.189	28.729	67.584	59.977	73.6	325	185	170	76	115	109	235	114	294	108	472	177	430	326	449	CAISE5	KAI1793815.1 taxid=1566825 NAD(P)-binding protein [Ganoderma leucocontextum]	-	-	-	-
DHH009000971	1.384	0.505	0.424	9.731	4.963	4.925	1.986	4.722	0.952	5.275	2.734	3.01	13.948	14.743	2.497	17	6	4	79	47	45	18	42	9	49	29	28	134	121	23	pmeA	PIL31696.1 taxid=1077348 hypothetical protein GSI_06399 [Ganoderma sinense ZZ0214-1]	Metabolism;Metabolism	Global and overview maps;Carbohydrate metabolism	ko01100//Metabolic pathways;ko00040//Pentose and glucuronate interconversions	K01051;K01051
DHH009000972	0.933	0.235	1.053	4.076	5.102	0.628	0.786	0	1.435	0	0.707	0.777	0.541	0.293	0.158	13.97	3.4	12.09	40.34	58.9	7	8.68	0	16.53	0	9.14	8.81	6.34	2.93	1.77	--	KAI1781585.1 taxid=1566825 hypothetical protein LXA43DRAFT_1162448 [Ganoderma leucocontextum]	-	-	-	-
DHH009000973	5.526	6.561	3.549	13.73	14.445	11.312	20.128	19.369	26.157	17.564	31.718	20.806	44.302	24.942	38.064	67	77	33	110	135	102	180	170	244	161	332	191	420	202	346	--	KAI1793819.1 taxid=1566825 hypothetical protein LXA43DRAFT_1119974 [Ganoderma leucocontextum]	-	-	-	-
DHH009000984	164.643	176.515	220.529	73.133	100.358	147.416	112.905	157.257	93.468	162.194	79.646	156.023	55.45	103.938	62.162	1724	1789	1771	506	810	1148	872	1192	753	1284	720	1237	454	727	488	nit	KAI1793834.1 taxid=1566825 carbon-nitrogen hydrolase [Ganoderma leucocontextum]	-	-	-	-
DHH009000988	196.372	138.29	153.701	107.122	95.403	103.692	93.351	68.865	105.245	61.93	100.172	79.661	59.175	88.235	88.533	713	486	428	257	267	280	250	181	294	170	314	219	168	214	241	MRPS16	KAI1793839.1 taxid=1566825 ribosomal protein S16 [Ganoderma leucocontextum]	Genetic Information Processing	Translation	ko03010//Ribosome	K02959
DHH009000989	0.647	0	0	0	0	0	1.17	0.596	4.486	0.285	2.499	1.709	2.759	2.261	2.877	3	0	0	0	0	0	4	2	16	1	10	6	10	7	10	--	KAI1793840.1 taxid=1566825 hypothetical protein LXA43DRAFT_177620 [Ganoderma leucocontextum]	-	-	-	-
DHH009000990	80.704	46.692	30.867	20.628	35.831	30.384	71.972	36.171	81.119	34.159	59.412	39.319	31.193	57.992	42.579	225	126	66	38	77	63	148	73	174	72	143	83	68	108	89	LSM5	RDX50444.1 taxid=139420 Sm-like ribonucleo protein [Polyporus brumalis]	Genetic Information Processing;Genetic Information Processing	Transcription;Folding, sorting and degradation	ko03040//Spliceosome;ko03018//RNA degradation	K12624;K12624
DHH009000992	12.282	14.558	9.31	4.467	4.817	3.84	32.141	32.091	35.638	31.105	36.833	24.016	55.157	62.142	34.541	129	148	75	31	39	30	249	244	288	247	334	191	453	436	272	gyaR	KAI1793843.1 taxid=1566825 D-isomer specific 2-hydroxyacid dehydrogenase [Ganoderma leucocontextum]	-	-	-	-
DHH009000997	15.195	19.31	11.492	7.819	8.871	9.399	28.636	22.671	24.095	27.536	25.345	20.47	22.737	26.388	15.809	100	123	58	34	45	46	139	108	122	137	144	102	117	116	78	SPAC31G5.05c	PIL31667.1 taxid=1077348 hypothetical protein GSI_06370 [Ganoderma sinense ZZ0214-1]	Metabolism;Metabolism;Metabolism;Metabolism;Metabolism;Metabolism;Metabolism	Global and overview maps;Global and overview maps;Global and overview maps;Global and overview maps;Carbohydrate metabolism;Carbohydrate metabolism;Energy metabolism	ko01100//Metabolic pathways;ko01110//Biosynthesis of secondary metabolites;ko01230//Biosynthesis of amino acids;ko01200//Carbon metabolism;ko00040//Pentose and glucuronate interconversions;ko00030//Pentose phosphate pathway;ko00710//Carbon fixation by Calvin cycle	K01783;K01783;K01783;K01783;K01783;K01783;K01783
DHH009001014	133.106	149.59	90.283	123.672	101.591	113.169	190.883	170.926	195.404	192.198	215.458	193.367	290.345	210.772	256.012	3862	4201	2009	2371	2272	2442	4085	3590	4362	4216	5397	4248	6587	4085	5569	--	KAI1793865.1 taxid=1566825 hypothetical protein LXA43DRAFT_179185 [Ganoderma leucocontextum]	-	-	-	-
DHH009001018	17.031	13.843	12.19	11.355	9.348	8.007	16.228	18.756	23.065	16.777	11.795	8.573	10.053	17.295	8.737	286	225	157	126	121	100	201	228	298	213	171	109	132	194	110	SPBC1683.12	KAI1793868.1 taxid=1566825 MFS general substrate transporter [Ganoderma leucocontextum]	-	-	-	-
DHH009001020	9.21	15.19	12.804	14.526	10.797	20.216	7.973	7.511	5.625	6.825	4.884	3.517	5.038	3.571	3.552	166	265	177	173	150	271	106	98	78	93	76	48	71	43	48	phyA	KAI1793870.1 taxid=1566825 phosphoglycerate mutase-like protein [Ganoderma leucocontextum]	-	-	-	-
DHH009001026	19.935	28.518	11.305	8.212	6.657	7.772	27.428	30.309	62.248	31.908	29.855	45.881	48.049	48.74	54.596	338	468	147	92	87	98	343	372	812	409	437	589	637	552	694	hapX	KAI1793878.1 taxid=1566825 hypothetical protein LXA43DRAFT_180371 [Ganoderma leucocontextum]	-	-	-	-
DHH009001028	30.012	40.498	50.167	53.678	54.178	46.717	82.058	89.302	73.384	78.288	68.622	58.389	63.305	66.184	78.129	539	704	691	637	750	624	1087	1161	1014	1063	1064	794	889	794	1052	iboA	KAI1793880.1 taxid=1566825 acetyl-CoA synthetase-like protein [Ganoderma leucocontextum]	-	-	-	-
DHH009001032	12.626	12.822	20.578	18.782	16.845	13.408	18.577	18.333	25.454	15.277	24.263	16.959	36.331	27.278	30.81	176	173	220	173	181	139	191	185	273	161	292	179	396	254	322	--	KAI1793884.1 taxid=1566825 hypothetical protein LXA43DRAFT_998789 [Ganoderma leucocontextum]	Genetic Information Processing	Replication and repair	ko03440//Homologous recombination	K10879
DHH009001034	148.45	136.475	72.467	75.458	68.912	74.73	136.46	138.031	143.955	137.352	168.639	978.725	302.763	178.944	313.191	2233	1987	836	750	799	836	1514	1503	1666	1562	2190	11147	3561	1798	3532	--	KAI1793888.1 taxid=1566825 hypothetical protein LXA43DRAFT_180807 [Ganoderma leucocontextum]	-	-	-	-
DHH009001041	8.036	12.919	16.163	15.216	15.381	19.672	11.139	9.209	12.506	7.054	13.065	7.091	24.196	17.425	16.486	223	347	344	279	329	406	228	185	267	148	313	149	525	323	343	--	PIL31620.1 taxid=1077348 hypothetical protein GSI_06322 [Ganoderma sinense ZZ0214-1]	-	-	-	-
DHH009001042	46.27	57.149	39.465	42.823	41.674	42.724	78.926	46.137	108.221	59.514	236.543	98.634	328.801	228.638	257.382	399	477	261	244	277	274	502	288	718	388	1761	644	2217	1317	1664	isfD2	KAI1793897.1 taxid=1566825 NAD(P)-binding protein [Ganoderma leucocontextum]	-	-	-	-
DHH009001050	22.639	23.949	17.053	55.147	57.923	17.221	312.683	277.978	280.183	261.151	417.581	222.283	430.607	419.797	448.133	251	257	145	404	495	142	2557	2231	2390	2189	3997	1866	3733	3109	3725	--	KAI1793906.1 taxid=1566825 hypothetical protein LXA43DRAFT_181557 [Ganoderma leucocontextum]	-	-	-	-
DHH009001051	32.736	27.792	32.756	46.095	49.537	33.107	128.855	119.545	115.295	116.302	164.809	136.534	170.169	154.512	220.398	589	484	452	548	687	443	1710	1557	1596	1582	2560	1860	2394	1857	2973	Smndc1	KAJ8494632.1 taxid=1111947 hypothetical protein ONZ51_g2210 [Trametes cubensis]	Genetic Information Processing	Transcription	ko03040//Spliceosome	K12839
DHH009001062	5.909	5.672	5.278	6.408	6.7	6.694	10.66	9.448	11.55	8.554	14.227	8.295	18.981	14.905	13.653	127	118	87	91	111	107	169	147	191	139	264	135	319	214	220	--	KAI1793921.1 taxid=1566825 hypothetical protein LXA43DRAFT_182259 [Ganoderma leucocontextum]	-	-	-	-
DHH009001065	11.164	9.864	13.024	12.227	18.295	13.628	8.165	4.261	11.646	5.44	21.438	22.504	28.554	23.309	26.058	76	65	68	55	96	69	41	21	61	28	126	116	152	106	133	eri1	KAI1793925.1 taxid=1566825 exonuclease [Ganoderma leucocontextum]	-	-	-	-
DHH009001070	2.334	1.895	1.739	2.776	1.731	0.897	4.408	1.728	5.851	1.544	8.112	3.413	11.942	5.492	4.67	28	22	16	22	16	8	39	15	54	14	84	31	112	44	42	SPBC1198.01	TBU62028.1 taxid=114155 GroES-like protein [Dichomitus squalens]	-	-	-	-
DHH009001073	10.282	8.153	20.266	12.304	11.478	18.97	14.589	5.946	11.189	8.856	16.342	8.527	3.364	11.097	4.465	43	33	65	34	37	59	45	18	36	28	59	27	11	31	14	PpSQ1_00410	KAI1793933.1 taxid=1566825 hypothetical protein LXA43DRAFT_884904 [Ganoderma leucocontextum]	-	-	-	-
DHH009001088	19.906	14.447	22.309	18.3	11.632	14.379	25.539	27.84	28.867	21.978	45.639	21.293	61.016	38.175	50.799	242	170	208	147	109	130	229	245	270	202	479	196	580	310	463	--	KAI1793949.1 taxid=1566825 hypothetical protein LXA43DRAFT_1092308 [Ganoderma leucocontextum]	-	-	-	-
DHH009001092	20.406	31.011	30.32	24.599	27.244	20.898	50.99	31.632	49.037	30.13	81.354	40.27	96.805	86.674	55.228	172	253	196	137	177	131	317	193	318	192	592	257	638	488	349	--	KAI1793953.1 taxid=1566825 hypothetical protein LXA43DRAFT_884674 [Ganoderma leucocontextum]	-	-	-	-
DHH009001095	85.72	69.824	43.455	64.278	75.212	64.612	159.51	133.619	143.65	128.554	109.524	73.7	110.817	134.36	86.216	553	436	215	274	374	310	759	624	713	627	610	360	559	579	417	--	KAI1793956.1 taxid=1566825 hypothetical protein LXA43DRAFT_184376 [Ganoderma leucocontextum]	-	-	-	-
DHH009001096	23.943	24.888	20.876	14.227	11.434	9.678	14.339	13.595	11.073	13.406	37.091	30.846	52.976	50.797	45.454	163	164	109	64	60	49	72	67	58	69	218	159	282	231	232	--	KAI1793957.1 taxid=1566825 hypothetical protein LXA43DRAFT_884447 [Ganoderma leucocontextum]	-	-	-	-
DHH009001097	57.538	57.546	51.787	63.253	47.588	41.692	78.117	78.16	93.17	71.666	134.867	78.841	202.566	147.629	155.303	720	697	497	523	459	388	721	708	897	678	1457	747	1982	1234	1457	--	PIL31563.1 taxid=1077348 hypothetical protein GSI_06265 [Ganoderma sinense ZZ0214-1]	-	-	-	-
DHH009001100	31.01	39.795	26.175	35.815	31.55	37.088	25.004	52.984	29.487	56.129	82.614	74.367	109.375	107.507	79.458	190	236	123	145	149	169	113	235	139	260	437	345	524	440	365	stp1	KAI1793961.1 taxid=1566825 phosphotyrosine protein phosphatase [Ganoderma leucocontextum]	Metabolism;Metabolism;Metabolism	Global and overview maps;Metabolism of cofactors and vitamins;Metabolism of cofactors and vitamins	ko01100//Metabolic pathways;ko00730//Thiamine metabolism;ko00740//Riboflavin metabolism	K14394;K14394;K14394
DHH009001107	283.357	348.415	427.142	622.239	687.015	646.634	129.41	161.376	106.123	140.879	53.354	55.784	38.174	56.386	42.142	3408	4056	3940	4945	6369	5784	1148	1405	982	1281	554	508	359	453	380	--	KAI1793969.1 taxid=1566825 hypothetical protein LXA43DRAFT_884443 [Ganoderma leucocontextum]	-	-	-	-
DHH009001108	92.88	64.793	85.889	125.568	141.485	100.001	25.422	27.446	25.003	27.115	24.533	61.078	63.617	34.907	31.684	1912	1291	1356	1708	2245	1531	386	409	396	422	436	952	1024	480	489	ARG2	KAI1793970.1 taxid=1566825 mitochondrial amino-acid acetyltransferase [Ganoderma leucocontextum]	Metabolism;Metabolism;Metabolism;Metabolism;Metabolism	Global and overview maps;Global and overview maps;Global and overview maps;Global and overview maps;Amino acid metabolism	ko01100//Metabolic pathways;ko01110//Biosynthesis of secondary metabolites;ko01230//Biosynthesis of amino acids;ko01210//2-Oxocarboxylic acid metabolism;ko00220//Arginine biosynthesis	K00618;K00618;K00618;K00618;K00618
DHH009001110	113.119	107.719	124.734	196.9	198.265	109.07	50.29	26.596	41.539	32.765	22.399	20.794	50.831	54.826	20.886	2644	2437	2236	3041	3572	1896	867	450	747	579	452	368	929	856	366	sgmB	KAI1793972.1 taxid=1566825 Metallo-dependent phosphatase [Ganoderma leucocontextum]	Metabolism;Metabolism	Global and overview maps;Lipid metabolism	ko01100//Metabolic pathways;ko00600//Sphingolipid metabolism	K12350;K12350
DHH009001111	1.407	0.485	1.376	0.71	0.304	1.262	1.749	2.592	3.964	5.275	4.347	5.112	2.7	3.512	2.19	12	4	9	4	2	8	11	16	26	34	32	33	18	20	14	--	PIL31548.1 taxid=1077348 hypothetical protein GSI_06250 [Ganoderma sinense ZZ0214-1]	-	-	-	-
DHH009001112	5.993	5.888	6.205	6.402	5.946	9.954	17.127	21.184	19.55	23.781	19.328	32.592	26.751	21.902	24.53	102	97	81	72	78	126	215	261	256	306	284	420	356	249	313	--	KAI1793974.1 taxid=1566825 hypothetical protein LXA43DRAFT_185229 [Ganoderma leucocontextum]	-	-	-	-
DHH009001123	7.689	5.077	5.754	8.676	10.979	10.339	30.533	13.953	36.013	15.526	56.125	26.679	74.769	49.585	79.375	169	108	97	126	186	169	495	222	609	258	1065	444	1285	728	1308	--	KAI1793986.1 taxid=1566825 hypothetical protein LXA43DRAFT_185874 [Ganoderma leucocontextum]	-	-	-	-
DHH009001133	919.849	622.09	741.133	734.489	610.427	525.372	368.586	307.236	378.212	319.065	414.111	898.588	688.143	341.109	517.729	8946	5856	5528	4720	4576	3800	2644	2163	2830	2346	3477	6617	5233	2216	3775	--	KAI1793996.1 taxid=1566825 hypothetical protein LXA43DRAFT_884972 [Ganoderma leucocontextum]	-	-	-	-
DHH009001134	36.08	33.577	20.469	18.34	13.221	18.146	35.1	21.306	47.253	18.579	45.62	26.917	38.394	44.117	44.45	131	118	57	44	37	49	94	56	132	51	143	74	109	107	121	--	KAI1793998.1 taxid=1566825 tubulin binding cofactor A [Ganoderma leucocontextum]	-	-	-	-
DHH009001136	110.341	32.326	68.476	101.901	112.169	127.403	27.581	30.852	22.13	27.055	6.147	8.615	5.515	10.096	3.687	998	283	475	609	782	857	184	202	154	185	48	59	39	61	25	--	KAI1794000.1 taxid=1566825 hypothetical protein LXA43DRAFT_186797 [Ganoderma leucocontextum]	-	-	-	-
DHH009001137	8.54	13.767	23.518	18.161	7.832	8.711	17.467	13.831	17.846	13.438	34.749	17.939	50.419	33.009	41.635	232	362	490	326	164	176	350	272	373	276	815	369	1071	599	848	--	KAI1794001.1 taxid=1566825 Het-C-domain-containing protein [Ganoderma leucocontextum]	-	-	-	-
DHH009001149	30.906	37.755	28.174	36.23	31.862	27.783	59.07	51.951	65.722	57.278	93.513	150.251	135.075	80.25	119.928	1047	1238	732	811	832	700	1476	1274	1713	1467	2735	3854	3578	1816	3046	--	PIL31509.1 taxid=1077348 hypothetical protein GSI_06211 [Ganoderma sinense ZZ0214-1]	-	-	-	-
DHH009001151	84.31	80.805	66.854	70.787	74.892	77.858	238.005	218.624	205.006	221.391	177.141	179.068	85.64	149.705	116.641	1424	1321	866	790	975	978	2965	2673	2664	2827	2583	2290	1131	1689	1477	--	KAI1794018.1 taxid=1566825 hypothetical protein LXA43DRAFT_941805 [Ganoderma leucocontextum]	-	-	-	-
DHH009001152	41.032	36.079	31.999	30.829	25.295	32.607	64.968	90.987	54.97	89.429	73.033	69.694	65.998	68.107	68.703	423	360	253	210	201	250	494	679	436	697	650	544	532	469	531	--	KAI1794019.1 taxid=1566825 TPR-like protein [Ganoderma leucocontextum]	-	-	-	-
DHH009001153	19.179	24.439	18.756	18.141	19.284	15.258	35.104	51.444	35.523	57.714	48.319	37.574	48.24	53.357	50.524	120	148	90	75	93	71	162	233	171	273	261	178	236	223	237	sti1	KAI1794019.1 taxid=1566825 TPR-like protein [Ganoderma leucocontextum]	-	-	-	-
DHH009001157	2.17	1.971	1.544	2.588	2.219	1.68	51.63	28.529	81.041	34.972	136.902	63.933	235.103	139.423	170.103	33	29	18	26	26	19	579	314	948	402	1797	736	2795	1416	1939	--	TBU50023.1 taxid=114155 hypothetical protein BD309DRAFT_946225 [Dichomitus squalens]	-	-	-	-
DHH009001162	24.279	32.822	16.069	18.819	17.999	15.331	38.87	46.996	53.282	51.978	46.458	35.379	58.184	50.598	48.526	658	861	334	337	376	309	777	922	1111	1065	1087	726	1233	916	986	CDC25	KAI1794028.1 taxid=1566825 ras GEF [Ganoderma leucocontextum]	-	-	-	-
DHH009001165	33.471	37.106	32.572	25.191	27.937	26.014	76.527	70.156	72.495	75.205	44.551	34.114	46.557	48.182	43.031	1301	1396	971	647	837	752	2194	1974	2168	2210	1495	1004	1415	1251	1254	SPCC550.03c	KAI1794031.1 taxid=1566825 antiviral helicase [Ganoderma leucocontextum]	Genetic Information Processing	Folding, sorting and degradation	ko03018//RNA degradation	K12599
DHH009001176	2284.08	1921.12	2305.18	1736.76	1625.67	2211.64	602.846	568.886	712.624	559.37	786.883	773.872	918.99	684.173	885.639	16068	13081	12437	8073	8815	11571	3128	2897	3857	2975	4779	4122	5055	3215	4671	--	KAI1794044.1 taxid=1566825 hypothetical protein LXA43DRAFT_1059627 [Ganoderma leucocontextum]	-	-	-	-
DHH009001181	32.865	41.4	32.139	24.651	25.059	18.025	57.065	43.807	86.931	36.988	161.286	89.476	288.687	181.263	218.217	228	278	171	113	134	93	292	220	464	194	966	470	1566	840	1135	--	KAI1794050.1 taxid=1566825 hypothetical protein LXA43DRAFT_1121069 [Ganoderma leucocontextum]	-	-	-	-
DHH009001184	924.296	1375.81	870.728	873.519	499.954	463.9	170.059	173.352	185.305	165.764	276.427	137.844	445.83	297.515	343.014	16720	24089	12080	10441	6971	6241	2269	2270	2579	2267	4317	1888	6306	3595	4652	SPAC806.04c	PIL31472.1 taxid=1077348 hypothetical protein GSI_06174 [Ganoderma sinense ZZ0214-1]	-	-	-	-
DHH009001185	71.139	80.153	84.682	115.069	115.839	116.518	188.616	188.975	172.529	190.979	179.69	202.841	169.723	165.475	192.542	2297	2505	2097	2455	2883	2798	4492	4417	4286	4662	5009	4959	4285	3569	4661	utp13	KAI1793211.1 taxid=1566825 WD40 repeat-like protein [Ganoderma leucocontextum]	Genetic Information Processing	Translation	ko03008//Ribosome biogenesis in eukaryotes	K14555
DHH009001189	14.459	15.337	10.432	13.859	12.256	8.295	30.19	16.512	23.304	13.898	5.025	6.493	7.89	7.793	9.515	150	154	83	95	98	64	231	124	186	109	45	51	64	54	74	CNX2	RPD65097.1 taxid=1328759 molybdenum cofactor biosynthesis prote [Lentinus tigrinus ALCF2SS1-6]	Metabolism;Metabolism;Metabolism	Global and overview maps;Global and overview maps;Metabolism of cofactors and vitamins	ko01100//Metabolic pathways;ko01240//Biosynthesis of cofactors;ko00790//Folate biosynthesis	K20967;K20967;K20967
DHH009001190	6.893	6.766	5.617	5.216	4.919	4.403	21.028	9.522	19.711	11.853	7.186	3.414	4.849	3.87	6.666	40	38	25	20	22	19	90	40	88	52	36	15	22	15	29	moaC	KAI1793206.1 taxid=1566825 molybdenum cofactor biosynthesis prote [Ganoderma leucocontextum]	-	-	-	-
DHH009001192	12.869	32.016	19.432	10.239	8.286	9.351	42.848	47.972	48.825	45.87	56.719	270.496	59.296	44.054	69.099	272	655	315	143	135	147	668	734	794	733	1035	4329	980	622	1095	SPCC550.07	KAI1793204.1 taxid=1566825 amidase [Ganoderma leucocontextum]	Metabolism;Metabolism;Metabolism;Metabolism	Global and overview maps;Amino acid metabolism;Amino acid metabolism;Amino acid metabolism	ko01100//Metabolic pathways;ko00380//Tryptophan metabolism;ko00330//Arginine and proline metabolism;ko00360//Phenylalanine metabolism	K01426;K01426;K01426;K01426
DHH009001195	24.353	50.56	24.193	8.424	5.115	3.43	207.849	129.439	324.966	113.2	671.885	227.899	740.655	767.335	785.758	105	211	80	24	17	11	661	404	1078	369	2501	744	2497	2210	2540	--	KAI1793199.1 taxid=1566825 hypothetical protein LXA43DRAFT_1003367 [Ganoderma leucocontextum]	-	-	-	-
DHH009001198	9.185	5.241	5.005	5.81	7.826	4.977	25.465	24.242	21.918	31.19	1.27	0.181	0.175	0.205	0.731	67	37	28	28	44	27	137	128	123	172	8	1	1	1	4	--	KAI1793194.1 taxid=1566825 hypothetical protein LXA43DRAFT_1003331 [Ganoderma leucocontextum]	-	-	-	-
DHH009001203	93.845	103.434	103.213	79.419	70.102	60.206	41.593	52.495	48.407	64.848	55.277	79.368	99.137	71.001	64.438	2230	2379	1881	1247	1284	1064	729	903	885	1165	1134	1428	1842	1127	1148	--	KAI1793189.1 taxid=1566825 hypothetical protein LXA43DRAFT_286712 [Ganoderma leucocontextum]	-	-	-	-
DHH009001204	8.59	8.976	6.873	7.534	8.358	9.582	16.279	12.002	15.606	12.395	18.883	14.439	25.468	25.72	16.145	88	89	54	51	66	73	123	89	123	96	167	112	204	176	124	RIB7	KAI1793188.1 taxid=1566825 bacterial bifunctional deaminase-reductase [Ganoderma leucocontextum]	Metabolism;Metabolism;Metabolism	Global and overview maps;Global and overview maps;Metabolism of cofactors and vitamins	ko01100//Metabolic pathways;ko01240//Biosynthesis of cofactors;ko00740//Riboflavin metabolism	K14654;K14654;K14654
DHH009001205	124.896	144.971	110.321	98.517	97.022	90.703	203.154	200.931	185.413	209.523	167.429	130.411	170.857	176.91	166.077	4551	5113	3083	2372	2725	2458	5460	5300	5198	5772	5267	3598	4868	4306	4537	SCHCODRAFT_64644	KAI1793186.1 taxid=1566825 Alpha/Beta hydrolase protein [Ganoderma leucocontextum]	-	-	-	-
DHH009001206	74.474	89.455	90.213	79.798	66.496	73.506	57.607	68.587	58.618	60.803	15.656	29.251	22.506	15.627	22.223	1113	1294	1034	788	766	817	635	742	674	687	202	331	263	156	249	css1	KAI1793185.1 taxid=1566825 DNase I-like protein [Ganoderma leucocontextum]	Metabolism;Metabolism	Global and overview maps;Lipid metabolism	ko01100//Metabolic pathways;ko00600//Sphingolipid metabolism	K12351;K12351
DHH009001207	6.329	6.69	6.45	8.368	7.456	8.608	3.255	4.322	2.931	4.138	2.191	3.267	2.605	2.396	4.464	87	89	68	76	79	88	33	43	31	43	26	34	28	22	46	lip1	KAI1793184.1 taxid=1566825 alpha/beta-hydrolase [Ganoderma leucocontextum]	-	-	-	-
DHH009001208	4.446	3.561	4.885	2.041	2.106	1.478	21.131	18.598	26.718	18.996	21.091	10.556	29.963	21.426	25.919	178	138	150	54	65	44	624	539	823	575	729	320	938	573	778	--	KAI1793183.1 taxid=1566825 hypothetical protein LXA43DRAFT_886164 [Ganoderma leucocontextum]	-	-	-	-
DHH009001209	48.68	48.966	43.677	43.036	35.642	38.02	78.415	87.111	83.005	97.646	60.574	54.426	58.662	51.35	47.573	606	590	417	354	342	352	720	785	795	919	651	513	571	427	444	ESP	KAI1793182.1 taxid=1566825 hypothetical protein LXA43DRAFT_286162 [Ganoderma leucocontextum]	-	-	-	-
DHH009001210	1.01	0.285	2.993	0.973	0.834	1.111	0.871	1.015	1.313	1.214	0.425	0.727	0.587	0.275	0.367	11	3	25	7	7	9	7	8	11	10	4	6	5	2	3	--	KAI1797250.1 taxid=1566825 hypothetical protein LXA43DRAFT_403965 [Ganoderma leucocontextum]	-	-	-	-
DHH009001213	35.677	32.844	33.797	33.724	24.89	34.077	134.335	83.178	124.456	81.628	148.537	85.14	159.105	138.134	172.199	1854	1652	1347	1158	997	1317	5149	3129	4976	3207	6664	3350	6465	4795	6709	CCL9	KAI1793178.1 taxid=1566825 acetyl-CoA synthetase-like protein [Ganoderma leucocontextum]	-	-	-	-
DHH009001225	53.636	65.166	54.328	51.909	74.364	51.382	28.401	16.854	40.692	14.615	22.398	26.147	25.908	24.468	26.406	233	274	181	149	249	166	91	53	136	48	84	86	88	71	86	--	KAI1793165.1 taxid=1566825 membrane-associated proteins in eicosanoid and glutathione metabolism [Ganoderma leucocontextum]	Metabolism;Metabolism	Global and overview maps;Metabolism of other amino acids	ko01100//Metabolic pathways;ko00480//Glutathione metabolism	K00799;K00799
DHH009001226	16.021	19.517	16.681	10.947	16.907	16.8	33.149	30.638	32.867	39.773	30.19	34.897	28.364	31.412	40.347	268	316	214	121	218	209	409	371	423	503	436	442	371	351	506	rrb1	KAI1793164.1 taxid=1566825 glutamate-rich WD repeat containing [Ganoderma leucocontextum]	-	-	-	-
DHH009001230	1.22	2.298	2.058	1.737	2.141	0.868	26.163	6.441	39.161	6.263	31.991	14.117	47.524	33.721	41.718	17	31	22	16	23	9	269	65	420	66	385	149	518	314	436	--	KAI1793160.1 taxid=1566825 hypothetical protein LXA43DRAFT_886166 [Ganoderma leucocontextum]	-	-	-	-
DHH009001234	0.124	0.128	0.323	0.375	0	0.666	1.848	0.171	2.093	0	0	0	0.158	0	0	1	1	2	2	0	4	11	1	13	0	0	0	1	0	0	bxlB	KAI1793155.1 taxid=1566825 hypothetical protein LXA43DRAFT_1093056 [Ganoderma leucocontextum]	Metabolism;Metabolism	Global and overview maps;Carbohydrate metabolism	ko01100//Metabolic pathways;ko00520//Amino sugar and nucleotide sugar metabolism	K15920;K15920
DHH009001235	49.142	26.915	23.623	23.387	17.436	14.569	33.393	67.64	36.322	64.295	33.33	13.762	33.695	22.779	18.874	830	440	306	261	227	183	416	827	472	821	486	176	445	257	239	LCC1	KAI1793154.1 taxid=1566825 laccase [Ganoderma leucocontextum]	-	-	-	-
DHH009001241	10.17	15.656	8.957	7.237	5.767	6.701	19.815	11.537	22.76	12.739	17.397	18.502	31.181	23.694	20.662	151	225	102	71	66	74	217	124	260	143	223	208	362	235	230	notI	KAI1793147.1 taxid=1566825 FAD/NAD(P)-binding domain-containing protein [Ganoderma leucocontextum]	-	-	-	-
DHH009001244	5.038	4.349	2.789	5.222	4.655	6.495	9.824	9.533	10.674	8.854	12.709	11.666	17.916	13.327	13.254	73	61	31	50	52	70	105	100	119	97	159	128	203	129	144	--	KAI1793143.1 taxid=1566825 WLM-domain-containing protein [Ganoderma leucocontextum]	-	-	-	-
DHH009001245	8.732	10.787	9.344	4.884	6.157	4.977	14.734	10.227	16.161	10.859	10.334	14.102	15.295	14.067	14.938	184	220	151	68	100	78	229	156	262	173	188	225	252	198	236	LCC2	KAI1793142.1 taxid=1566825 bilirubin oxidase [Ganoderma leucocontextum]	-	-	-	-
DHH009001255	33.521	40.865	23.516	51.484	52.848	45.323	42.833	39.691	47.449	37.182	56.548	135.855	60.846	59.12	78.555	539	636	290	547	655	542	508	462	587	452	785	1654	765	635	947	SPBC4B4.01c	KAI1793132.1 taxid=1566825 pantothenate kinase [Ganoderma leucocontextum]	Metabolism;Metabolism;Metabolism	Global and overview maps;Global and overview maps;Metabolism of cofactors and vitamins	ko01100//Metabolic pathways;ko01240//Biosynthesis of cofactors;ko00770//Pantothenate and CoA biosynthesis	K09680;K09680;K09680
DHH009001262	100.3	58.097	72.697	83.799	62.142	68.527	10.39	8.205	8.716	13.685	6.436	22.268	17.397	4.589	10.733	1047	587	582	578	500	532	80	62	70	108	58	176	142	32	84	--	KAI1793123.1 taxid=1566825 hypothetical protein LXA43DRAFT_886287 [Ganoderma leucocontextum]	-	-	-	-
DHH009001265	20.637	27.381	21.385	39.944	49.601	51.116	59.492	26.708	70.728	23.992	87.815	60.106	99.042	93.496	108.22	190	244	151	243	352	350	404	178	501	167	698	419	713	575	747	ctpE	KAI1793119.1 taxid=1566825 mitochondrial carrier [Ganoderma leucocontextum]	-	-	-	-
DHH009001266	24.393	24.613	21.162	44.098	43.467	48.496	54.304	37.499	55.267	41.303	30.563	18.928	27.19	32.681	23.927	257	251	171	307	353	380	422	286	448	329	278	151	224	230	189	ARMGADRAFT_1018437	KAI1793118.1 taxid=1566825 NAD(P)-binding protein [Ganoderma leucocontextum]	-	-	-	-
DHH009001267	12.933	14.794	20.369	25.954	26.288	21.461	22.599	20.173	24.608	21.411	43.302	22.687	57.112	40.332	47.636	457	506	552	606	716	564	589	516	669	572	1321	607	1578	952	1262	Brca2	KAI1793117.1 taxid=1566825 hypothetical protein LXA43DRAFT_1060141 [Ganoderma leucocontextum]	Genetic Information Processing	Replication and repair	ko03440//Homologous recombination	K08775
DHH009001268	106.048	79.465	66.246	61.177	54.536	57.607	173.709	153.182	118.314	160.271	174.914	111.835	188.355	246.892	133.785	1052	763	504	401	417	425	1271	1100	903	1202	1498	840	1461	1636	995	Acer3	PIL31375.1 taxid=1077348 hypothetical protein GSI_06075 [Ganoderma sinense ZZ0214-1]	Metabolism;Metabolism	Global and overview maps;Lipid metabolism	ko01100//Metabolic pathways;ko00600//Sphingolipid metabolism	K04711;K04711
DHH009001269	80.155	64.222	70.082	181.43	157.045	52.16	2393.96	1071.45	2406.8	844.46	3829.34	1322.82	3117.46	3524.3	2798.11	343	266	230	513	518	166	7556	3319	7924	2732	14147	4286	10431	10074	8977	--	KAI1793114.1 taxid=1566825 hypothetical protein LXA43DRAFT_1093024 [Ganoderma leucocontextum]	-	-	-	-
DHH009001276	5.251	4.52	4.279	4.635	0.284	0.294	7.119	3.324	9.099	4.919	12.417	3.178	16.228	16.376	11.964	24	20	15	14	1	1	24	11	32	17	49	11	58	50	41	--	KAI1793108.1 taxid=1566825 hypothetical protein LXA43DRAFT_1180517 [Ganoderma leucocontextum]	-	-	-	-
DHH009001277	15.615	15.472	28.483	34.093	28.451	25.758	35.574	34.892	39.982	35.271	51.149	47.614	47.198	45.54	53.379	366	351	512	528	514	449	615	592	721	625	1035	845	865	713	938	Unc45a	PIL31366.1 taxid=1077348 hypothetical protein GSI_06065 [Ganoderma sinense ZZ0214-1]	-	-	-	-
DHH009001281	19.614	19.485	25.903	16.745	17.291	14.089	67.278	39.949	75.828	37.364	110.88	70.188	172.916	110.554	143.669	234	225	237	132	159	125	592	345	696	337	1142	634	1613	881	1285	--	KAI1793102.1 taxid=1566825 hypothetical protein LXA43DRAFT_282077 [Ganoderma leucocontextum]	-	-	-	-
DHH009001285	4.011	4.498	5.161	3.155	3.047	2.129	1.073	0.948	0.103	0.733	0.611	0.174	0.709	0.474	0.458	152	165	150	79	89	60	30	26	3	21	20	5	21	12	13	--	KAI1793098.1 taxid=1566825 hypothetical protein LXA43DRAFT_1127543, partial [Ganoderma leucocontextum]	-	-	-	-
DHH009001286	0.218	0.301	0.854	0.881	1.416	1.37	0	0	0	0	0	0	0	0	0	3	4	9	8	15	14	0	0	0	0	0	0	0	0	0	--	KAI1793097.1 taxid=1566825 hypothetical protein LXA43DRAFT_281235 [Ganoderma leucocontextum]	-	-	-	-
DHH009001287	4.996	5.162	8.309	32.218	26.867	26.872	0	0	0	0	10.149	6.694	9.075	9.865	9.079	69	69	88	294	286	276	0	0	0	0	121	70	98	91	94	--	KAI1793097.1 taxid=1566825 hypothetical protein LXA43DRAFT_281235 [Ganoderma leucocontextum]	-	-	-	-
DHH009001290	93.444	110.784	133.185	119.531	115.367	126.557	0.153	0	0	0	114.781	134.009	112.715	96.079	117.102	827	949	904	699	787	833	1	0	0	0	877	898	780	568	777	--	KAI1793094.1 taxid=1566825 hypothetical protein LXA43DRAFT_1093006 [Ganoderma leucocontextum]	-	-	-	-
DHH009001292	28.91	23.962	27.355	45.428	49.471	46.871	50.386	57.899	55.855	58.183	55.972	44.455	58.084	48.181	56.15	627	503	455	651	827	756	806	909	932	954	1048	730	985	698	913	PBRM1	KAI1793092.1 taxid=1566825 Bromodomain-containing protein [Ganoderma leucocontextum]	-	-	-	-
DHH009001293	30.258	25.23	8.519	23.342	14.312	23.547	49.953	25.153	52.761	25.997	50.804	29.989	37.806	39.605	35.215	565	456	122	288	206	327	688	340	758	367	819	424	552	494	493	FCK2	KAI1793091.1 taxid=1566825 high nitrogen upregulated cytochrome P450 monooxygenase 2 [Ganoderma leucocontextum]	-	-	-	-
DHH009001294	44.155	42.201	40.823	34.693	35.728	51.51	20.233	12.964	21.496	10.989	17.197	12.395	16.134	16.122	16.211	574	531	407	298	358	498	194	122	215	108	193	122	164	140	158	SPCC1281.06c	KAI1793090.1 taxid=1566825 hypothetical protein LXA43DRAFT_972096 [Ganoderma leucocontextum]	Metabolism;Metabolism;Metabolism	Global and overview maps;Global and overview maps;Lipid metabolism	ko01100//Metabolic pathways;ko01212//Fatty acid metabolism;ko01040//Biosynthesis of unsaturated fatty acids	K00507;K00507;K00507
DHH009001295	9.501	6.501	8.044	9.15	10.405	9.457	3.68	3.239	5.292	2.285	10.004	6.192	9.941	8.497	10.204	77	51	50	49	65	57	22	19	33	14	70	38	63	46	62	cutC	KAI1793089.1 taxid=1566825 copper homeostasis CutC domain-containing protein [Ganoderma leucocontextum]	-	-	-	-
DHH009001296	13.48	12.923	11.084	11.947	16.071	10.451	23.874	21.81	19.257	19.276	37.981	66.082	19.88	25.271	40.496	111	103	70	65	102	64	145	130	122	120	270	412	128	139	250	--	KAI1793087.1 taxid=1566825 hypothetical protein LXA43DRAFT_972095 [Ganoderma leucocontextum]	-	-	-	-
DHH009001297	3.221	3.234	3.904	3.433	2.472	4.026	6.888	2.695	9.905	4.08	10.246	5.212	14.62	10.73	11.557	71	69	66	50	42	66	112	43	168	68	195	87	252	158	191	--	KAI1793086.1 taxid=1566825 hypothetical protein LXA43DRAFT_1002722 [Ganoderma leucocontextum]	-	-	-	-
DHH009001298	5.034	9.173	4.893	6.234	4.513	3.815	7.074	14.794	16.656	11.623	7.952	8.462	6.556	10.003	15.261	55	97	41	45	38	31	57	117	140	96	75	70	56	73	125	TDA6	KAI1793085.1 taxid=1566825 hypothetical protein LXA43DRAFT_279946 [Ganoderma leucocontextum]	-	-	-	-
DHH009001300	28.033	24.546	21.085	16.988	21.385	11.449	19.534	23.274	17.973	21.603	12.388	11.888	9.289	8.272	11.025	375.33	318.1	216.51	150.29	220.69	114	192.9	225.57	185.14	218.67	143.19	120.51	97.25	73.98	110.67	--	KAI1793076.1 taxid=1566825 hypothetical protein LXA43DRAFT_279477 [Ganoderma leucocontextum]	-	-	-	-
DHH009001302	525.431	670.201	790.981	702.376	669.65	407.39	147.697	89.773	99.757	77.006	74.002	38.727	100.887	93.362	58.22	8619	10641	9951	7613	8467	4970	1787	1066	1259	955	1048	481	1294	1023	716	CYP151	KAI1793081.1 taxid=1566825 cytochrome P450 [Ganoderma leucocontextum]	-	-	-	-
DHH009001303	149.542	177.396	215.877	235.458	229.042	181.813	86.891	84.26	76.553	82.329	69.841	63.549	94.732	81.299	71.236	2996	3440	3317	3117	3537	2709	1284	1222	1180	1247	1208	964	1484	1088	1070	--	KAI1793080.1 taxid=1566825 hypothetical protein LXA43DRAFT_1127471 [Ganoderma leucocontextum]	-	-	-	-
DHH009001304	38.558	55.451	48.204	32.96	37.254	34.13	52.382	35.439	65.227	44.748	98.661	67.456	152.3	97.985	110.923	995	1385	954	562	741	655	997	662	1295	873	2198	1318	3073	1689	2146	png1	KAI1793077.1 taxid=1566825 hypothetical protein LXA43DRAFT_279528 [Ganoderma leucocontextum]	Genetic Information Processing	Chromosome	ko03082//ATP-dependent chromatin remodeling	K11319
DHH009001306	8.509	20.33	10.055	6.037	2.415	1.073	19.108	13.225	27.305	9.497	9.549	5.268	10.203	11.943	6.03	32	74	29	15	7	3	53	36	79	27	31	15	30	30	17	--	KAI1793075.1 taxid=1566825 hypothetical protein LXA43DRAFT_1002664 [Ganoderma leucocontextum]	-	-	-	-
DHH009001307	6.741	12.241	5.327	10.202	16.432	10.713	14.956	25.116	20.71	19.185	39.753	39.391	41.018	38.839	38.692	33	58	20	33	62	39	54	89	78	71	168	146	157	127	142	nr2c2ap	PIL31337.1 taxid=1077348 hypothetical protein GSI_06035 [Ganoderma sinense ZZ0214-1]	-	-	-	-
DHH009001308	23.189	16.785	15.771	22.963	24.327	28.678	36.485	56.85	37.302	57.841	45.927	31.477	34.874	41.679	41.717	324	227	169	212	262	298	376	575	401	611	554	333	381	389	437	PTPRH	KAI1793073.1 taxid=1566825 phosphatases II [Ganoderma leucocontextum]	-	-	-	-
DHH009001309	3.387	1.797	4.535	8.727	6.65	5.169	56.837	47.797	105.17	57.146	417.84	213.129	678.614	404.923	469.066	37	19	38	63	56	42	458	378	884	472	3941	1763	5797	2955	3842	--	KAI1793072.1 taxid=1566825 hypothetical protein LXA43DRAFT_278975 [Ganoderma leucocontextum]	-	-	-	-
DHH009001310	114.707	90.71	101.248	163.09	145.698	124.43	78.574	65.026	58.144	62.173	65.892	140.826	81.035	80.263	99.476	1718	1315	1163	1614	1682	1386	868	705	670	704	852	1597	949	803	1117	MTP7	KAI1793071.1 taxid=1566825 CDF-like metal transporter [Ganoderma leucocontextum]	-	-	-	-
DHH009001311	64.479	86.596	135.873	147.527	119.308	78.149	34.269	57.349	61.677	53.104	20.208	52.192	11.896	12.194	63.573	1227	1595	1983	1855	1750	1106	481	790	903	764	332	752	177	155	907	pdt1	KAI1793070.1 taxid=1566825 natural resistance-associated macrophage protein [Ganoderma leucocontextum]	-	-	-	-
DHH009001312	60.627	73.181	93.153	84.376	96.738	59.194	21.066	31.46	42.271	25.488	5.205	18.308	8.28	7.639	15.137	796	930	938	732	979	578	204	299	427	253	59	182	85	67	149	MTP7	KAI1793069.1 taxid=1566825 CDF manganese transporter [Ganoderma leucocontextum]	-	-	-	-
DHH009001321	135.057	73.857	94.817	130.643	149.654	30.989	210.538	144.445	121.728	112.087	62.833	25.172	35.55	56.363	26.673	2303	1219	1240	1472	1967	393	2648	1783	1597	1445	925	325	474	642	341	CYP151	KAI1793059.1 taxid=1566825 cytochrome P450 [Ganoderma leucocontextum]	-	-	-	-
DHH009001322	74.27	82.428	96.934	136.288	121.086	112.753	57.749	61.878	53.301	58.389	54.179	53.067	66.964	52.761	58.832	2061	2214	2063	2499	2590	2327	1182	1243	1138	1225	1298	1115	1453	978	1224	EXO5	KAI1793058.1 taxid=1566825 exonuclease V [Ganoderma leucocontextum]	-	-	-	-
DHH009001323	337.513	184.703	288.591	172.423	200.973	237.053	47.622	39.502	39.801	40.206	14.866	28.25	8.639	23.258	17.118	1499	794	983	506	688	783	156	127	136	135	57	95	30	69	57	--	PIL31322.1 taxid=1077348 hypothetical protein GSI_06020 [Ganoderma sinense ZZ0214-1]	-	-	-	-
DHH009001335	15.33	11.975	9.994	9.62	12.37	8.547	31.429	36.931	38.392	32.146	28.367	19.753	31.799	31.066	22.442	82	62	41	34	51	34	124	143	158	130	131	80	133	111	90	SPCC965.06	KAI1793040.1 taxid=1566825 voltage-gated potassium channel beta-2 subunit [Ganoderma leucocontextum]	-	-	-	-
DHH009001339	17.011	20.231	14.688	4.92	6.278	6.1	11.378	14.204	12.185	11.4	6.305	8.288	4.351	8.602	9.278	225	259	149	43	64	60	111	136	124	114	72	83	45	76	92	CYP151	KAI1793036.1 taxid=1566825 cytochrome P450 [Ganoderma leucocontextum]	-	-	-	-
DHH009001342	8.87	10.284	7.325	9.098	14.704	10.336	48.769	34.989	53.799	43.799	137.555	78.616	216.031	128.062	170.097	90	101	57	61	115	78	365	257	420	336	1205	604	1714	868	1294	--	TBU39855.1 taxid=114155 hypothetical protein BD309DRAFT_1049535 [Dichomitus squalens]	-	-	-	-
DHH009001348	43.919	36.727	27.512	26.032	25.142	23.437	53.015	63.364	36.367	57.031	66.678	124.643	44.436	41.887	65.157	383	310	184	150	169	152	341	400	244	376	502	823	303	244	426	--	KAI1790914.1 taxid=1566825 hypothetical protein LXA43DRAFT_1143706 [Ganoderma leucocontextum]	-	-	-	-
DHH009001352	239.79	284.478	445.221	365.299	266.74	253.008	197.839	170.627	149.013	172.158	114.882	124.314	100.653	99.606	120.461	5597	6427	7970	5634	4799	4392	3406	2883	2676	3038	2315	2197	1837	1553	2108	--	KAI1790920.1 taxid=1566825 hypothetical protein LXA43DRAFT_1013559 [Ganoderma leucocontextum]	-	-	-	-
DHH009001357	110.615	137.481	100.582	154.496	120.477	115.874	384.457	319.307	428.26	314.394	652.967	319.708	902.048	688.129	845.882	2399	2886	1673	2214	2014	1869	6150	5013	7146	5155	12226	5250	15297	9969	13754	mcp2	KAI1790924.1 taxid=1566825 ARM repeat-containing protein [Ganoderma leucocontextum]	-	-	-	-
DHH009001360	5.804	2.056	1.514	5.522	8.176	9.143	11.467	8.706	12.071	11.845	13.447	14.456	13.998	19.862	13.051	35	12	7	22	38	41	51	38	56	54	70	66	66	80	59	--	KAI1790927.1 taxid=1566825 hypothetical protein LXA43DRAFT_1013585 [Ganoderma leucocontextum]	-	-	-	-
DHH009001365	20.069	21.521	22.902	22.079	15.443	17.957	27.159	30.18	36.603	34.225	36.024	37.912	49.104	41.398	39.111	553	574	484	402	328	368	552	602	776	713	857	791	1058	762	808	--	KAI1790935.1 taxid=1566825 fungal-specific transcription factor domain-containing protein [Ganoderma leucocontextum]	-	-	-	-
DHH009001368	66.448	146.056	114.572	107.673	174.372	338.394	94.714	136.491	158.01	135.979	97.504	402.192	93.815	71.006	146.634	2376	5055	3142	2544	4806	8999	2498	3533	4347	3676	3010	10889	2623	1696	3931	ppoA	KAI1790940.1 taxid=1566825 heme peroxidase [Ganoderma leucocontextum]	Metabolism	Lipid metabolism	ko00591//Linoleic acid metabolism	K17862
DHH009001369	3.372	6.179	2.99	3.062	4.725	3.99	17.375	19.567	26.534	17.367	38.126	39.137	57.22	31.639	44.143	75	133	51	45	81	66	285	315	454	292	732	659	995	470	736	YEL023C	KAI1790941.1 taxid=1566825 hypothetical protein LXA43DRAFT_1013675 [Ganoderma leucocontextum]	-	-	-	-
DHH009001371	0	0.163	0.825	3.83	1.231	2.34	1.93	1.967	1.028	2.72	3.115	0.418	3.642	4.263	4.22	0	1	4	16	6	11	9	9	5	13	17	2	18	18	20	YEL023C	KAF8522477.1 taxid=150792 hypothetical protein BU17DRAFT_44706 [Hysterangium stoloniferum]	-	-	-	-
DHH009001372	22.222	19.06	15.385	22.843	17.096	12.967	84.293	90.272	87.66	84.692	96.575	135.273	126.7	67.43	119.997	371	308	197	252	220	161	1038	1091	1126	1069	1392	1710	1654	752	1502	CDA7	PIL31277.1 taxid=1077348 hypothetical protein GSI_05975 [Ganoderma sinense ZZ0214-1]	-	-	-	-
DHH009001376	6.746	5.345	5.209	7.434	6.288	7.485	15.184	19.813	16.344	15.16	15.4	13.148	14.909	19.805	16.335	103	79	61	75	74	85	171	219	192	175	203	152	178	202	187	pgxC	KAI1790955.1 taxid=1566825 pectin lyase fold/virulence factor [Ganoderma leucocontextum]	Metabolism;Metabolism	Global and overview maps;Carbohydrate metabolism	ko01100//Metabolic pathways;ko00040//Pentose and glucuronate interconversions	K01213;K01213
DHH009001377	34.617	16.525	13.407	21.44	20.158	13.057	44.455	44.664	57.467	46.392	59.55	226.635	123.172	38.996	107.889	303	140	90	124	136	85	287	283	387	307	450	1502	843	228	708	--	KAI1790956.1 taxid=1566825 hypothetical protein LXA43DRAFT_889971, partial [Ganoderma leucocontextum]	Metabolism;Metabolism	Global and overview maps;Metabolism of other amino acids	ko01100//Metabolic pathways;ko00480//Glutathione metabolism	K00799;K00799
DHH009001379	100.132	58.015	69.918	133.323	156.528	155.147	228.302	159.017	187.753	192.969	123.431	89.339	76.801	87.034	82.47	1464	821	784	1288	1764	1687	2462	1683	2112	2133	1558	989	878	850	904	--	KAI1790959.1 taxid=1566825 hypothetical protein LXA43DRAFT_457323 [Ganoderma leucocontextum]	-	-	-	-
DHH009001380	0.167	0.861	0.435	0	0.433	0.448	4.069	1.843	8.019	2.426	4.828	2.643	1.493	5.741	3.336	1	5	2	0	2	2	18	8	37	11	25	12	7	23	15	--	KAI1790960.1 taxid=1566825 hypothetical protein LXA43DRAFT_457302 [Ganoderma leucocontextum]	-	-	-	-
DHH009001381	64.657	87.536	61.297	71.147	81.786	72.086	194.862	138.444	218.849	142.359	147.289	141.256	140.401	125.026	127.744	480	629	349	349	468	398	1067	744	1250	799	944	794	815	620	711	--	KAI1790961.1 taxid=1566825 hypothetical protein LXA43DRAFT_457387 [Ganoderma leucocontextum]	-	-	-	-
DHH009001382	4.536	3.515	4.633	4.005	4.904	5.083	16.811	16.293	15.33	11.8	6.743	4.194	7.252	6.112	6.756	60	45	47	35	50	50	164	156	156	118	77	42	75	54	67	--	KAI1790962.1 taxid=1566825 hypothetical protein LXA43DRAFT_1013838 [Ganoderma leucocontextum]	-	-	-	-
DHH009001387	3.107	2.981	3.183	1.343	0.576	0.597	11.734	5.825	24.229	11.154	41.642	14.362	55.628	30.232	40.256	14	13	11	4	2	2	39	19	84	38	162	49	196	91	136	--	KAI1790967.1 taxid=1566825 hypothetical protein LXA43DRAFT_1013873 [Ganoderma leucocontextum]	-	-	-	-
DHH009001393	8.365	4.051	3.068	0.791	1.017	2.109	6.734	6.5	3.398	8.644	1.211	6.56	0.334	3.522	4.533	32	15	9	2	3	6	19	18	10	25	4	19	1	9	13	--	KAI1790972.1 taxid=1566825 hypothetical protein LXA43DRAFT_890134, partial [Ganoderma leucocontextum]	-	-	-	-
DHH009001400	42.547	21.539	15.811	9.337	16.008	17.163	50.186	28.212	89.587	22.23	76.142	46.078	31.832	62.74	74.627	200	98	57	29	58	60	174	96	324	79	309	164	117	197	263	--	KAI1790998.1 taxid=1566825 hypothetical protein LXA43DRAFT_1013999 [Ganoderma leucocontextum]	-	-	-	-
DHH009001402	77.707	106.554	115.57	242.901	194.716	170.669	202.705	247.06	251.536	261.303	267.712	202.301	357.297	257.814	269.193	2567	3407	2928	5302	4958	4193	4939	5908	6393	6526	7635	5060	9229	5689	6667	agl1	KAI1790995.1 taxid=1566825 glycosyl hydrolases family 31-domain-containing protein [Ganoderma leucocontextum]	Metabolism;Metabolism;Metabolism;Metabolism	Global and overview maps;Global and overview maps;Carbohydrate metabolism;Carbohydrate metabolism	ko01100//Metabolic pathways;ko01110//Biosynthesis of secondary metabolites;ko00500//Starch and sucrose metabolism;ko00052//Galactose metabolism	K01187;K01187;K01187;K01187
DHH009001405	124.808	149.507	201.104	133.812	141.635	145.264	0	112.324	0	92.696	0	0.375	0.182	0	0.379	878	1018	1085	622	768	760	0	572	0	493	0	2	1	0	2	--	KAI1790990.1 taxid=1566825 hypothetical protein LXA43DRAFT_1013970 [Ganoderma leucocontextum]	-	-	-	-
DHH009001406	14.078	15.756	21.415	16.292	14.325	12.434	0	8.389	0	6.116	0	0.091	0.088	0	0.092	204	221	238	156	160	134	0	88	0	67	0	1	1	0	1	--	PIL31240.1 taxid=1077348 hypothetical protein GSI_05938 [Ganoderma sinense ZZ0214-1]	-	-	-	-
DHH009001409	136.046	203.559	185.759	77.986	96.81	97.219	81.83	75.742	61.183	77.003	60.411	76.888	50.282	50.316	65.165	1526	2210	1598	578	837	811	677	615	528	653	585	653	441	377	548	--	KAI1790986.1 taxid=1566825 hypothetical protein LXA43DRAFT_1013954 [Ganoderma leucocontextum]	-	-	-	-
DHH009001410	16.997	16.404	20.886	18.949	13.521	17.682	29.303	20.485	39.184	19.337	51.772	30.855	77.648	49.111	61.11	243	227	229	179	149	188	309	212	431	209	639	334	868	469	655	--	KAI1790985.1 taxid=1566825 hypothetical protein LXA43DRAFT_1094997 [Ganoderma leucocontextum]	-	-	-	-
DHH009001418	5.66	6.198	3.026	5.825	6.315	5.936	8.978	14.465	10.902	12.727	7.539	8.01	8.542	6.355	7.549	100	106	41	68	86	78	117	185	148.19	170	115	107.15	118	75	100	--	KAI1791003.1 taxid=1566825 hypothetical protein LXA43DRAFT_1014008 [Ganoderma leucocontextum]	-	-	-	-
DHH009001419	32.285	39.896	39.695	37.626	33.449	27.703	31.522	23.771	40.542	28.393	66.327	43.324	100.318	71.25	79.141	561	671	529	432	448	358	404	299	542	373	995	570	1363	827	1031	stl1	KAI1791004.1 taxid=1566825 hypothetical protein LXA43DRAFT_1014010 [Ganoderma leucocontextum]	-	-	-	-
DHH009001420	15.031	8.102	31.87	13.649	11.531	1.054	160.197	150.949	128.604	112.376	146.554	59.384	128.882	174.932	139.82	115	60	187	69	68	6	904	836	757	650	968	344	771	894	802	--	PIL31223.1 taxid=1077348 hypothetical protein GSI_05921 [Ganoderma sinense ZZ0214-1]	-	-	-	-
DHH009001421	83.533	91.261	102.881	111.798	101.433	103.649	119.531	102.778	143.472	104.226	212.054	163.77	330.744	208.264	256.142	3951	4178	3732	3494	3698	3646	4170	3519	5221	3727	8659	5865	12232	6580	9083	CHS3	KAI1791007.1 taxid=1566825 chitin synthase-domain-containing protein [Ganoderma leucocontextum]	Metabolism;Metabolism	Global and overview maps;Carbohydrate metabolism	ko01100//Metabolic pathways;ko00520//Amino sugar and nucleotide sugar metabolism	K00698;K00698
DHH009001425	96.52	114.216	105.612	115.053	110.763	91.115	74.874	25.018	66.606	19.348	31.811	16.165	43.904	35.156	30.792	970	1111	814	764	858	681	555	182	515	147	276	123	345	236	232	--	PIL31214.1 taxid=1077348 hypothetical protein GSI_05912 [Ganoderma sinense ZZ0214-1]	-	-	-	-
DHH009001427	25.624	25.968	24.26	28.405	19.692	16.24	7.966	6.989	7.425	6.692	10.209	7.113	18.577	14.66	15.674	157	154	114	115	93	74	36	31	35	31	54	33	89	60	72	--	KAI1791012.1 taxid=1566825 hypothetical protein LXA43DRAFT_459597 [Ganoderma leucocontextum]	-	-	-	-
DHH009001428	3.164	2.043	0.516	1.796	0	1.064	0	2.732	4.112	1.046	8.245	3.134	11.127	14.209	7.385	8	5	1	3	0	2	0	5	8	2	18	6	22	24	14	--	KAI1791013.1 taxid=1566825 DNA repair protein [Ganoderma leucocontextum]	-	-	-	-
DHH009001430	21.248	17.376	16.152	6.705	6.492	6.619	17.685	4.533	18.447	8.464	20.431	11.16	18.466	15.843	15.429	259	205	151	54	61	60	159	40	173	78	215	103	176	129	141	--	KAI1791003.1 taxid=1566825 hypothetical protein LXA43DRAFT_1014008 [Ganoderma leucocontextum]	-	-	-	-
DHH009001431	3.162	4	2.861	8.204	7.451	7.462	5.162	5.349	6.626	5.548	14.8	11.847	18.157	10.82	16.354	49	60	34	84	89	86	59	60	79	65	198	139	220	112	190	ran1	PIL31206.1 taxid=1077348 hypothetical protein GSI_05904 [Ganoderma sinense ZZ0214-1]	-	-	-	-
DHH009001433	3.232	2.959	4.214	3.223	4.192	4.938	8.066	5.174	7.064	6.314	6.38	6.79	7.702	9.016	6.563	44	39	44	29	44	50	81	51	74	65	75	70	82	82	67	--	KAI1783509.1 taxid=1566825 hypothetical protein LXA43DRAFT_331678 [Ganoderma leucocontextum]	-	-	-	-
DHH009001434	0.349	0.54	0.227	2.11	0.226	1.172	3.072	1.444	4.53	2.305	3.028	1.841	2.897	4.957	1.162	2	3	1	8	1	5	13	6	20	10	15	8	13	19	5	--	KAI1791018.1 taxid=1566825 hypothetical protein LXA43DRAFT_1182178 [Ganoderma leucocontextum]	-	-	-	-
DHH009001436	212.468	230.234	118.031	123.908	141.75	129.857	336.135	328.554	365.71	347.382	399.375	505.252	380.492	411.295	364.144	737	773	314	284	379	335	860	825	976	911	1196	1327	1032	953	947	TRX2	KAI1791020.1 taxid=1566825 thioredoxin [Ganoderma leucocontextum]	-	-	-	-
DHH009001441	3.549	3.134	3.534	4.004	4.186	3.731	18.111	6.954	27.679	9.987	32.441	25.569	45.227	27.05	46.997	55	47	42	41	50	43	207	78	330	117	434	300	548	280	546	ksp1	KAI1783510.1 taxid=1566825 kinase-like domain-containing protein, partial [Ganoderma leucocontextum]	-	-	-	-
DHH009001442	114.497	289.051	60.068	30.783	21.146	18.837	186.644	189.244	472.539	179.953	88.779	62.978	110.943	112.12	77.437	850	2077	342	151	121	104	1022	1017	2699	1010	569	354	644	556	431	--	KAI1783511.1 taxid=1566825 hypothetical protein LXA43DRAFT_331757 [Ganoderma leucocontextum]	-	-	-	-
DHH009001450	0.228	0.236	0.596	1.383	2.372	1.536	2.169	0.631	3.267	1.511	3.97	5.734	0.877	5.815	4.267	1	1	2	4	8	5	7	2	11	5	15	19	3	17	14	--	PIL31192.1 taxid=1077348 hypothetical protein GSI_05889 [Ganoderma sinense ZZ0214-1]	-	-	-	-
DHH009001451	4.495	4.452	4.033	14.417	12.974	14.833	5.256	8.09	3.725	7.964	3.678	3.105	4.298	4.136	3.465	218	209	150	462	485	535	188	284	139	292	154	114	163	134	126	abcA2	KAI1786794.1 taxid=1566825 P-loop containing nucleoside triphosphate hydrolase protein [Ganoderma leucocontextum]	Environmental Information Processing	Membrane transport	ko02010//ABC transporters	K05643
DHH009001452	13.371	11.626	11.738	29.252	25.42	18.869	24.052	24.873	33.726	23.64	46.464	25.004	74.668	56.287	55.977	101	85	68	146	148	106	134	136	196	135	303	143	441	284	317	--	KAI1786795.1 taxid=1566825 pyridoxamine 5'-phosphate oxidase-domain-containing protein [Ganoderma leucocontextum]	Metabolism;Metabolism;Metabolism	Global and overview maps;Global and overview maps;Metabolism of cofactors and vitamins	ko01100//Metabolic pathways;ko01240//Biosynthesis of cofactors;ko00750//Vitamin B6 metabolism	K00275;K00275;K00275
DHH009001454	4.059	2.143	0.118	0.819	0.936	0.606	1.712	1.869	1.524	1.551	0.94	1.787	1.154	1.215	1.083	45	23	1	6	8	5	14	15	13	13	9	15	10	9	9	--	PIL32337.1 taxid=1077348 hypothetical protein GSI_05583 [Ganoderma sinense ZZ0214-1]	-	-	-	-
DHH009001456	7.659	10.805	6.56	4.208	4.637	0.534	9.334	0	6.367	0	7.953	4.546	7.788	12.853	6.887	57.85	79	38	21	27	3	52	0	37	0	51.86	26	46	64.85	39	--	KAI1787464.1 taxid=1566825 hypothetical protein LXA43DRAFT_1184491 [Ganoderma leucocontextum]	-	-	-	-
DHH009001458	2.754	0.569	1.077	0	0	0	0	0.38	0	0.729	1.595	0.727	0	0.825	0.367	10	2	3	0	0	0	0	1	0	2	5	2	0	2	1	--	KAI1787464.1 taxid=1566825 hypothetical protein LXA43DRAFT_1184491 [Ganoderma leucocontextum]	-	-	-	-
DHH009001461	10.206	12.363	7.419	14.982	14.531	16.158	40.853	33.73	45.532	35.503	72.524	43.166	98.185	74.826	62.856	400	469	223	388	439	471	1181	957	1373	1052	2454	1281	3009	1959	1847	SHL2	KAI1786799.1 taxid=1566825 RNA dependent RNA polymerase-domain-containing protein [Ganoderma leucocontextum]	-	-	-	-
DHH009001463	1.537	2.835	2.147	2.658	3.276	2.509	2.084	2.73	0.856	4.356	4.45	5.944	5.756	2.629	3.807	14	25	15	16	23	17	14	18	6	30	35	41	41	16	26	--	KAI1786801.1 taxid=1566825 hypothetical protein LXA43DRAFT_897234 [Ganoderma leucocontextum]	-	-	-	-
DHH009001472	0	0	0	0	0	0.07	0.44	0	0.212	0	0.307	0.072	0.753	0.319	0.505	0	0	0	0	0	1	6.23	0	3.13	0	5.09	1.04	11.3	4.09	7.26	lnrL	KAI1786816.1 taxid=1566825 P-loop containing nucleoside triphosphate hydrolase protein [Ganoderma leucocontextum]	Environmental Information Processing	Membrane transport	ko02010//ABC transporters	K05643
DHH009001473	5.209	5.607	8.457	0	0	0	7.469	11.575	6.872	10.337	6.909	8.053	9.453	6.467	7.257	44.75	46.62	55.72	0	0	0	47.33	71.98	45.42	67.14	51.24	52.38	63.5	37.11	46.74	--	KAI1781814.1 taxid=1566825 hypothetical protein LXA43DRAFT_1188104 [Ganoderma leucocontextum]	-	-	-	-
DHH009001474	3.904	4.116	2.492	0.331	0.579	1.882	3.602	7.555	4.009	9.037	2.988	1.32	4.12	3.738	3.988	53.53	54.63	26.21	3	6.12	19.19	36.43	75	42.3	93.69	35.37	13.71	44.18	34.24	41	--	KAI1786803.1 taxid=1566825 hypothetical protein LXA43DRAFT_1184911 [Ganoderma leucocontextum]	-	-	-	-
DHH009001477	5.058	5.226	5.123	7.724	6.738	7.287	7.654	5.865	9.275	6.75	9.626	6.442	12.996	8.587	10.843	112	112	87	113	115	120	125	94	158	113	184	108	225	127	180	--	KAI1786827.1 taxid=1566825 hypothetical protein LXA43DRAFT_1168945 [Ganoderma leucocontextum]	-	-	-	-
DHH009001478	7.258	10.724	8.178	9.334	10.875	11.151	15.948	21.114	19.189	17.267	18.5	16.992	26.381	17.886	23.943	224.24	320.67	193.77	190.55	258.97	256.21	363.41	472.2	456.11	403.3	493.43	397.49	637.28	369.12	554.59	abcA2	KAI1786816.1 taxid=1566825 P-loop containing nucleoside triphosphate hydrolase protein [Ganoderma leucocontextum]	Environmental Information Processing	Membrane transport	ko02010//ABC transporters	K05643
DHH009001480	0	0.068	0.174	4.391	4.77	3.148	0	0	0	0	1.796	0.318	0.889	1.494	1.848	0	1.02	2.08	45.24	57.33	36.51	0	0	0	0	24.18	3.75	10.84	15.56	21.6	--	KAI1786816.1 taxid=1566825 P-loop containing nucleoside triphosphate hydrolase protein [Ganoderma leucocontextum]	Environmental Information Processing	Membrane transport	ko02010//ABC transporters	K05643
DHH009001481	1.421	1.303	0.248	6.107	5.364	2.292	4.193	2.31	7.411	2.344	3.596	2.14	3.85	3.978	4.808	39.33	34.91	5.26	111.71	114.47	47.2	85.62	46.3	157.85	49.06	85.95	44.86	83.35	73.56	99.8	abcA2	KAI1786816.1 taxid=1566825 P-loop containing nucleoside triphosphate hydrolase protein [Ganoderma leucocontextum]	Environmental Information Processing	Membrane transport	ko02010//ABC transporters	K05643
DHH009001483	17.596	22.042	21.298	35.622	32.968	29.569	24.859	27.448	28.951	26.332	33.727	31.875	48.952	35.215	45.052	983.44	1192.4	912.89	1315.5	1420.22	1229.06	1024.75	1110.5	1244.91	1112.64	1627.36	1348.86	2139.23	1314.67	1887.75	abcA2	KAI1786816.1 taxid=1566825 P-loop containing nucleoside triphosphate hydrolase protein [Ganoderma leucocontextum]	Environmental Information Processing	Membrane transport	ko02010//ABC transporters	K05643
DHH009001484	14.09	10.033	11.421	6.628	13.34	8.961	19.104	11.574	28.214	10.578	24.261	14.837	14.855	37.912	27.683	74	51	46	23	54	35	74	44	114	42	110	59	61	133	109	--	-	-	-	-	-
DHH009001489	2.514	3.229	1.595	2.468	5.113	4.659	11.146	2.816	13.07	3.145	12.828	11.666	17.379	8.646	17.309	37	46	18	24	58	51	121	30	148	35	163	130	200	85	191	ran1	KAI1786821.1 taxid=1566825 kinase-like domain-containing protein, partial [Ganoderma leucocontextum]	-	-	-	-
DHH009001491	0.649	0.268	0.254	0.688	0.253	0.611	0	0	0	0.172	1.053	1.801	1.578	0.972	1.039	10	4	3	7	3	7	0	0	0	2	14	21	19	10	12	--	KAI1786824.1 taxid=1566825 hypothetical protein LXA43DRAFT_926999, partial [Ganoderma leucocontextum]	-	-	-	-
DHH009001496	323.851	235.655	243.269	200.395	234.108	189.864	104.075	113.416	71.209	108.18	80.461	65.619	68.461	77.553	46.693	4126	2906	2377	1687	2299	1799	978	1046	698	1042	885	633	682	660	446	--	KAI1786831.1 taxid=1566825 hypothetical protein LXA43DRAFT_752757 [Ganoderma leucocontextum]	-	-	-	-
DHH009001497	18.718	23.074	19.92	14.385	11.272	12.937	21.82	17.158	22.358	21.596	35.055	26.339	53.769	43.822	40.755	321	383	262	163	149	165	276	213	295	280	519	342	721	502	524	ent1	KAI1786832.1 taxid=1566825 ENTH-domain-containing protein [Ganoderma leucocontextum]	Cellular Processes	Transport and catabolism	ko04144//Endocytosis	K12471
DHH009001498	13.149	11.896	15.569	10.541	11.975	12.424	34.498	11.958	39.618	12.692	16.323	10.96	12.362	23.059	15.32	185	162	168	98	129.87	130	358	121.79	428.86	135	198.27	116.76	136	216.71	161.6	CYP064	KAI1790162.1 taxid=1566825 cytochrome P450 [Ganoderma leucocontextum]	-	-	-	-
DHH009001499	9.995	10.274	13.054	16.175	13.758	13.735	9.571	5.887	13.276	6.89	35.75	20.939	49.349	39.191	46.763	147.76	147	148	158	156.77	151	104.36	63	151	77	456.25	234.37	570.42	387	518.28	--	KAI1784332.1 taxid=1566825 hypothetical protein LXA43DRAFT_1101509 [Ganoderma leucocontextum]	-	-	-	-
DHH009001500	0.869	1.234	1.558	7.561	7.257	8.69	10.676	4.876	11.153	5.675	4.403	3.945	4.515	4.228	2.608	16	22	22	92	103	119	145	65	158	79	70	55	65	52	36	--	PIL31138.1 taxid=1077348 hypothetical protein GSI_05834 [Ganoderma sinense ZZ0214-1]	-	-	-	-
DHH009001502	5.062	4.184	3.52	5.823	8.932	6.716	8.419	8.858	9.036	10.981	5.551	5.26	6.733	7.478	3.781	75	60	40	57	102	74	92	95	103	123	71	59	78	74	42	--	KAI1792368.1 taxid=1566825 HET-E [Ganoderma leucocontextum]	-	-	-	-
DHH009001504	23.242	23.823	27.21	60.127	54.859	55.139	50.153	49.588	48.634	58.747	56.449	54.079	57.658	45.724	54.372	382	379	343	653	695	674	608	590	615	730	801	673	741	502	670	--	KAI1784328.1 taxid=1566825 hypothetical protein LXA43DRAFT_1042976 [Ganoderma leucocontextum]	-	-	-	-
DHH009001505	27.852	23.159	30.449	21.975	26.15	23.842	40.065	23.386	41.485	19.56	72.991	36.554	98.547	66.313	87.35	416.24	335	349	217	301.23	265	441.64	253	477	221	941.75	413.63	1151.58	662	978.72	--	KAI1791922.1 taxid=1566825 hypothetical protein LXA43DRAFT_1008482 [Ganoderma leucocontextum]	-	-	-	-
DHH009001506	0	0	0	2.844	4.469	2.105	0	0	0	0	5.26	2.482	9.812	10.08	7.31	0	0	0	12	22	10	0	0	0	0	29	12	49	43	35	--	KAI1786832.1 taxid=1566825 ENTH-domain-containing protein [Ganoderma leucocontextum]	Cellular Processes	Transport and catabolism	ko04144//Endocytosis	K12471
DHH009001507	5.622	7.818	8.646	10.035	6.639	8.528	6.742	6.073	13.396	6.959	15.778	9.709	18.158	15.968	16.342	78	105	92	92	71	88	69	61	143	73	189	102	197	148	170	--	KAI1784333.1 taxid=1566825 hypothetical protein LXA43DRAFT_226566 [Ganoderma leucocontextum]	-	-	-	-
DHH009001509	10.321	12.261	8.316	8.834	8.676	6.185	18.762	28.942	16.228	20.656	33.178	195.531	12.705	15.972	52.229	267	307	165	151	173	119	358	542	323	404	741	3830	257	276	1013	--	KAI1791953.1 taxid=1566825 hypothetical protein LXA43DRAFT_369093 [Ganoderma leucocontextum]	-	-	-	-
DHH009001510	63.766	126.207	50.253	30.732	29.536	21.919	83.833	100.756	127.129	96.241	93.598	105.84	102.04	106.664	84.162	1815	3477	1097	578	648	464	1760	2076	2784	2071	2300	2281	2271	2028	1796	--	KAI1791952.1 taxid=1566825 hypothetical protein LXA43DRAFT_1094036 [Ganoderma leucocontextum]	-	-	-	-
DHH009001516	6.97	7.048	4.157	10.436	7.792	9.272	7.741	11.473	6.361	9.612	1.46	1.077	0.664	1.776	0.198	94	92	43	93	81	93	77	112	66	98	17	11	7	16	2	--	KAI1791981.1 taxid=1566825 hypothetical protein LXA43DRAFT_972771 [Ganoderma leucocontextum]	-	-	-	-
DHH009001517	21.856	13.452	17.382	27.447	16.893	45.02	13.03	3.426	13.297	3.486	3.411	3.685	4.956	6.962	6.203	141	84	86	117	84	216	62	16	66	17	19	18	25	30	30	--	KAI1791980.1 taxid=1566825 hypothetical protein LXA43DRAFT_888186, partial [Ganoderma leucocontextum]	-	-	-	-
DHH009001518	25.741	22.473	25.866	65.679	65.135	58.639	27.184	40.335	30.969	36.088	11.089	5.83	11.563	8.201	12.769	484	409	373	816	944	820	377	549	448	513	180	83	170	103	180	COG8	KAI1791979.1 taxid=1566825 Dor1-domain-containing protein [Ganoderma leucocontextum]	-	-	-	-
DHH009001519	2.21	2.879	1.504	8.29	11.22	8.916	1.042	5.044	1.124	3.94	1.67	1.015	2.335	1.295	1.666	23	29	12	57	90	69	8	38	9	31	15	8	19	9	13	--	KAI1791978.1 taxid=1566825 hypothetical protein LXA43DRAFT_370150 [Ganoderma leucocontextum]	-	-	-	-
DHH009001520	3.336	3.568	4.35	8.504	5.999	9.602	4.682	6.711	6.619	5.807	3.254	6.88	4.491	10.953	3.123	57	59	57	96	79	122	59	83	87	75	48	89	60	125	40	HXT5	KAI1791976.1 taxid=1566825 general substrate transporter [Ganoderma leucocontextum]	Cellular Processes	Cell growth and death	ko04113//Meiosis - yeast	K08139
DHH009001522	206.787	223.872	231.393	430.719	411.391	414.596	298.602	243.926	295.831	236.747	123.658	91.204	74.192	119.153	93.463	1629	1707	1398	2242	2498	2429	1735	1391	1793	1410	841	544	457	627	552	pup2	KAI1791972.1 taxid=1566825 proteasome subunit alpha type 5 [Ganoderma leucocontextum]	Genetic Information Processing	Folding, sorting and degradation	ko03050//Proteasome	K02729
DHH009001523	106.25	108.592	93.352	99.131	138.091	135.439	120.043	97.062	121.517	99.736	68.593	50.548	52.113	46.464	46.224	558	552	376	344	559	529	465	369	491	396	311	201	214	163	182	PIN1	KAI1791971.1 taxid=1566825 rotamase-domain-containing protein [Ganoderma leucocontextum]	Genetic Information Processing	Information processing in viruses	ko03250//Viral life cycle - HIV-1	K09578
DHH009001524	9.577	10.016	7.278	1.334	0.991	1.264	12.507	10.876	9.164	10.569	15.585	18.081	17.659	16.624	11.991	163	165	95	15	13	16	157	134	120	136	229	233	235	189	153	--	KAI1791970.1 taxid=1566825 hypothetical protein LXA43DRAFT_1008695 [Ganoderma leucocontextum]	-	-	-	-
DHH009001527	3.427	2.302	4.022	1.297	2.89	1.152	2.788	2.604	6.905	2.72	1.786	0.226	1.753	0	0.457	20	13	18	5	13	5	12	11	31	12	9	1	8	0	2	--	KAI1791966.1 taxid=1566825 hypothetical protein LXA43DRAFT_369847 [Ganoderma leucocontextum]	-	-	-	-
DHH009001528	22.778	16.884	10.388	17.931	12.191	5.631	27.558	29.913	31.066	24.048	19.521	10.657	15.022	24.466	12.806	223	160	78	116	92	41	199	212	234	178	165	79	115	160	94	--	KAI1791965.1 taxid=1566825 hypothetical protein LXA43DRAFT_888206 [Ganoderma leucocontextum]	-	-	-	-
DHH009001529	13.131	11.078	9.422	13.523	14.919	10.239	22.754	18.891	23.733	15.108	35.55	29.76	52.269	36.641	32.335	169	138	93	115	148	98	216	176	235	147	395	290	526	315	312	PGC	KAI1791964.1 taxid=1566825 acid protease [Ganoderma leucocontextum]	Cellular Processes	Transport and catabolism	ko04138//Autophagy - yeast	K01381
DHH009001533	92.394	85.889	61.234	104.624	89.878	83.051	44.985	51.78	39.145	53.533	25.34	19.937	35.253	26.856	27.04	1267	1140	644	948	950	847	455	514	413	555	300	207	378	246	278	galE	KAI1791959.1 taxid=1566825 UDP-glucose 4-epimerase [Ganoderma leucocontextum]	Metabolism;Metabolism;Metabolism;Metabolism	Global and overview maps;Carbohydrate metabolism;Global and overview maps;Carbohydrate metabolism	ko01100//Metabolic pathways;ko00520//Amino sugar and nucleotide sugar metabolism;ko01250//Biosynthesis of nucleotide sugars;ko00052//Galactose metabolism	K01784;K01784;K01784;K01784
DHH009001535	2.322	1.885	1.946	0.586	0.717	0.743	2.698	4.582	1.653	4.314	2.689	3.724	2.262	4.469	1.843	42	33	27	7	10	10	36	60	23	59	42	51	32	54	25	HOL1	KAI1791958.1 taxid=1566825 MFS general substrate transporter [Ganoderma leucocontextum]	-	-	-	-
DHH009001536	0.294	0.607	0.383	0.445	0.381	0	1.593	0.406	0.764	1.554	7.827	1.552	1.127	8.356	7.053	1	2	1	1	1	0	4	1	2	4	23	4	3	19	18	HOL1	PIL31132.1 taxid=1077348 MFS general substrate transporter [Ganoderma sinense ZZ0214-1]	-	-	-	-
DHH009001546	3.585	4.221	6.305	1.766	3.569	2.242	0.678	2.303	1.625	1.213	1.545	1.872	0.96	0.998	1.89	43	49	58	14	33	20	6	20	15	11	16	17	9	8	17	--	KAI1791984.1 taxid=1566825 hypothetical protein LXA43DRAFT_370599 [Ganoderma leucocontextum]	-	-	-	-
DHH009001548	12.693	14.623	13.29	14.378	14.321	13.291	28.107	23.219	34.144	22.893	19.825	10.464	23.316	19.98	19.187	330	368	265	247	287	257	539	437	683	450	445	206	474	347	374	--	KAI1791986.1 taxid=1566825 hypothetical protein LXA43DRAFT_1181381 [Ganoderma leucocontextum]	-	-	-	-
DHH009001549	13.158	14.932	14.063	4.048	7.164	10.485	18.644	17.915	33.151	13.125	0	0	0	0	0	61	67	50	12.4	25.6	36.15	63.75	60.12	118.24	46	0	0	0	0	0	--	KAI1791988.1 taxid=1566825 hypothetical protein LXA43DRAFT_370760 [Ganoderma leucocontextum]	-	-	-	-
DHH009001551	0	0	0	6.072	1.791	3.147	1.243	4.136	1.335	0	17.99	38.746	3.862	11.303	18.702	0	0	0	18.6	6.4	10.85	4.25	13.88	4.76	0	72	136	14	35	65	--	KAI1791988.1 taxid=1566825 hypothetical protein LXA43DRAFT_370760 [Ganoderma leucocontextum]	-	-	-	-
DHH009001553	4.209	6.523	5.231	4.579	3.413	2.83	13.019	12.993	9.233	9.222	8.99	7.644	6.393	5.219	4.386	64	96	61	46	40	32	146	143	108	106	118	88	76	53	50	--	PIL31040.1 taxid=1077348 hypothetical protein GSI_05736 [Ganoderma sinense ZZ0214-1]	-	-	-	-
DHH009001556	23.687	27.061	24.973	23.748	23.686	25.672	39.476	42.53	49.709	43.011	48.377	41.055	86.073	54.039	61.199	397	439	321	263	306	320	488	516	641	545	700	521	1128	605	769	CSR2	KAI1792000.1 taxid=1566825 HCP-like protein [Ganoderma leucocontextum]	-	-	-	-
DHH009001563	11.546	9.614	19.324	10.432	12.52	14.366	24.532	22.378	32.478	23.934	29.143	11.152	38.569	31.732	38.616	67	54	86	40	56	62	105	94	145	105	146	49	175	123	168	--	VWO97624.1 taxid=34458 N/A [Ganoderma boninense]	-	-	-	-
DHH009001564	9.124	11.109	17.065	12.822	10.78	11.976	19.585	18.755	23.717	16.665	25.602	17.931	37.575	31.057	33.9	168	198	241	156	153	164	266	250	336	232	407	250	541	382	468	--	TBU53595.1 taxid=114155 hypothetical protein BD310DRAFT_970235 [Dichomitus squalens]	-	-	-	-
DHH009001565	0.52	0	0.112	1.826	1.9	1.164	0.595	0.851	0.58	0.803	0.718	0.24	0.453	1.356	0.467	6.03	0	1	14	17	10.05	5.09	7.15	5.18	7.05	7.19	2.11	4.11	10.51	4.06	--	TBU53600.1 taxid=114155 hypothetical protein BD310DRAFT_140610 [Dichomitus squalens]	-	-	-	-
DHH009001566	65.666	74.165	47.34	55.813	46.621	35.094	29.647	31.509	28.382	35.883	20.69	12.38	28.149	22.575	17.5	2296.97	2511	1270	1290	1257	912.95	764.91	797.85	763.82	948.95	624.81	327.89	769.89	527.49	458.94	--	KAI1792009.1 taxid=1566825 hypothetical protein LXA43DRAFT_371534 [Ganoderma leucocontextum]	-	-	-	-
DHH009001567	61.735	63.303	64.586	55.522	48.803	50.272	22.075	58.321	21.637	63.779	25.074	21.086	27.453	21.116	27.034	2631.78	2612.03	2111.6	1563.95	1603.63	1593.84	694.1	1799.76	709.65	2055.57	922.81	680.62	915.11	601.29	864.04	ubp2	KAI1792011.1 taxid=1566825 cysteine proteinase [Ganoderma leucocontextum]	-	-	-	-
DHH009001568	5.952	5.919	7.469	2.206	1.918	2.636	2.193	0	1.499	0	0.15	0.091	0.103	0	0	132.55	127.6	127.58	32.47	32.92	43.66	36.02	0	25.68	0	2.89	1.54	1.8	0	0	--	KAI1792011.1 taxid=1566825 cysteine proteinase [Ganoderma leucocontextum]	-	-	-	-
DHH009001571	2.878	1.115	1.993	3.539	1.4	1.572	4.755	2.112	4.091	3.45	1.354	0.594	0.69	1.077	0.36	32	12	17	26	12	13	39	17	35	29	13	5	6	8	3	--	PIL31015.1 taxid=1077348 hypothetical protein GSI_05708 [Ganoderma sinense ZZ0214-1]	-	-	-	-
DHH009001587	3.588	3.244	2.294	4.595	3.894	1.717	21.472	34.795	17.535	34.503	29.575	13.626	43.863	30.476	33.412	104	91	51	88	87	37	459	730	391	756	740	299	994	590	726	--	KAI1792031.1 taxid=1566825 hypothetical protein LXA43DRAFT_1181412 [Ganoderma leucocontextum]	-	-	-	-
DHH009001588	0.21	0.072	0	0.637	0.546	0.566	0.19	1.937	0.82	1.576	0.081	0	0	0.315	0.281	3	1	0	6	6	6	2	20	9	17	1	0	0	3	3	--	KAI1792020.1 taxid=1566825 hypothetical protein LXA43DRAFT_944758 [Ganoderma leucocontextum]	-	-	-	-
DHH009001591	3.009	2.259	1.804	46.696	19.32	28.455	17.743	177.63	19.353	179.128	28.991	19.21	32.103	25.145	35.133	52	37.78	23.9	533.14	257.32	365.66	226.13	2221.81	257.28	2340.01	432.47	251.32	433.73	290.22	455.13	davD	KAI1784074.1 taxid=1566825 succinic semialdehyde dehydrogenase [Ganoderma leucocontextum]	Metabolism;Metabolism;Metabolism;Metabolism;Metabolism;Metabolism	Global and overview maps;Amino acid metabolism;Metabolism of cofactors and vitamins;Amino acid metabolism;Amino acid metabolism;Carbohydrate metabolism	ko01100//Metabolic pathways;ko00310//Lysine degradation;ko00760//Nicotinate and nicotinamide metabolism;ko00350//Tyrosine metabolism;ko00250//Alanine, aspartate and glutamate metabolism;ko00650//Butanoate metabolism	K00135;K00135;K00135;K00135;K00135;K00135
DHH009001592	0	0	0	0.365	1.251	0.324	0	0.666	0	1.913	2.791	0.955	0.308	3.247	4.179	0	0	0	1	4	1	0	2	0	6	10	3	1	9	13	--	KAI1784071.1 taxid=1566825 hypothetical protein LXA43DRAFT_1101794 [Ganoderma leucocontextum]	-	-	-	-
DHH009001594	0.405	0.611	0.234	34.584	12.365	16.135	10.504	3.053	9.607	5.052	56.748	41.786	76.33	62.065	63.983	7	10.22	3.1	394.86	164.68	207.34	133.87	38.19	127.72	65.99	846.53	546.68	1031.27	716.36	828.87	davD	KAI1784074.1 taxid=1566825 succinic semialdehyde dehydrogenase [Ganoderma leucocontextum]	Metabolism;Metabolism;Metabolism;Metabolism;Metabolism;Metabolism	Global and overview maps;Amino acid metabolism;Metabolism of cofactors and vitamins;Amino acid metabolism;Amino acid metabolism;Carbohydrate metabolism	ko01100//Metabolic pathways;ko00310//Lysine degradation;ko00760//Nicotinate and nicotinamide metabolism;ko00350//Tyrosine metabolism;ko00250//Alanine, aspartate and glutamate metabolism;ko00650//Butanoate metabolism	K00135;K00135;K00135;K00135;K00135;K00135
DHH009001595	1512.67	1172.51	630.145	2566.76	2176.7	2433.93	965.061	591.047	402.371	534.436	413.295	89.419	443.423	372.644	124.462	8875.94	6659.2	2835.76	9951.73	9844.85	10621.4	4176.71	2510.52	1816.5	2370.84	2093.66	397.27	2034.45	1460.59	547.53	--	KAI1784078.1 taxid=1566825 hypothetical protein LXA43DRAFT_1067087 [Ganoderma leucocontextum]	-	-	-	-
DHH009001596	5.004	3.704	3.603	8.365	7.267	6.126	6.076	3.714	6.601	5.928	6.229	11.837	9.552	7.492	9.564	67	48	37	74	75	61	60	36	68	60	72	120	100	67	96	--	KAI1784079.1 taxid=1566825 hypothetical protein LXA43DRAFT_902313, partial [Ganoderma leucocontextum]	-	-	-	-
DHH009001597	0.495	0.17	0	3.495	4.494	2.44	0.112	5.241	0.214	2.836	3.439	8.823	3.903	4.075	3.74	6	2	0	28	42	22	1	46	2	26	36	81	37	33	34	YIH1	KAI1784080.1 taxid=1566825 ribosomal protein S5 domain 2-type protein [Ganoderma leucocontextum]	-	-	-	-
DHH009001598	0	0.178	0	1.304	2.012	2.085	0.701	1.904	0.448	0.912	3.793	2.048	2.865	2.064	0.23	0	1	0	5	9	9	3	8	2	4	19	9	13	8	1	--	KAI1784081.1 taxid=1566825 hypothetical protein LXA43DRAFT_249046 [Ganoderma leucocontextum]	-	-	-	-
DHH009001599	86.074	73.035	63.606	1496.27	983.269	1231.6	345.96	621.408	179.533	565.166	7.174	5.566	13.197	17.454	6.699	505.06	414.8	286.24	5801.27	4447.15	5374.56	1497.29	2639.48	810.5	2507.16	36.34	24.73	60.55	68.41	29.47	--	KAI1784078.1 taxid=1566825 hypothetical protein LXA43DRAFT_1067087 [Ganoderma leucocontextum]	-	-	-	-
DHH009001601	3.993	5.223	5.398	21.734	31.987	26.009	561.609	245.907	1028.09	267.34	860.109	376.546	486.803	715.007	862.07	109	138	113	392	673	528	11307	4859	21591	5517	20269	7782.32	10390	13037	17642	MX	KAI1784083.1 taxid=1566825 P-loop containing nucleoside triphosphate hydrolase protein [Ganoderma leucocontextum]	-	-	-	-
DHH009001602	1.185	1.914	2.778	13.193	10.048	7.12	0.912	7.581	0.845	7.256	0	0	0	0	0	5.3	8.29	9.53	39	34.65	23.69	3.01	24.55	2.91	24.54	0	0	0	0	0	--	KAI1791024.1 taxid=1566825 hypothetical protein LXA43DRAFT_448963 [Ganoderma leucocontextum]	-	-	-	-
DHH009001603	0.249	0.732	0.785	4.55	5.596	5.924	6.078	4.44	6.349	4.176	6.052	3.794	4.587	4.595	6.253	5.39	15.36	13.05	65.2	93.54	95.55	97.23	69.71	105.94	68.48	113.32	62.31	77.79	66.57	101.68	--	KAI1791025.1 taxid=1566825 hypothetical protein LXA43DRAFT_448948 [Ganoderma leucocontextum]	-	-	-	-
DHH009001604	0	0	0	1.983	2.318	3.363	2.826	6.581	2.709	7.404	1.517	2.595	0.609	0.713	0.556	0	0	0	22	30	42	35	80	35	94	22	33	8	8	7	RGB1	KAI1791026.1 taxid=1566825 WD40-repeat-containing domain protein [Ganoderma leucocontextum]	-	-	-	-
DHH009001605	0.093	0	0	1.698	2.062	1.383	6.463	11.234	7.897	10.138	9.853	6.667	6.216	9.796	4.862	1	0	0	12	17	11	51	87	65	82	91	54	52	70	39	--	KAI1791025.1 taxid=1566825 hypothetical protein LXA43DRAFT_448948 [Ganoderma leucocontextum]	-	-	-	-
DHH009001606	23.24	21.073	15.805	7.844	9.652	9.779	28.448	22.865	28.576	26.206	22.658	38.973	16.25	17.145	23.415	278	244	145	62	89	87	251	198	263	237	234	353	152	137	210	--	KAI1791031.1 taxid=1566825 hypothetical protein LXA43DRAFT_1061632 [Ganoderma leucocontextum]	-	-	-	-
DHH009001609	4.666	5.434	6.006	17.311	11.36	9.524	12.482	16.158	14.567	14.338	19.528	10.785	16.155	15.09	15.254	64.29	72.46	63.46	157.6	120.64	97.59	126.85	161.15	154.42	149.35	232.28	112.51	174.04	138.88	157.57	--	KAI1791025.1 taxid=1566825 hypothetical protein LXA43DRAFT_448948 [Ganoderma leucocontextum]	-	-	-	-
DHH009001615	0	0	0.099	1.265	0.887	2.758	0.412	0.525	0.099	0.603	1.672	1.505	1.36	0.91	0.912	0	0	1	11	9	27	4	5	1	6	19	15	14	8	9	STE4	KAI1789242.1 taxid=1566825 WD40 repeat-like protein [Ganoderma leucocontextum]	-	-	-	-
DHH009001618	4.992	5.577	5.61	5.958	3.686	7.422	3.357	4.766	2.796	3.865	10.343	20.531	8.305	6.927	13.751	123	133	106	97	70	136	61	85	53	72	220	383	160	114	254	STE4	KAI1791026.1 taxid=1566825 WD40-repeat-containing domain protein [Ganoderma leucocontextum]	-	-	-	-
DHH009001619	2.072	3.181	2.007	1.971	1.767	3.662	9.954	21.102	6.541	21.771	6.721	4.223	9.995	8.066	4.264	35	52	26	22	23	46	124	258	85	278	98	54	132	91	54	--	KAI1791076.1 taxid=1566825 hypothetical protein LXA43DRAFT_451549 [Ganoderma leucocontextum]	-	-	-	-
DHH009001620	0	0	0	2.385	0.779	3.027	0	0	0	0	0.174	0.099	0.192	0	0.4	0	0	0	21	8	30	0	0	0	0	2	1	2	0	4	GLX	KAI1791053.1 taxid=1566825 glyoxal oxidase precursor [Ganoderma leucocontextum]	-	-	-	-
DHH009001621	0	0.086	0.109	2.65	3.137	5.044	1.469	4.031	2.059	3.749	4.056	6.276	3.732	2.995	3.892	0	1	1	21	29	45	13	35	19	34	42	57	35	24	35	qui-1	KAI1789242.1 taxid=1566825 WD40 repeat-like protein [Ganoderma leucocontextum]	-	-	-	-
DHH009001622	5.026	7.878	10.959	21.768	18.436	17.709	0.587	24.538	0	18.681	1.005	0.343	1.332	1.173	1.157	58	88	97	166	164	152	5	205	0	163	10.01	3	12.02	9.04	10.01	--	KAI1791052.1 taxid=1566825 hypothetical protein LXA43DRAFT_1013204 [Ganoderma leucocontextum]	-	-	-	-
DHH009001623	0	0	0	12.047	10.457	8.964	0	0	0	0	0	0	0	0	0	0	0	0	80	81	67	0	0	0	0	0	0	0	0	0	STS-14	KAI1791069.1 taxid=1566825 isoprenoid synthase domain-containing protein [Ganoderma leucocontextum]	-	-	-	-
DHH009001624	0	0	0	0.81	0.925	0.959	0	12.316	0	10.377	0	0	0	0	0	0	0	0	3	4	4	0	50	0	44	0	0	0	0	0	cph	KAI1791061.1 taxid=1566825 fumarylacetoacetate hydrolase [Ganoderma leucocontextum]	-	-	-	-
DHH009001625	1.106	1.824	1.658	0.837	2.008	0.743	1.674	0.305	1.737	0.146	0.836	0.292	0.353	0.662	0.59	20	31.94	23	10	28	10	22.33	4	24.18	2	13.05	4	5	8	8	GLX	KAI1791060.1 taxid=1566825 glyoxal oxidase precursor [Ganoderma leucocontextum]	-	-	-	-
DHH009001626	8.432	8.959	8.079	1.84	4.678	1.739	3.123	14.579	5.886	14.215	12.229	9.502	10.658	10.371	10.887	84.74	87.15	62.27	12.22	36.24	13	23.15	106.06	45.51	108	106.1	72.3	83.75	69.62	82.03	EFT1	KAI1791064.1 taxid=1566825 eukaryotic translation elongation factor 2 [Ganoderma leucocontextum]	-	-	-	-
DHH009001628	3.211	2.532	1.763	2.942	3.509	5.909	11.916	1.751	17.136	2.906	8.516	5.469	13.294	7.085	6.538	38	29	16	23	32	52	104	15	156	26	87	49	123	56	58	STS-14	KAI1791069.1 taxid=1566825 isoprenoid synthase domain-containing protein [Ganoderma leucocontextum]	-	-	-	-
DHH009001630	1.261	1.997	1.534	0.89	3.817	1.469	7.977	3.483	7.866	2.891	2.921	3.996	2.58	4.907	1.906	15	23	14	7	35	13	70	30	72	26	30	36	24	39	17	STS-14	KAI1791054.1 taxid=1566825 terpenoid synthase [Ganoderma leucocontextum]	-	-	-	-
DHH009001631	3.769	3.375	2.539	3.803	2.771	3.97	5.792	2.69	7.267	4.321	20.812	14.603	27.238	23.607	23.128	60	52	31	40	34	47	68	31	89	52	286	176	339	251	276	--	KAI1791055.1 taxid=1566825 hypothetical protein LXA43DRAFT_450246 [Ganoderma leucocontextum]	-	-	-	-
DHH009001634	3.096	3.769	5.478	3.43	2.367	3.419	3.598	4.964	2.371	4.241	2.305	0.292	1.343	2.4	1.77	56	66	76	41	33	46	48	65	33	58	36	4	19	29	24	GLX	KAI1791059.1 taxid=1566825 glyoxal oxidase precursor [Ganoderma leucocontextum]	-	-	-	-
DHH009001640	211.542	159.55	73.863	487.192	471.211	892.388	9920.66	4482.91	8639.03	5039.99	9383.22	1196.24	4313.73	7864.19	2140.57	3792.38	2768.53	1015.55	5771.13	6511.35	11898	131180	58176.6	119157	68309.7	145226	16237.6	60468.4	94174.8	28770.5	--	KAI1791065.1 taxid=1566825 hypothetical protein LXA43DRAFT_451022 [Ganoderma leucocontextum]	-	-	-	-
DHH009001641	15.476	14.442	12.766	11.756	6.69	11.74	38.056	25.619	37.107	22.68	13.097	7.099	5.074	10.577	8.007	115.39	104.23	73	57.92	38.45	65.1	209.29	138.28	212.87	127.85	84.31	40.08	29.58	52.68	44.76	--	KAI1791075.1 taxid=1566825 WSC-domain-containing protein [Ganoderma leucocontextum]	-	-	-	-
DHH009001642	27.136	32.805	39.38	24.357	24.875	23.59	14.102	32.403	12.7	24.294	2.504	2.103	1.941	3.275	3.001	376.52	440.57	419.05	223.31	266.03	243.43	144.32	325.46	135.57	254.84	30	22.09	21.06	30.35	31.22	APN1	KAI1791074.1 taxid=1566825 AP endonuclease [Ganoderma leucocontextum]	Genetic Information Processing	Replication and repair	ko03410//Base excision repair	K10771
DHH009001643	107.735	89.394	38.531	436.838	489.361	1024.41	4092.83	4325.17	3020.77	4892.89	270.385	46.198	145.681	242.75	67.192	1938.39	1556.79	531.69	5193.36	6786.61	13707.7	54314.7	56332.5	41815.8	66555.8	4199.93	629.36	2049.5	2917.48	906.37	--	KAI1791065.1 taxid=1566825 hypothetical protein LXA43DRAFT_451022 [Ganoderma leucocontextum]	-	-	-	-
DHH009001644	0.605	0.469	0.789	10.069	9.867	7.08	5.558	3.649	9.007	5.878	3.683	7.273	2.756	2.332	12.579	4	3	4	44	50.3	34.82	27.11	17.47	45.83	29.39	21.03	36.42	14.25	10.3	62.37	--	KAI1791066.1 taxid=1566825 WSC-domain-containing protein [Ganoderma leucocontextum]	-	-	-	-
DHH009001646	0.326	0.674	2.554	0.494	0.847	1.097	0.221	1.353	0.212	3.454	1.512	2.371	0.417	0.977	0.435	2	4	12	2	4	5	1	6	1	16	8	11	2	4	2	GLX	KAI1791070.1 taxid=1566825 glyoxal oxidase precursor [Ganoderma leucocontextum]	-	-	-	-
DHH009001648	27.584	24.208	11.86	34.564	33.734	29.113	173.988	280.532	89.439	302.347	57.031	26.115	76.624	114.559	14.11	279	237	92	231	263	219	1298	2054	696	2312	498	200	606	774	107	pgdA	KAI1791072.1 taxid=1566825 glycoside hydrolase/deacetylase [Ganoderma leucocontextum]	-	-	-	-
DHH009001651	3.971	5.095	3.497	1.031	1.608	1.637	5.017	12.643	3.364	18.939	8.025	22.759	12.552	14.058	53.464	29.61	36.77	20	5.08	9.24	9.08	27.59	68.24	19.3	106.76	51.66	128.49	73.18	70.02	298.87	--	KAI1791066.1 taxid=1566825 WSC-domain-containing protein [Ganoderma leucocontextum]	-	-	-	-
DHH009001652	295.177	312.432	270.089	348.809	662.168	730.28	1010.46	1346.66	724.405	1545.41	1126.42	51.481	724.301	2147.43	82.301	5081.23	5205.68	3565.76	3967.51	8786.05	9349.32	12829.6	16780.9	9594.13	20112.4	16740.2	671	9749.09	24692.7	1062.17	--	KAI1791076.1 taxid=1566825 hypothetical protein LXA43DRAFT_451549 [Ganoderma leucocontextum]	-	-	-	-
DHH009001654	67324.5	64365.7	74010.9	60134.4	68701.1	57804	15156	15052	15561.6	14319.8	7814.24	4490.87	5292.71	17392.2	6199.34	506352	468564	426908	298845	398274	323327	84076.5	81949.6	90047.7	81424.3	50739	25574	31125.5	87377.1	34956.4	--	KAI1791099.1 taxid=1566825 hypothetical protein LXA43DRAFT_1013480 [Ganoderma leucocontextum]	-	-	-	-
DHH009001656	84.182	68.57	57.087	36.594	39.374	26.759	9.848	31.616	15.261	26.85	24.204	17.742	35.505	33.368	21.368	846	667	440	243	305	200	73	230	118	204	210	135	279	224	161	pgdA	PIL37653.1 taxid=1077348 hypothetical protein GSI_01347 [Ganoderma sinense ZZ0214-1]	-	-	-	-
DHH009001657	70.728	65.168	72.164	69.717	68.951	44.103	208.114	122.89	367.82	146.195	726.856	312.053	1229.93	714.129	871.949	869	775	680	566	653	403	1886	1093	3477	1358	7710	2903	11816	5861	8032	amy	KAI1791084.1 taxid=1566825 glycoside hydrolase [Ganoderma leucocontextum]	-	-	-	-
DHH009001659	1.49	1.539	1.727	1.42	1.432	1.781	1.646	6.861	2.152	5.766	7.095	6.559	9.104	9.252	10.452	27	27	24	17	20	24	22	90	30	79	111	90	129	112	142	GLX	KAI1791089.1 taxid=1566825 glyoxal oxidase precursor [Ganoderma leucocontextum]	-	-	-	-
DHH009001660	16.212	13.593	10.923	16.034	15.599	13.98	5.812	6.467	8.326	4.888	7.762	6.248	10.272	10.032	5.587	329	267	170	215	244	211	87	95	130	75	136	96	163	136	85	LAC12	KAI1791090.1 taxid=1566825 general substrate transporter [Ganoderma leucocontextum]	-	-	-	-
DHH009001661	1252.74	1089.98	918.731	1147.83	1137.73	980.038	287.167	413.713	287.464	454.655	551.213	347.081	975.914	573.987	529.879	16732	14091	9411	10130	11713	9735	2829	4000	2954	4591	6356	3510	10192	5121	5306	pepA	KAI1791091.1 taxid=1566825 acid protease [Ganoderma leucocontextum]	-	-	-	-
DHH009001662	14.381	14.581	12.756	31.554	34.956	34.576	12.612	20.309	13.411	19.587	11.827	15.886	12.512	13.125	13.263	269	264	183	390	504	481	174	275	193	277	191	225	183	164	186	PYRR	KAI1791096.1 taxid=1566825 hypothetical protein LXA43DRAFT_452312 [Ganoderma leucocontextum]	-	-	-	-
DHH009001664	31.335	17.607	34.566	23.111	25.279	24.229	35.859	19.914	32.789	21.976	58.442	51.389	88.118	61.176	70.311	513	279	434	250	319	295	433	236	413	272	826	637	1128	669	863	CYP151	KAI1791098.1 taxid=1566825 cytochrome P450 [Ganoderma leucocontextum]	-	-	-	-
DHH009001673	11815.1	8431.03	12487.9	9938.69	9255.78	10653.6	2532.28	5070.6	2732.09	4811.5	1036.79	473.434	518.377	2063.31	614.254	88862.4	61375.5	72032.4	49391.6	53657.7	59591.2	14047.5	27606.4	15809.3	27358.7	6732	2696.04	3048.49	10365.9	3463.61	--	KAI1791099.1 taxid=1566825 hypothetical protein LXA43DRAFT_1013480 [Ganoderma leucocontextum]	-	-	-	-
DHH009001676	12.773	13.847	19.537	17.565	16.344	14.404	29.22	31.795	33.953	28.714	17.422	17.485	20.198	18.291	19.76	168.11	176.4	197.21	152.76	165.81	141	283.67	302.93	343.82	285.72	197.97	174.25	207.87	160.81	194.99	--	KAI1791102.1 taxid=1566825 hypothetical protein LXA43DRAFT_1143443, partial [Ganoderma leucocontextum]	-	-	-	-
DHH009001684	0	0.069	0.173	5.923	3.959	2.23	103.519	92.831	101.052	92.921	0.154	0.263	0.339	0.298	0.442	0	1	2	59	46	25	1151	1013	1172	1059	2	3	4	3	5	--	KAI1782244.1 taxid=1566825 hypothetical protein LXA43DRAFT_1104473 [Ganoderma leucocontextum]	-	-	-	-
DHH009001685	0	0	0	0	0	0	0	0	0	0	0.016	0	0.017	0.081	0.09	0	0	0	0	0	0	0	0	0	0	1	0	1	4	5	pol	CDO68738.1 taxid=5643 hypothetical protein BN946_scf184989.g4 [Trametes cinnabarina]	-	-	-	-
DHH009001688	6.169	3.673	4.772	16.458	15.872	6.186	49.335	32.068	46.209	25.864	36.941	55.241	31.961	37.569	53.139	59	34	35	104	117	44	348	222	340	187	305	400	239	240	381	BOA17	KAI1794992.1 taxid=1566825 NAD(P)-binding protein [Ganoderma leucocontextum]	-	-	-	-
DHH009001689	7.132	3.728	2.465	3.901	3.679	0.809	7.689	6.766	6.254	6.024	6.668	4.539	2.967	4.888	5.043	83	42	22	30	33	7	66	57	56	53	67	40	27	38	44	srr	KAI1794993.1 taxid=1566825 tryptophan synthase beta subunit-like PLP-dependent enzyme [Ganoderma leucocontextum]	-	-	-	-
DHH009001692	0.257	0.531	1.676	0	1.334	1.728	0	2.841	0	2.04	6.55	3.055	3.945	6.157	10.972	1	2	5	0	4	5	0	8	0	6	22	9	12	16	32	--	KAI1794997.1 taxid=1566825 hypothetical protein LXA43DRAFT_1058607 [Ganoderma leucocontextum]	-	-	-	-
DHH009001693	8.815	9.339	11.55	17.262	16.465	17.309	4.869	7.381	6.456	10.36	19.938	20.764	22.629	20.427	23.275	184.89	189.6	185.79	239.24	266.19	270	75.33	112.07	104.18	164.28	361.03	329.75	371.13	286.19	366.01	MAP1B	KAI1791102.1 taxid=1566825 hypothetical protein LXA43DRAFT_1143443, partial [Ganoderma leucocontextum]	-	-	-	-
DHH009001696	12.195	19.517	17.876	25.453	31.54	25.293	4.863	9.8	5.802	6.853	5.263	6.948	5.097	8.233	5.741	153	237	172	211	305	236	45	89	56	65	57	66	50	69	54	--	KAI1795002.1 taxid=1566825 hypothetical protein LXA43DRAFT_1080308 [Ganoderma leucocontextum]	-	-	-	-
DHH009001697	37.873	40.888	37.514	72.744	69.058	60.372	60.766	70.665	56.386	78.575	73.464	70.232	85.912	76.739	80.407	1423	1487	1081	1806	2000	1687	1684	1922	1630	2232	2383	1998	2524	1926	2265	pob1	KAI1795003.1 taxid=1566825 hypothetical protein LXA43DRAFT_993043 [Ganoderma leucocontextum]	-	-	-	-
DHH009001699	7.647	6.367	5.427	17.384	18.67	15.445	25.854	28.527	25.415	29.406	20.182	13.253	24.223	23.476	18.678	237	191	129	356	446	356	591	640	606	689	540	311	587	486	434	SPAC19B12.01	KAI1795004.1 taxid=1566825 TPR-like protein [Ganoderma leucocontextum]	-	-	-	-
DHH009001708	2.822	1.656	2.676	1.65	1.165	1.983	7.304	4.075	8.919	3.648	9.137	12.027	12.549	10.561	11.804	44	25	32	17	14	23	84	46	107	43	123	142	153	110	138	ran1	KAI1795021.1 taxid=1566825 kinase-like protein [Ganoderma leucocontextum]	-	-	-	-
DHH009001709	184.789	79.463	151.455	203.502	146.989	191.075	530.318	495.803	506.053	480.127	560.13	365.89	536.269	485.36	595.538	3169	1319	1992	2306	1943	2437	6708	6155	6677	6225	8293	4751	7191	5560	7657	chiA1	KAI1795022.1 taxid=1566825 glycoside hydrolase family 18 protein [Ganoderma leucocontextum]	Metabolism;Metabolism	Global and overview maps;Carbohydrate metabolism	ko01100//Metabolic pathways;ko00520//Amino sugar and nucleotide sugar metabolism	K01183;K01183
DHH009001711	3.836	5.201	3.126	3.749	2.281	2.364	60.24	14.572	71.461	13.53	110.707	50.661	183.249	136.742	135.69	48	63	30	31	22	22	556	132	688	128	1196	480	1793	1143	1273	--	KAI1795025.1 taxid=1566825 hypothetical protein LXA43DRAFT_1178930 [Ganoderma leucocontextum]	-	-	-	-
DHH009001712	16.97	20.546	21.32	22.472	11.811	31.137	22.528	13.797	36.762	16.367	42.077	269.771	111.907	38.24	79.341	192	225	185	168	103	262	188	113	320	140	411	2311	990	289	673	--	KAI1795026.1 taxid=1566825 hypothetical protein LXA43DRAFT_970718 [Ganoderma leucocontextum]	-	-	-	-
DHH009001717	7.712	5.858	5.619	7.895	5.591	7.624	0.615	2.193	3.538	1.2	2.364	1.198	3.191	3.396	2.42	34	25	19	23	19	25	2	7	12	4	9	4	11	10	8	--	KAI1795032.1 taxid=1566825 hypothetical protein LXA43DRAFT_1091165 [Ganoderma leucocontextum]	-	-	-	-
DHH009001719	7.294	7.065	8.52	5.565	5.717	6.293	3.873	7.011	4.622	7.035	12.602	7.706	22.193	16.333	14.998	240	225	215	121	145	154	94	167	117	175	358	192	571	359	370	SPBC409.08	KAI1795035.1 taxid=1566825 MFS general substrate transporter [Ganoderma leucocontextum]	-	-	-	-
DHH009001727	68.24	57.9	69.02	79.469	77.35	66.489	39.651	29.081	38.012	29.215	35.294	41.424	39.27	33.559	40.39	1449	1190	1124	1115	1266	1050	621	447	621	469	647	666	652	476	643	FBXW2	KAI1795041.1 taxid=1566825 WD40 repeat-like protein [Ganoderma leucocontextum]	Cellular Processes;Genetic Information Processing	Cell growth and death;Folding, sorting and degradation	ko04111//Cell cycle - yeast;ko04120//Ubiquitin mediated proteolysis	K03361;K03361
DHH009001728	209.689	274.112	259.233	244.418	249.471	154.903	611.26	618	565.618	578.332	875.418	382.835	1185.41	1010.46	843.643	3664	4636	3474	2822	3360	2013	7878	7817	7604	7640	13206	5065	16196	11794	11052	cypX	KAI1795042.1 taxid=1566825 cytochrome P450 [Ganoderma leucocontextum]	-	-	-	-
DHH009001729	1.615	2.702	3.009	3.958	2.395	1.965	11.264	13.071	9.598	13.533	3.297	1.93	3.247	2.764	1.334	21	34	30	34	24	19	108	123	96	133	37	19	33	24	13	--	KAI1795043.1 taxid=1566825 hypothetical protein LXA43DRAFT_939489 [Ganoderma leucocontextum]	-	-	-	-
DHH009001732	127.399	104.281	141.014	204.847	106.237	102.309	34.28	40.377	33.74	43.566	33.387	74.356	71.614	40.93	44.337	3779	2994	3208	4015	2429	2257	750	867	770	977	855	1670	1661	811	986	--	PIL37575.1 taxid=1077348 hypothetical protein GSI_01269 [Ganoderma sinense ZZ0214-1]	-	-	-	-
DHH009001738	47.4	49.603	97.565	124.705	104.288	79.422	45.134	44.3	47.318	43.306	49.739	56.149	74.682	44.259	56.461	776	786	1225	1349	1316	967	545	525	596	536	703	696	956	484	693	--	KAI1795056.1 taxid=1566825 hypothetical protein LXA43DRAFT_882252 [Ganoderma leucocontextum]	-	-	-	-
DHH009001740	62.944	108.367	597.196	628.809	326.171	391.296	14.977	19.723	17.202	21.986	40.739	137.91	183.457	41.265	56.99	1208	2013	8790	7974	4825	5585	212	274	254	319	675	2004	2753	529	820	YLR152C	KAI1795059.1 taxid=1566825 auxin efflux carrier [Ganoderma leucocontextum]	-	-	-	-
DHH009001741	37.628	50.924	58.176	79.512	74.075	78.305	37.083	26.659	36.415	26.933	47.545	39.561	53.88	42.482	49.733	1981	2595	2349	2766	3006	3066	1440	1016	1475	1072	2161	1577	2218	1494	1963	abc4	KAI1795060.1 taxid=1566825 hypothetical protein LXA43DRAFT_1080347 [Ganoderma leucocontextum]	-	-	-	-
DHH009001742	1.335	1.104	0.348	2.021	1.386	1.436	0	1.66	0.174	3.003	7.115	7.231	5.123	5.398	7.659	10	8	2	10	8	8	0	9	1	17	46	41	30	27	43	FMO2	KAI1795061.1 taxid=1566825 FAD/NAD(P)-binding domain-containing protein [Ganoderma leucocontextum]	-	-	-	-
DHH009001743	7.616	6.397	4.144	14.677	14.998	15.471	7.725	19.149	5.911	19.06	13.2	13.17	6.306	10.581	9.866	139	113	58	177	211	210	104	253	83	263	208	182	90	129	135	FMO2	KAI1795062.1 taxid=1566825 FAD/NAD(P)-binding domain-containing protein [Ganoderma leucocontextum]	-	-	-	-
DHH009001744	40.787	48.055	37.192	75.299	79.618	67.845	65.113	73.882	71.058	72.956	85.477	66.782	111.511	86.131	96.339	755	861	528	921	1136	934	889	990	1012	1021	1366	936	1614	1065	1337	--	KAI1795063.1 taxid=1566825 hypothetical protein LXA43DRAFT_939525 [Ganoderma leucocontextum]	-	-	-	-
DHH009001746	3.856	3.984	2.108	12.424	12.264	8.362	93.086	33.678	72.265	27.639	7.492	4.271	10.658	10.8	7.134	31	31	13	66	76	50	552	196	447	168	52	26	67	58	43	--	KAI1795067.1 taxid=1566825 hypothetical protein LXA43DRAFT_1178964 [Ganoderma leucocontextum]	-	-	-	-
DHH009001750	82.845	80.779	39.564	36.013	42.143	37.075	101.566	94.965	97.205	105.417	114.19	110.58	105.469	115.919	99.417	658	621	241	189	258	219	595	546	594	633	783	665	655	615	592	CNBF2260	KAI1795071.1 taxid=1566825 Phospholipase/carboxylesterase [Ganoderma leucocontextum]	Metabolism	Lipid metabolism	ko00564//Glycerophospholipid metabolism	K06130
DHH009001751	13.273	14.786	17.79	16.047	20.875	13.56	41.62	42.817	39.033	46.882	47.669	32.709	44.192	60.388	48.463	179	193	184	143	217	136	414	418	405	478	555	334	466	544	490	TRM10	KAI1795072.1 taxid=1566825 guanine-1-methyltransferase-domain-containing protein [Ganoderma leucocontextum]	-	-	-	-
DHH009001762	76.753	85.092	85.858	65.703	73.84	78.205	92.514	108.325	114.07	103.171	171.913	148.694	247.992	198.865	218.604	739	793	634	418	548	560	657	755	845	751	1429	1084	1867	1279	1578	PXN	KAI1795084.1 taxid=1566825 mitochondrial carrier [Ganoderma leucocontextum]	Cellular Processes	Transport and catabolism	ko04146//Peroxisome	K13354
DHH009001764	7.551	2.569	3.842	11.845	11.11	9.657	88.137	82.554	109.388	83.064	154.226	56.063	167.928	145.016	124.783	82	27	32	85	93	78	706	649	914	682	1446	461	1426	1052	1016	--	PIL37525.1 taxid=1077348 hypothetical protein GSI_01219 [Ganoderma sinense ZZ0214-1]	-	-	-	-
DHH009001765	264.69	292.936	425.348	307.472	133.324	181.588	45.144	50.434	27.132	41.584	19.382	7.59	15.672	24.797	9.694	3132	3355	3860	2404	1216	1598	394	432	247	372	198	68	145	196	86	--	PIL37524.1 taxid=1077348 hypothetical protein GSI_01218 [Ganoderma sinense ZZ0214-1]	-	-	-	-
DHH009001770	10.991	12.162	15.718	21.464	18.216	15.351	24.997	16.849	23.134	22.792	31.048	32.124	37.999	29.087	32.064	155	166	170	200	198	161	260	172	251	243	378	343	419	274	339	ARB_05372	KAI1795093.1 taxid=1566825 galactose mutarotase-like protein [Ganoderma leucocontextum]	Metabolism;Metabolism;Metabolism;Metabolism	Global and overview maps;Global and overview maps;Carbohydrate metabolism;Carbohydrate metabolism	ko01100//Metabolic pathways;ko01110//Biosynthesis of secondary metabolites;ko00010//Glycolysis / Gluconeogenesis;ko00052//Galactose metabolism	K01785;K01785;K01785;K01785
DHH009001774	222.207	134.9	299.69	153.356	149.583	165.029	79.829	134.431	81.296	128.052	77.046	63.764	61.617	68.592	71.566	4423	2599	4575	2017	2295	2443	1172	1937	1245	1927	1324	961	959	912	1068	sed2	KAI1795098.1 taxid=1566825 tripeptidyl peptidase A [Ganoderma leucocontextum]	-	-	-	-
DHH009001775	93.456	57.112	34.646	17.333	14.462	15.605	44.306	22.572	40.292	25.046	38.737	38.32	27.342	36.806	28.312	612	362	174	75	73	76	214	107	203	124	219	190	140	161	139	--	KAI1795099.1 taxid=1566825 hypothetical protein LXA43DRAFT_64532 [Ganoderma leucocontextum]	-	-	-	-
DHH009001776	5.847	2.897	3.423	10.565	10.682	6.097	8.089	0.989	7.135	1.736	3.248	4.964	3.815	4.555	4.616	98	47	44	117	138	76	100	12	92	22	47	63	50	51	58	--	KAI1795100.1 taxid=1566825 cytochrome P450 [Ganoderma leucocontextum]	-	-	-	-
DHH009001777	1.394	2.521	3.409	3.561	3.957	2.109	5.907	4.333	6.456	5.302	9.387	5.409	10.81	7.436	7.903	16	28	30	27	35	18	50	36	57	46	93	47	97	57	68	--	KAI1795101.1 taxid=1566825 hypothetical protein LXA43DRAFT_993466 [Ganoderma leucocontextum]	-	-	-	-
DHH009001782	1.272	2.3	0.829	0.481	0.825	0.428	0	0.879	0	0	0	2.1	0	0	0	4	7	2	1	2	1	0	2	0	0	0	5	0	0	0	--	KAI1795105.1 taxid=1566825 hypothetical protein LXA43DRAFT_64718 [Ganoderma leucocontextum]	-	-	-	-
DHH009001786	106.323	162.737	83.437	94.029	61.59	117.517	69.999	169.845	50.472	204.15	102.122	97.371	67.709	58.952	74.118	972	1440	585	568	434	799	472	1124	355	1411	806	674	484	360	508	--	KAI1795109.1 taxid=1566825 hypothetical protein LXA43DRAFT_882521 [Ganoderma leucocontextum]	-	-	-	-
DHH009001791	8.88	9.979	7.516	5.894	7.276	7.122	13.518	24.104	19.237	21.431	32.482	19.341	36.86	32.185	31.793	57	62	37	25	36	34	64	112	95	104	180	94	185	138	153	--	KAI1795114.1 taxid=1566825 hypothetical protein LXA43DRAFT_1110669 [Ganoderma leucocontextum]	-	-	-	-
DHH009001794	4.382	1.449	1.143	3.713	0.682	3.771	1.901	4.6	4.1	9.041	9.745	10.185	9.638	11.807	8.416	25	8	5	14	3	16	8	19	18	39	48	44	43	45	36	--	KAI1795118.1 taxid=1566825 hypothetical protein LXA43DRAFT_1091240 [Ganoderma leucocontextum]	-	-	-	-
DHH009001798	2.095	1.84	2.663	5.152	3.873	5	14.556	11.214	20.761	9.213	10.313	5.533	4.287	7.527	15.438	40	34	39	65	57	71	205	155	305	133	170	80	64	96	221	YUCCA1	KAI1795122.1 taxid=1566825 FAD/NAD(P)-binding domain-containing protein [Ganoderma leucocontextum]	-	-	-	-
DHH009001799	260.529	198.322	149.774	220.291	154.95	104.485	134.023	146.627	125.416	145.214	85.669	51.518	104.435	82.216	43.814	5076	3740	2238	2836	2327	1514	1926	2068	1880	2139	1441	760	1591	1070	640	YUCCA1	KAI1795123.1 taxid=1566825 dimethylaniline monooxygenase (N-oxide-forming) [Ganoderma leucocontextum]	-	-	-	-
DHH009001806	24.237	24.028	18.301	15.808	12.916	12.948	35.958	41.147	42.639	47.493	31.098	35.459	44.042	38.971	32.654	297	285	172	128	122	118	325	365	402	440	329	329	422	319	300	AIM32	KAI1795131.1 taxid=1566825 Sucraseferredoxin-like protein [Ganoderma leucocontextum]	-	-	-	-
DHH009001810	14.399	17.852	21.279	17.046	21.587	23.062	19.349	25.727	21.045	22.686	40.993	31.612	48.535	40.239	44.9	225	270	255	176	260	268	223	291	253	268	553	374	593	420	526	Znhit6	PIL37055.1 taxid=1077348 hypothetical protein GSI_00747 [Ganoderma sinense ZZ0214-1]	-	-	-	-
DHH009001812	2.756	2.801	4.057	2.825	2.191	3.287	76.291	30.394	139.575	40.154	329.447	154.507	604.373	318.129	426.084	62	61	70	42	38	55	1266	495	2416	683	6399	2632	10632	4781	7187	--	PIL37057.1 taxid=1077348 transcription factor [Ganoderma sinense ZZ0214-1]	-	-	-	-
DHH009001816	33.844	33.784	32.12	49.983	50.696	53.055	49.875	58.799	50.86	62.355	61.802	40.236	107.199	66.984	74.873	621	600	452	606	717	724	675	781	718	865	979	559	1538	821	1030	DPH1	KAI1795143.1 taxid=1566825 Diphthamide synthesis [Ganoderma leucocontextum]	-	-	-	-
DHH009001822	60.821	53.759	37.621	24.049	25.305	22.624	29.486	16.184	29.645	16.073	26.058	28.395	28.771	34.331	28.925	976	835	463	255	313	270	349	188	366	195	361	345	361	368	348	mug71	KAI1795151.1 taxid=1566825 hypothetical protein LXA43DRAFT_1110751 [Ganoderma leucocontextum]	-	-	-	-
DHH009001824	10.453	6.698	12.89	14.553	14.263	13.874	25.195	27.724	28.227	28.475	32.789	16.267	45.703	33.805	40.063	387	240	366	356	407	382	688	743	804	797	1048	456	1323	836	1112	--	KAI1795153.1 taxid=1566825 hypothetical protein LXA43DRAFT_66897 [Ganoderma leucocontextum]	-	-	-	-
DHH009001825	25.049	20.851	19.682	65.804	67.054	68.245	47.531	58.554	44.358	58.308	11.023	5.851	9.583	9.989	10.067	458	369	276	795	945	928	641	775	624	806	174	81	137	122	138	--	KAI1795155.1 taxid=1566825 hypothetical protein LXA43DRAFT_66650 [Ganoderma leucocontextum]	-	-	-	-
DHH009001827	1.398	0.996	1.131	2.553	2.439	2.852	3.202	3.462	2.882	4.016	4.243	4.201	4.377	5.772	6.75	29	20	18	35	39	44	49	52	46	63	76	66	71	80	105	--	KAI1795157.1 taxid=1566825 hypothetical protein LXA43DRAFT_882724 [Ganoderma leucocontextum]	-	-	-	-
DHH009001828	4.73	3.275	2.821	1.98	3.134	3.18	37.66	18.769	57.752	21.432	106.899	64.798	174.469	110.664	141.353	94	63	43	26	48	47	552	270	883	322	1834	975	2711	1469	2106	Chi	KAI1795158.1 taxid=1566825 glycoside hydrolase [Ganoderma leucocontextum]	Metabolism;Metabolism	Global and overview maps;Carbohydrate metabolism	ko01100//Metabolic pathways;ko00520//Amino sugar and nucleotide sugar metabolism	K01183;K01183
DHH009001838	9.024	12.237	6.845	11.95	12.495	11.55	10.647	43.032	15.225	43.326	12.413	15.643	14.149	12.795	8.333	208	273	121	182	222	198	181	718	270	755	247	273	255	197	144	gtaA	KAI1795161.1 taxid=1566825 hypothetical protein LXA43DRAFT_1110765 [Ganoderma leucocontextum]	-	-	-	-
DHH009001839	171.042	230.719	251.199	240.756	198.419	158.766	56.284	35.978	42.494	30.418	53.488	26.957	86.814	57.724	63.194	3704	4836	4172	3445	3312	2557	899	564	708	498	1000	442	1470	835	1026	phr	KAI1795162.1 taxid=1566825 DNA photolyase, FAD-binding/Cryptochrome [Ganoderma leucocontextum]	-	-	-	-
DHH009001842	17.217	18.211	18.039	14.424	26.059	23.15	40.293	32.986	35.431	35.515	28.964	30.589	25.557	32.832	23.101	168	172	135	93	196	168	290	233	266	262	244	226	195	214	169	URA1	KAI1795165.1 taxid=1566825 humps family-domain-containing protein [Ganoderma leucocontextum]	Metabolism;Metabolism;Metabolism	Global and overview maps;Global and overview maps;Nucleotide metabolism	ko01100//Metabolic pathways;ko01240//Biosynthesis of cofactors;ko00240//Pyrimidine metabolism	K01591;K01591;K01591
DHH009001849	18.655	22.317	16.43	26.128	18.577	14.632	36.386	23.736	38.392	20.13	54.211	30.69	68.645	65.41	52.494	228	264	154	211	175	133	328	210	361	186	572	284	656	534	481	SWT1	KAI1795173.1 taxid=1566825 PIN domain-containing protein [Ganoderma leucocontextum]	-	-	-	-
DHH009001851	189.703	140.44	37.392	89.655	64.006	59.995	53.844	44.567	41.074	63.011	22.4	51.704	155.629	48.015	32.085	2011	1441	304	628	523	473	421	342	335	505	205	415	1290	340	255	xdhA	KAI1795175.1 taxid=1566825 xylitol dehydrogenase [Ganoderma leucocontextum]	Metabolism;Metabolism	Global and overview maps;Carbohydrate metabolism	ko01100//Metabolic pathways;ko00040//Pentose and glucuronate interconversions	K05351;K05351
DHH009001852	1241.72	1007.71	947.654	1028.38	873.423	956.671	385.784	608.424	331.999	684.884	344.753	302.04	503.222	402.227	348.22	30835	24221	18048	16874	16718	17668	7066	10937	6343	12858	7391	5679	9771	6672	6483	met26	KAI1795176.1 taxid=1566825 cobalamin-independent methionine synthase [Ganoderma leucocontextum]	Metabolism;Metabolism;Metabolism;Metabolism;Metabolism	Global and overview maps;Global and overview maps;Global and overview maps;Amino acid metabolism;Metabolism of other amino acids	ko01100//Metabolic pathways;ko01110//Biosynthesis of secondary metabolites;ko01230//Biosynthesis of amino acids;ko00270//Cysteine and methionine metabolism;ko00450//Selenocompound metabolism	K00549;K00549;K00549;K00549;K00549
DHH009001856	48.473	65.69	50.071	24.961	37.079	34.366	112.15	136.186	102.606	132.729	48.418	49.221	43.637	61.823	45.342	385	505	305	131	227	203	657	783	627	797	332	296	271	328	270	SPAC24B11.05	KAI1795180.1 taxid=1566825 pyrimidine 5-nucleotidase [Ganoderma leucocontextum]	Metabolism;Metabolism	Global and overview maps;Metabolism of cofactors and vitamins	ko01100//Metabolic pathways;ko00760//Nicotinate and nicotinamide metabolism	K18551;K18551
DHH009001859	270.475	216.603	144.749	173.283	184.269	130.054	386.553	280.953	376.015	296.442	250.917	195.874	349.48	346.995	243.145	1552	1203	637	657	815	555	1636	1167	1660	1286	1243	851	1568	1330	1046	--	KAI1795183.1 taxid=1566825 hypothetical protein LXA43DRAFT_882593 [Ganoderma leucocontextum]	-	-	-	-
DHH009001864	6.731	6.704	8.501	14.891	16.603	16.112	33.596	15.886	36.17	16.289	59.923	28.701	100.17	78.577	77.457	223	215	216	326	424	397	821	381	922	408	1714	720	2595	1739	1924	--	KAI1795189.1 taxid=1566825 hypothetical protein LXA43DRAFT_882234 [Ganoderma leucocontextum]	-	-	-	-
DHH009001867	45.308	57.777	66.09	90.941	103.144	99.333	89.293	79.665	120.372	82.639	149.769	95.029	202.308	152.935	154.219	1272	1570	1423	1687	2232	2074	1849	1619	2600	1754	3630	2020	4441	2868	3246	ago2	KAI1795193.1 taxid=1566825 argonaute-like protein [Ganoderma leucocontextum]	-	-	-	-
DHH009001868	7.446	7.619	6.657	19.8	20.93	18.212	29.467	28.849	28.71	28.514	36.757	35.589	41.808	32.697	39.962	210	208	144	369	455	382	613	589	623	608	895	760	922	616	845	HIS4	KAI1795194.1 taxid=1566825 histidine biosynthesis trifunctional-protein [Ganoderma leucocontextum]	Metabolism;Metabolism;Metabolism;Metabolism	Global and overview maps;Global and overview maps;Global and overview maps;Amino acid metabolism	ko01100//Metabolic pathways;ko01110//Biosynthesis of secondary metabolites;ko01230//Biosynthesis of amino acids;ko00340//Histidine metabolism	K14152;K14152;K14152;K14152
DHH009001871	2.25	3.681	2.323	8.088	6.69	1.513	27.203	33.805	22.179	28.896	30.843	14.983	30.217	33.406	28.513	24	38	19	57	55	12	214	261	182	233	284	121	252	238	228	AOL_s00215g281	PIL37116.1 taxid=1077348 hypothetical protein GSI_00808 [Ganoderma sinense ZZ0214-1]	-	-	-	-
DHH009001872	54.459	58.28	70.314	68.995	67.981	60.606	81.408	78.587	105.232	80.632	126.571	83.744	142.509	119.275	144.633	923.35	956.42	914.31	772.96	888.43	764.21	1018.05	964.53	1372.71	1033.56	1852.69	1075.07	1889.27	1350.85	1838.5	--	KAI1795198.1 taxid=1566825 hypothetical protein LXA43DRAFT_993885 [Ganoderma leucocontextum]	-	-	-	-
DHH009001874	36.571	38.729	35.479	35.038	31.939	28.485	66.428	53.124	80.507	54.207	103.352	69.412	156.899	117.567	115.655	636.65	652.58	473.69	403.04	428.57	368.79	852.95	669.47	1078.29	713.44	1553.31	914.93	2135.73	1367.15	1509.5	--	KAI1795198.1 taxid=1566825 hypothetical protein LXA43DRAFT_993885 [Ganoderma leucocontextum]	-	-	-	-
DHH009001881	45.829	84.454	96.434	134.604	151.406	142.305	389.836	170.348	489.137	183.411	474.784	271.6	423.996	407.035	378.231	624	1113	1007	1211	1589	1441	3915	1679	5124	1888	5581	2800	4514	3702	3861	GFD2	KAI1795205.1 taxid=1566825 hypothetical protein LXA43DRAFT_970852 [Ganoderma leucocontextum]	-	-	-	-
DHH009001887	1002.21	1060.13	718.534	506.945	452.838	734.196	1073.81	1437.42	1160.44	1452.52	948.002	1898.83	896.576	771.124	1103.82	11534	11809	6342	3855	4017	6284	9115	11975	10275	12638	9419	16546	8068	5928	9524	GLN1	KAI1795211.1 taxid=1566825 glutamine synthetase [Ganoderma leucocontextum]	Metabolism;Metabolism;Metabolism;Metabolism;Metabolism;Metabolism;Metabolism	Global and overview maps;Global and overview maps;Global and overview maps;Carbohydrate metabolism;Amino acid metabolism;Amino acid metabolism;Energy metabolism	ko01100//Metabolic pathways;ko01110//Biosynthesis of secondary metabolites;ko01230//Biosynthesis of amino acids;ko00630//Glyoxylate and dicarboxylate metabolism;ko00250//Alanine, aspartate and glutamate metabolism;ko00220//Arginine biosynthesis;ko00910//Nitrogen metabolism	K01915;K01915;K01915;K01915;K01915;K01915;K01915
DHH009001888	73.645	78.297	85.074	104.977	87.005	78.99	148.729	165.43	140.588	155.247	162.141	135.604	164.307	164.83	165.599	1824	1877	1616	1718	1661	1455	2717	2966	2679	2907	3467	2543	3182	2727	3075	vid27	KAI1795212.1 taxid=1566825 VID27 cytoplasmic protein [Ganoderma leucocontextum]	-	-	-	-
DHH009001889	8.7	9.534	5.844	1.995	5.131	5.318	8.221	5.099	9.938	1.744	6.108	3.134	0.674	3.158	2.813	33	35	17	5	15	15	23	14	29	5	20	9	2	8	8	--	KAI1795213.1 taxid=1566825 hypothetical protein LXA43DRAFT_69887 [Ganoderma leucocontextum]	-	-	-	-
DHH009001894	10.663	9.758	12.314	9.221	7.312	5.121	20.549	12.415	18.314	12.794	24.438	15.692	36.041	23.603	28.648	140	124	124	80	74	50	199	118	185	127	277	156	370	207	282	--	KAI1795220.1 taxid=1566825 hypothetical protein LXA43DRAFT_970865 [Ganoderma leucocontextum]	-	-	-	-
DHH009001895	22.817	27.027	32.451	28.593	30.073	31.511	37.339	34.833	41.652	35.274	49.955	66.748	61.382	47.593	57.669	628	720	685	520	638	645	758	694	882	734	1187	1391	1321	875	1190	--	KAI1795220.1 taxid=1566825 hypothetical protein LXA43DRAFT_970865 [Ganoderma leucocontextum]	-	-	-	-
DHH009001904	16.44	18.328	23.131	25.805	22.381	21.742	37.278	39.985	38.812	42.636	45.403	31.497	48.512	39.922	47.662	1884	2033	2033	1954	1977	1853	3151	3317	3422	3694	4492	2733	4347	3056	4095	tra1	KAI1795230.1 taxid=1566825 atypical/PIKK/TRRAP protein kinase [Ganoderma leucocontextum]	Genetic Information Processing	Chromosome	ko03082//ATP-dependent chromatin remodeling	K08874
DHH009001911	27.151	30.797	31.5	22.417	17.791	20.944	12.505	17.72	12.465	16.482	21.827	10.609	26.834	21.489	21.998	889	976	791	485	449	510	302	420	314	408	617	263	687	470	540	Rad54b	KAI1786543.1 taxid=1566825 P-loop containing nucleoside triphosphate hydrolase protein [Ganoderma leucocontextum]	Genetic Information Processing	Replication and repair	ko03440//Homologous recombination	K10877
DHH009001912	43.606	83.295	91.959	44.137	73.49	98.413	282.105	118.153	457.791	130.007	287.789	200.367	170.174	307.51	193.003	311	575	503	208	404	522	1484	610	2512	701	1772	1082	949	1465	1032	--	KAI1786542.1 taxid=1566825 hypothetical protein LXA43DRAFT_1099161 [Ganoderma leucocontextum]	-	-	-	-
DHH009001915	1519.06	1801.82	742.565	490.618	866.077	614.325	3013.51	2858.65	4151.15	2555.46	4289.28	7211.74	1086.37	2713.67	4112.85	5220	5993	1957	1114	2294	1570	7638	7111	10975	6639	12725	18764	2919	6229	10596	--	KAI1786539.1 taxid=1566825 hypothetical protein LXA43DRAFT_1033617 [Ganoderma leucocontextum]	-	-	-	-
DHH009001927	146.101	179.482	190.957	135.064	212.011	80.125	236.957	186.042	326.941	186.202	505.661	309.716	896.147	498.313	456.605	2084	2478	2089	1273	2331	850	2493	1921	3588	2008	6227	3345	9995	4748	4883	CDA3	KAI1786526.1 taxid=1566825 glycoside hydrolase/deacetylase [Ganoderma leucocontextum]	Metabolism;Metabolism	Global and overview maps;Carbohydrate metabolism	ko01100//Metabolic pathways;ko00520//Amino sugar and nucleotide sugar metabolism	K01452;K01452
DHH009001933	216.875	210.353	174.29	181.216	195.555	161.985	105.196	85.326	105.304	72.053	108.119	109.507	174.402	212.009	102.909	2974	2792	1833	1642	2067	1652	1064	847	1111	747	1280	1137	1870	1942	1058	PPN1	KAI1786520.1 taxid=1566825 Metallo-dependent phosphatase-like protein [Ganoderma leucocontextum]	-	-	-	-
DHH009001934	379.436	435.919	711.316	814.515	453.365	302.809	195.654	164.49	160.373	129.822	377.539	599.419	491.886	460.175	288.584	1759	1956	2529	2495	1620	1044	669	552	572	455	1511	2104	1783	1425	1003	--	KAI1786519.1 taxid=1566825 hypothetical protein LXA43DRAFT_1033515 [Ganoderma leucocontextum]	-	-	-	-
DHH009001938	50.28	24.539	18.502	38.281	18.409	31.108	5.437	2.557	8.42	6.528	12.505	20.777	11.441	14.315	9.052	163	77	46	82	46	75	13	6	21	16	35	51	29	31	22	--	TBU59105.1 taxid=114155 hypothetical protein BD310DRAFT_925704 [Dichomitus squalens]	Genetic Information Processing	Folding, sorting and degradation	ko04120//Ubiquitin mediated proteolysis	K10576
DHH009001942	63.35	49.648	50.691	56.908	43.492	51.932	29.897	21.13	22.863	23.773	14.174	7.239	13.367	17.937	8.841	497	377	305	295	263	303	173	120	138	141	96	43	82	94	52	--	KAI1786511.1 taxid=1566825 hypothetical protein LXA43DRAFT_1033468 [Ganoderma leucocontextum]	-	-	-	-
DHH009001944	245.102	257.859	307.203	321.841	296.596	243.037	128.246	121.12	95.987	122.805	108.862	125.933	159.258	134.897	122.621	3226	3285	3101	2799	3009	2379	1245	1154	972	1222	1237	1255	1639	1186	1210	LONRF1	KAI1786509.1 taxid=1566825 hypothetical protein LXA43DRAFT_53207 [Ganoderma leucocontextum]	-	-	-	-
DHH009001956	11.111	12.474	10.094	7.467	7.494	7.767	16.478	9.919	22.784	11.195	30.201	22.039	46.119	31.827	43.017	277	301	193	123	144	144	303	179	437	211	650	416	899	530	804	GNLVRS01_PISO0A10120g	PIL37204.1 taxid=1077348 hypothetical protein GSI_00897 [Ganoderma sinense ZZ0214-1]	-	-	-	-
DHH009001959	6.502	8.404	6.697	15.996	13.365	13.972	29.786	21.081	28.632	17.711	26.583	22.625	32.464	33.379	23.681	219	274	173	356	347	350	740	514	742	451	773	577	855	751	598	nps10	KAI1786493.1 taxid=1566825 acetyl-CoA synthetase-like protein [Ganoderma leucocontextum]	-	-	-	-
DHH009001960	16.094	18.457	32.386	50.012	54.357	45.011	41.312	20.454	37.862	19.585	52.135	39.677	58.455	53.246	53.308	300	333	463	616	781	624	568	276	543	276	839	560	852	663	745	--	KAI1786492.1 taxid=1566825 DNA polymerase subunit Cdc27 [Ganoderma leucocontextum]	Genetic Information Processing;Genetic Information Processing;Genetic Information Processing;Genetic Information Processing;Genetic Information Processing	Replication and repair;Replication and repair;Replication and repair;Replication and repair;Replication and repair	ko03420//Nucleotide excision repair;ko03410//Base excision repair;ko03030//DNA replication;ko03430//Mismatch repair;ko03440//Homologous recombination	K03504;K03504;K03504;K03504;K03504
DHH009001989	11.925	11.335	9.744	9.625	6.395	4.597	32.66	38.219	27.28	43.115	47.609	26.145	29.181	37.967	17.709	150	138	94	80	62	43	303	348	264	410	517	249	287	319	167	--	KAI1796305.1 taxid=1566825 Six-hairpin glycosidase-like protein [Ganoderma leucocontextum]	-	-	-	-
DHH009001999	425.348	443.492	407.309	431.445	323.578	395.68	93.019	65.301	55.468	61.081	42.001	29.984	34.563	50.129	36.593	9349	9435	6866	6266	5482	6468	1508	1039	938	1015	797	499	594	736	603	--	KAI1796295.1 taxid=1566825 glycoside hydrolase family 79 protein [Ganoderma leucocontextum]	-	-	-	-
DHH009002004	2.616	1.677	2.234	2.184	3.51	1.819	97.706	42.612	165.531	48.556	324.286	126.866	491.051	336.486	406.267	29	18	19	16	30	15	799	342	1412	407	3104	1065	4257	2492	3377	--	KAI1796289.1 taxid=1566825 hypothetical protein LXA43DRAFT_1178275 [Ganoderma leucocontextum]	-	-	-	-
DHH009002005	19.214	19.614	22.624	23.441	28.531	37.303	34.423	45.953	29.688	45.21	40.688	46.307	39.283	43.782	58.709	588	581	531	474	673	849	777	1018	699	1046	1075	1073	940	895	1347	SPBC3D6.12	KAI1796288.1 taxid=1566825 WD40 repeat-like protein [Ganoderma leucocontextum]	Genetic Information Processing	Translation	ko03008//Ribosome biogenesis in eukaryotes	K14556
DHH009002007	0.926	0.368	0.65	0.539	1.109	1.437	18.158	11.613	27.037	12.532	60.65	20.887	43.003	42.553	48.556	13	5	7	5	12	15	188	118	292	133	735	222	472	399	511	--	KAI1796285.1 taxid=1566825 hypothetical protein LXA43DRAFT_1090354 [Ganoderma leucocontextum]	-	-	-	-
DHH009002010	21.991	24.879	34.642	38.853	41.052	38.801	17.943	16.083	21.34	15.662	31.12	27.598	37.669	26.665	35.57	221	242	267	258	318	290	133	117	165	119	270	210	296	179	268	rnr-2	KAI1796279.1 taxid=1566825 beta subunit of ribonucleotide reductase [Ganoderma leucocontextum]	Metabolism;Metabolism;Metabolism;Metabolism;Metabolism	Global and overview maps;Nucleotide metabolism;Metabolism of other amino acids;Global and overview maps;Nucleotide metabolism	ko01100//Metabolic pathways;ko00230//Purine metabolism;ko00480//Glutathione metabolism;ko01232//Nucleotide metabolism;ko00240//Pyrimidine metabolism	K10808;K10808;K10808;K10808;K10808
DHH009002019	20.047	33.822	10.121	12.565	4.904	5.627	15.1	18.089	19.038	16.249	17.826	9.182	27.02	23.14	19.627	297	485	115	123	56	62	165	194	217	182	228	103	313	229	218	agn1	PIL37264.1 taxid=1077348 hypothetical protein GSI_00957 [Ganoderma sinense ZZ0214-1]	-	-	-	-
DHH009002020	1.702	0.44	0	0.322	0.828	0.286	4.903	2.057	5.254	3.095	3.696	1.686	6.802	6.688	5.675	8	2	0	1	3	1	17	7	19	11	15	6	25	21	20	--	-	-	-	-	-
DHH009002021	2.183	2.255	1.856	2.442	1.601	1.404	5.533	5.769	3.331	3.013	2.968	1.504	2.913	2.416	2.532	23	23	15	17	13	11	43	44	27	24	27	12	24	17	20	--	PIL37266.1 taxid=1077348 hypothetical protein GSI_00959 [Ganoderma sinense ZZ0214-1]	-	-	-	-
DHH009002030	110.839	34.51	53.779	109.632	79.888	55.068	118.533	109.22	129.189	125.784	162.905	89.152	130.832	164.54	142.261	1908	575	710	1247	1060	705	1505	1361	1711	1637	2421	1162	1761	1892	1836	vrtL	PIL37274.1 taxid=1077348 MFS general substrate transporter [Ganoderma sinense ZZ0214-1]	-	-	-	-
DHH009002031	11.918	13.037	21.207	8.276	9.095	8.295	46.764	14.14	53.944	16.506	46.449	19.074	15.959	15.113	32.541	85	90	116	39	50	44	246	73	296	89	286	103	89	72	174	HOL3	TBU33212.1 taxid=114155 thiol methyltransferase 1 [Dichomitus squalens]	-	-	-	-
DHH009002041	24.5	24.245	19.437	19.991	20.871	15.678	28.515	32.01	31.077	28.112	39.149	29.044	94.662	55.901	40.061	332	318	202	179	218	158	285	314	324	288	458	298	1003	506	407	gfo	KAI1796245.1 taxid=1566825 streptomycin biosynthesis protein StrI [Ganoderma leucocontextum]	-	-	-	-
DHH009002050	0	0	0	0.569	0	0.506	3.57	1.039	4.4	0.498	0.436	0	0.481	0	0	0	0	0	1	0	1	7	2	9	1	1	0	1	0	0	--	KAI1796234.1 taxid=1566825 hypothetical protein LXA43DRAFT_1090313 [Ganoderma leucocontextum]	-	-	-	-
DHH009002052	4.345	4.601	2.832	5.918	4.368	3.359	48.301	49.364	47.011	39.508	14.72	2.726	7.223	17.073	5.505	40	41	20	36	31	23	328	329	333	275	117	19	52	105	38	--	PIL37295.1 taxid=1077348 hypothetical protein GSI_00988 [Ganoderma sinense ZZ0214-1]	-	-	-	-
DHH009002063	2.678	5.323	6.983	15.39	14.337	16.408	43.522	22.992	70.758	29.009	128.942	62.677	218.147	126.713	174.749	79	152	158	300	326	360	947	491	1606	647	3284	1400	5032	2497	3865	--	KAI1796219.1 taxid=1566825 hypothetical protein LXA43DRAFT_658194 [Ganoderma leucocontextum]	-	-	-	-
DHH009002070	2.029	1.468	2.778	2.15	2.896	2.865	12.794	7.009	16.222	4.832	8.11	5.629	5.969	9.57	4.466	20	14	21	14	22	21	93	50	123	36	69	42	46	63	33	--	KAI1796212.1 taxid=1566825 hypothetical protein LXA43DRAFT_657772 [Ganoderma leucocontextum]	-	-	-	-
DHH009002077	3.974	2.151	1.974	0.859	0.246	1.781	3.079	2.091	1.968	1.252	1.096	0.75	2.42	1.7	2.524	21	11	8	3	1	7	12	8	8	5	5	3	10	6	10	JMJ32	KAI1796202.1 taxid=1566825 Clavaminate synthase-like protein [Ganoderma leucocontextum]	-	-	-	-
DHH009002083	7.083	4.373	7.051	7.262	5.435	6.35	8.103	7.215	14.552	10.706	11.116	4.627	18.594	11.751	11.378	93	55.57	71	63	55	62	78.47	68.57	147	106.27	126	46	190.89	103.06	112	--	KAI1796196.1 taxid=1566825 hypothetical protein LXA43DRAFT_657049 [Ganoderma leucocontextum]	-	-	-	-
DHH009002084	5.246	3.035	4.104	6.352	7.35	1.975	13.656	6.957	9.819	4.163	7.292	5.266	10.735	13.194	17.633	25	14	15	20	27	7	48	24	36	15	30	19	40	42	63	--	KAI1796195.1 taxid=1566825 hypothetical protein LXA43DRAFT_1090279 [Ganoderma leucocontextum]	-	-	-	-
DHH009002085	6.658	6.19	8.97	15.113	11.804	8.803	14.141	19.314	18.604	14.53	24.291	11.87	36.47	28.405	19.98	60	54	62	90	82	59	94	126	129	99	189	81	257	171	135	--	KAI1796195.1 taxid=1566825 hypothetical protein LXA43DRAFT_1090279 [Ganoderma leucocontextum]	-	-	-	-
DHH009002086	44.299	49.517	52.621	55.679	51.384	44.085	74.227	84.015	77.747	78.788	99.218	104.04	128.753	113.434	175.509	708	766	645	588	633	524	875	972	956	952	1369	1259	1609	1211	2103	RIB1	KAI1796193.1 taxid=1566825 GTP cyclohydrolase II-domain-containing protein [Ganoderma leucocontextum]	Metabolism;Metabolism;Metabolism;Metabolism;Metabolism	Global and overview maps;Global and overview maps;Global and overview maps;Metabolism of cofactors and vitamins;Metabolism of cofactors and vitamins	ko01100//Metabolic pathways;ko01110//Biosynthesis of secondary metabolites;ko01240//Biosynthesis of cofactors;ko00790//Folate biosynthesis;ko00740//Riboflavin metabolism	K01497;K01497;K01497;K01497;K01497
DHH009002089	32.775	47.14	21.263	23.95	20.114	16.202	36.812	51.379	32.889	59.714	53.316	54.002	83.729	67.705	48.859	408	568	203	197	193	150	338	463	315	562	573	509	815	563	456	LEU2	KAI1796190.1 taxid=1566825 3-isopropylmalate dehydrogenase [Ganoderma leucocontextum]	Metabolism;Metabolism;Metabolism;Metabolism;Metabolism;Metabolism	Global and overview maps;Global and overview maps;Global and overview maps;Global and overview maps;Amino acid metabolism;Carbohydrate metabolism	ko01100//Metabolic pathways;ko01110//Biosynthesis of secondary metabolites;ko01230//Biosynthesis of amino acids;ko01210//2-Oxocarboxylic acid metabolism;ko00290//Valine, leucine and isoleucine biosynthesis;ko00660//C5-Branched dibasic acid metabolism	K00052;K00052;K00052;K00052;K00052;K00052
DHH009002100	6.697	3.901	3.344	4.313	4.529	3.544	5.795	10.333	8.704	7.727	5.859	6.868	10.204	9.172	4.086	94	53	36	40	49	37	60	105	94	82	71	73	112	86	43	--	KAI1796179.1 taxid=1566825 hypothetical protein LXA43DRAFT_656525 [Ganoderma leucocontextum]	-	-	-	-
DHH009002106	665.64	524.14	516.314	636.054	567.064	657.853	238.929	298.143	201.691	312.001	190.115	133.148	238.51	230.817	203.694	12710	9687	7561	8025	8346	9342	3365	4121	2963	4504	3134	1925	3561	2944	2916	HMGB3	KAI1796173.1 taxid=1566825 hypothetical protein LXA43DRAFT_656474 [Ganoderma leucocontextum]	-	-	-	-
DHH009002108	8.943	7.578	5.371	12.013	8.995	8.917	13.623	12.909	13.713	13.689	19.203	12.076	28.528	16.396	21.845	89	73	41	79	69	66	100	93	105	103	165	91	222	109	163	--	KAI1796170.1 taxid=1566825 hypothetical protein LXA43DRAFT_1090255 [Ganoderma leucocontextum]	-	-	-	-
DHH009002110	25.552	22.118	18.009	12.89	20.01	18.881	43.07	32.118	40.692	31.667	38.93	28.579	18.842	37.908	32.547	111	93	60	37	67	61	138	101	136	104	146	94	64	110	106	PFDN2	KAI1796168.1 taxid=1566825 Prefoldin beta-like protein [Ganoderma leucocontextum]	-	-	-	-
DHH009002111	118.893	156.709	120.529	150.408	160.872	84.052	304.66	323.262	329.507	332.489	235.794	224.879	234.089	245.269	205.72	1164	1485	905	973	1214	612	2200	2291	2482	2461	1993	1667	1792	1604	1510	PRY1	KAI1796167.1 taxid=1566825 CAP domain-containing protein [Ganoderma leucocontextum]	-	-	-	-
DHH009002113	8.309	8.209	5.349	12.26	10.51	12.988	12.744	11.98	11.677	11.883	12.872	10.768	18.397	14.849	13.23	160	153	79	156	156	186	181	167	173	173	214	157	277	191	191	MLH3	KAI1796165.1 taxid=1566825 hypothetical protein LXA43DRAFT_988663 [Ganoderma leucocontextum]	Genetic Information Processing	Replication and repair	ko03430//Mismatch repair	K08739
DHH009002114	159.77	106.776	51.221	34.314	40.703	67.71	185.873	168.265	239.874	133.911	278.816	130.577	119.699	278.258	245.106	606	392	149	86	119	191	520	462	700	384	913	375	355	705	697	SPBC21C3.19	KAI1796164.1 taxid=1566825 ribosome maturation protein [Ganoderma leucocontextum]	-	-	-	-
DHH009002116	4.511	5.417	3.18	4.244	9.174	7.213	20.828	20.548	22.027	20.481	24.432	23.027	22.454	25.736	21.304	37	43	20	23	58	44	126	122	139	127	173	143	144	141	131	pnc1	KAI1796162.1 taxid=1566825 isochorismatase family hydrolase [Ganoderma leucocontextum]	-	-	-	-
DHH009002120	34.935	33.351	51.042	56.935	54.111	38.646	240.422	189.628	238.219	174.424	357.017	246.938	370.387	336.362	444.974	1145	1058	1283	1233	1367	942	5812	4499	6007	4322	10102	6128	9492	7364	10934	MSY001_2108	KAI1796157.1 taxid=1566825 alcohol oxidase [Ganoderma leucocontextum]	-	-	-	-
DHH009002130	99.281	112.247	108.921	124.204	107.374	118.791	78.515	77.015	59.053	80.649	54.563	43.118	46.919	48.066	44.198	3859	4223	3247	3190	3217	3434	2251	2167	1766	2370	1831	1269	1426	1248	1288	--	KAI1796144.1 taxid=1566825 hypothetical protein LXA43DRAFT_654974 [Ganoderma leucocontextum]	-	-	-	-
DHH009002132	3.543	4.196	3.831	4.969	3.699	5.809	16.166	9.43	19.654	9.715	13.611	58.771	20.001	11.642	48.635	41	47	34	38	33	50	138	79	175	85	136	515	181	90	422	ceeh-1	KAI1796141.1 taxid=1566825 hypothetical protein LXA43DRAFT_1090229 [Ganoderma leucocontextum]	Metabolism;Cellular Processes;Metabolism	Global and overview maps;Transport and catabolism;Lipid metabolism	ko01100//Metabolic pathways;ko04146//Peroxisome;ko00590//Arachidonic acid metabolism	K08726;K08726;K08726
DHH009002134	9.695	7.284	5.286	2.134	0.457	2.133	8.125	4.87	13.288	3.264	9.392	3.725	10.37	9.5	9.404	55	40	23	8	2	9	34	20	58	14	46	16	46	36	40	--	PIL37379.1 taxid=1077348 MFS general substrate transporter [Ganoderma sinense ZZ0214-1]	-	-	-	-
DHH009002143	44.451	62.649	23.72	22.424	21.07	23.114	61.553	69.127	82.037	63.887	61.138	79.53	59.749	60.546	62.595	843	1150	345	281	308	326	861	949	1197	916	1001	1142	886	767	890	MET16	XP_027610732.1 taxid=139825 hypothetical protein SCP_0210200 [Sparassis crispa]	Genetic Information Processing	Translation	ko03008//Ribosome biogenesis in eukaryotes	K03685
DHH009002146	6.865	8.781	13.214	13.536	14.861	15.033	12.623	13.132	11.931	12.574	20.417	11.847	19.366	18.303	21.68	525	650	775	684	876	855	712	727	702	727	1348	686	1158	935	1243	ATR	PIL37391.1 taxid=1077348 hypothetical protein GSI_01085 [Ganoderma sinense ZZ0214-1]	-	-	-	-
DHH009002151	97.876	125.066	60.295	70.825	65.833	80.114	173.088	209.991	215.925	195.478	207.878	480.732	232.223	184.633	265.323	1761	2178	832	842	913	1072	2297	2735	2989	2659	3229	6549	3267	2219	3579	--	KAI1796120.1 taxid=1566825 hypothetical protein LXA43DRAFT_970035 [Ganoderma leucocontextum]	-	-	-	-
DHH009002152	14.971	13.495	10.874	10.644	9.386	11.078	32.831	20.543	34.478	20.467	34.333	29.195	31.098	41.967	39.536	149	130	83	70	72	82	241	148	264	154	295	220	242	279	295	--	KAI1796118.1 taxid=1566825 hypothetical protein LXA43DRAFT_654056 [Ganoderma leucocontextum]	-	-	-	-
DHH009002159	38.447	56.195	23.316	23.68	22.426	25.247	140.011	70.403	140.617	93.429	211.791	149.183	339.234	239.149	239.112	258	365	120	105	116	126	693	342	726	474	1227	758	1780	1072	1203	--	KAI1796110.1 taxid=1566825 hypothetical protein LXA43DRAFT_653665 [Ganoderma leucocontextum]	-	-	-	-
DHH009002161	11	13.272	9.127	9.896	9.68	9.309	32.435	38.574	31.295	39.478	34.483	86.865	40.336	37.657	30.986	143	167	91	85	97	90	311	363	313	388	387	855	410	327	302	--	KAI1796108.1 taxid=1566825 hypothetical protein LXA43DRAFT_937673 [Ganoderma leucocontextum]	-	-	-	-
DHH009002162	10.265	10.711	8.901	9.792	10.542	7.98	19.581	17.383	18.706	18.059	18.794	13.524	22.348	20.782	16.954	403	407	268	254	319	233	567	494	565	536	637	402	686	545	499	--	KAI1796107.1 taxid=1566825 Spc98 family-domain-containing protein [Ganoderma leucocontextum]	-	-	-	-
DHH009002168	10.77	11.811	6.467	10.938	9.806	11.941	34.841	28.191	28.673	31.929	31.9	21.774	28.999	31.965	21.045	228	242	105	153	160	188	544	432	467	511	583	349	480	452	334	GPHN	KAI1796101.1 taxid=1566825 molybdenum cofactor biosynthesis protein [Ganoderma leucocontextum]	Metabolism;Metabolism;Metabolism	Global and overview maps;Global and overview maps;Metabolism of cofactors and vitamins	ko01100//Metabolic pathways;ko01240//Biosynthesis of cofactors;ko00790//Folate biosynthesis	K15376;K15376;K15376
DHH009002169	21.256	7.499	5.07	5.1	3.363	4.88	77.668	74.124	97.032	84.688	20.417	4.108	6.962	21.731	2.42	82	28	15	13	10	14	221	207	288	247	68	12	21	56	7	--	KAI1796100.1 taxid=1566825 hypothetical protein LXA43DRAFT_1057876 [Ganoderma leucocontextum]	-	-	-	-
DHH009002170	4.521	9.524	2.543	6.171	4.83	6.317	33.049	84.735	33.757	84.064	20.534	30.438	20.292	26.672	22.937	51	104	22	46	42	53	275	692	293	717	200	260	179	201	194	--	KAI1796099.1 taxid=1566825 hypothetical protein LXA43DRAFT_1057875 [Ganoderma leucocontextum]	-	-	-	-
DHH009002172	182.635	158.667	208.706	308.994	315.396	141.881	110.674	66.907	95.588	58.465	81.591	90.547	193.883	201.752	67.737	1942	1633	1702	2171	2585	1122	868	515	782	470	749	729	1612	1433	540	UgpQ	KAI1796097.1 taxid=1566825 PLC-like phosphodiesterase [Ganoderma leucocontextum]	Metabolism	Lipid metabolism	ko00564//Glycerophospholipid metabolism	K18694
DHH009002184	35.101	36.54	43.341	34.208	24.495	37.186	11.537	5.878	25.577	8.793	32.65	31.609	23.466	18.71	29.794	132	133	125	85	71	104	32	16	74	25	106	90	69	47	84	--	KAI1796084.1 taxid=1566825 hypothetical protein LXA43DRAFT_1090177 [Ganoderma leucocontextum]	-	-	-	-
DHH009002189	4.635	5.284	4.793	8.587	12.027	8.596	18.419	23.293	16.203	22.515	18.698	13.932	28.31	19.979	17.694	58	64	46	71	116	80	170	211	156	213	202	132	277	167	166	ELAC1	KAI1796078.1 taxid=1566825 Metallo-hydrolase/oxidoreductase [Ganoderma leucocontextum]	-	-	-	-
DHH009002190	10.312	11.858	14.498	2.307	3.374	3.014	6.93	0	8.625	0	6.855	6.632	10.321	9.128	9.449	115	128	124	17	29	25	57	0	74	0	66	56	90	68	79	--	KAI1796077.1 taxid=1566825 hypothetical protein LXA43DRAFT_1160524 [Ganoderma leucocontextum]	-	-	-	-
DHH009002191	75.224	56.364	94.037	112.341	53.185	52.159	13.926	14.19	14.077	15.229	13.408	19.796	24.686	16.353	19.951	2424	1758	2324	2392	1321	1250	331	331	349	371	373	483	622	352	482	tasK	KAI1796076.1 taxid=1566825 composite domain of metallo-dependent hydrolase [Ganoderma leucocontextum]	-	-	-	-
DHH009002192	3.374	3.486	3.232	5.106	4.913	7.129	8.402	11.89	10.918	11.02	8.853	5.638	12.152	8.143	7.439	49	49	36	49	55	77	90	125	122	121	111	62	138	79	81	--	KAI1796074.1 taxid=1566825 RNI-like protein [Ganoderma leucocontextum]	Cellular Processes;Genetic Information Processing	Cell growth and death;Folding, sorting and degradation	ko04111//Cell cycle - yeast;ko04120//Ubiquitin mediated proteolysis	K03360;K03360
DHH009002193	13.581	12.791	14.658	19.394	17.377	15.449	23.858	15.072	25.805	14.623	25.658	12.277	36.405	28.389	28.525	656	598	543	619	647	555	850	527	959	534	1070	449	1375	916	1033	--	KAI1796073.1 taxid=1566825 hypothetical protein LXA43DRAFT_1071516 [Ganoderma leucocontextum]	-	-	-	-
DHH009002194	41.835	33.255	54.118	68.797	56.198	58.466	26.828	31.919	24.924	30.033	23.602	14.512	32.86	23.776	23.914	1778	1368	1764	1932	1841	1848	841	982	815	965	866	467	1092	675	762	gef2	KAI1796072.1 taxid=1566825 hypothetical protein LXA43DRAFT_988206 [Ganoderma leucocontextum]	-	-	-	-
DHH009002196	34.591	28.656	29.959	36.406	34.502	32.004	86.913	81.718	88.766	79	58.08	50.129	54.305	74.78	42.837	545	437	362	379	419	375	1010	932	1076	941	790	598	669	787	506	SPBC1773.13	KAI1796070.1 taxid=1566825 PLP-dependent transferase [Ganoderma leucocontextum]	Metabolism;Metabolism;Metabolism;Metabolism;Metabolism;Metabolism;Metabolism;Metabolism;Metabolism;Metabolism;Metabolism	Global and overview maps;Global and overview maps;Global and overview maps;Amino acid metabolism;Global and overview maps;Amino acid metabolism;Amino acid metabolism;Amino acid metabolism;Metabolism of cofactors and vitamins;Amino acid metabolism;Amino acid metabolism	ko01100//Metabolic pathways;ko01110//Biosynthesis of secondary metabolites;ko01230//Biosynthesis of amino acids;ko00380//Tryptophan metabolism;ko01210//2-Oxocarboxylic acid metabolism;ko00270//Cysteine and methionine metabolism;ko00350//Tyrosine metabolism;ko00360//Phenylalanine metabolism;ko00130//Ubiquinone and other terpenoid-quinone biosynthesis;ko00400//Phenylalanine, tyrosine and tryptophan…	K00838;K00838;K00838;K00838;K00838;K00838;K00838;K00838;K00838;K00838;K00838
DHH009002204	10.025	10.977	11.061	8.429	12.673	9.332	22.189	21.898	21.383	24.367	17.766	20.257	23.232	20.781	17.486	117	124	99	65	114	81	191	185	192	215	179	179	212	162	153	--	KAI1796060.1 taxid=1566825 hypothetical protein LXA43DRAFT_650992 [Ganoderma leucocontextum]	-	-	-	-
DHH009002212	12.885	9.379	15.146	9.75	20.263	13.126	26.602	32.768	28.801	27.76	40.818	30.297	34.956	41.795	42.446	132	93	119	66	160	100	201	243	227	215	361	235	280	286	326	mtd1	KAI1796050.1 taxid=1566825 NAD(P)-binding protein [Ganoderma leucocontextum]	Metabolism;Metabolism	Global and overview maps;Metabolism of cofactors and vitamins	ko01100//Metabolic pathways;ko00670//One carbon pool by folate	K00295;K00295
DHH009002214	27.752	33.335	47.653	46.879	40.555	39.118	51.333	49.489	53.636	51.036	67.965	55.489	79.758	65.909	75.649	1076	1251	1417	1201	1212	1128	1468	1389	1600	1496	2275	1629	2418	1707	2199	--	KAI1796048.1 taxid=1566825 hypothetical protein LXA43DRAFT_1160446 [Ganoderma leucocontextum]	-	-	-	-
DHH009002220	13.07	13.567	19.949	33.278	32.465	19.822	149.314	112.35	241.284	114.866	299.041	138.909	550.164	348.29	408.218	211	212	247	355	404	238	1778	1313	2997	1402	4168	1698	6945	3756	4941	--	KAI1796041.1 taxid=1566825 hypothetical protein LXA43DRAFT_650177 [Ganoderma leucocontextum]	-	-	-	-
DHH009002221	7.405	7.513	10.91	9.447	6.505	10.403	11.795	11.697	10.487	11.595	18.538	10.393	20.426	15.708	20.063	223	219	252	188	151	233	262	255	243	264	482	237	481	316	453	ORC4	PIL37477.1 taxid=1077348 hypothetical protein GSI_01171 [Ganoderma sinense ZZ0214-1]	Cellular Processes;Cellular Processes	Cell growth and death;Cell growth and death	ko04111//Cell cycle - yeast;ko04113//Meiosis - yeast	K02606;K02606
DHH009002223	15.986	19.628	17.963	19.634	17.144	21.062	42.312	44.943	52.883	47.601	83.184	56.442	111.878	88.389	75.431	398	473	343	323	329	390	777	810	1013	896	1788	1064	2178	1470	1408	--	KAI1796038.1 taxid=1566825 hypothetical protein LXA43DRAFT_1079656 [Ganoderma leucocontextum]	-	-	-	-
DHH009002226	101.147	90.246	80.099	86.506	74.669	97.221	177.262	121.756	273.906	137.916	554.747	258.367	963.904	574.41	724.336	3079	2659	1870	1740	1752	2201	3980	2683	6415	3174	14579	5955	22943	11680	16531	NAM8	KAI1796035.1 taxid=1566825 hypothetical protein LXA43DRAFT_988055 [Ganoderma leucocontextum]	-	-	-	-
DHH009002241	91.525	86.821	87.062	73.964	76.415	72.2	107.221	103.988	137.769	115.351	196.736	150.051	264.3	201.819	207.583	721	662	526	385	464	423	623	593	835	687	1338	895	1628	1062	1226	GJ21397	KAI1789548.1 taxid=1566825 UBC-like protein [Ganoderma leucocontextum]	-	-	-	-
DHH009002247	6.87	18.977	13.346	6.366	9.459	4.713	62.162	28.473	78.728	28.932	137.885	63.332	190.078	147.143	151.485	49	131	73	30	52	25	327	147	432	156	849	342	1060	701	810	RCF2	KAI1789542.1 taxid=1566825 hypothetical protein LXA43DRAFT_1020772 [Ganoderma leucocontextum]	-	-	-	-
DHH009002248	6.43	11.65	4.982	7.052	7.254	9.398	17.31	12.23	20.955	12.45	35.298	18.093	44.694	33.902	34.432	69	121	41	50	60	75	137	95	173	101	327	147	375	243	277	srdG	KAI1789541.1 taxid=1566825 alpha/beta-hydrolase [Ganoderma leucocontextum]	Metabolism;Cellular Processes;Metabolism	Global and overview maps;Transport and catabolism;Lipid metabolism	ko01100//Metabolic pathways;ko04146//Peroxisome;ko00590//Arachidonic acid metabolism	K08726;K08726;K08726
DHH009002250	16.487	12.638	6.01	4.293	8.28	9.773	17.546	14.939	19.816	13.835	13.142	8.663	12.47	16.189	19.153	93	69	26	16	36	41	73	61	86	59	64	37	55	61	81	trappc2l	KAI1789538.1 taxid=1566825 trafficking protein particle complex 2 [Ganoderma leucocontextum]	-	-	-	-
DHH009002253	34.438	36.247	31.699	39.89	36.246	35.827	51.607	46.234	51.528	48.733	62.85	54.541	83.034	59.941	79.654	959	977	677	734	778	742	1060	932	1104	1026	1511	1150	1808	1115	1663	--	KAI1789536.1 taxid=1566825 hypothetical protein LXA43DRAFT_1062775 [Ganoderma leucocontextum]	-	-	-	-
DHH009002254	67.892	77.827	114.466	253.961	213.633	272.946	312.638	146.447	451.793	156.072	348.828	143.777	265.291	262.66	222.668	3286	3646	4249	8122	7970	9825	11161	5131	16824	5711	14576	5269	10040	8492	8080	--	KAI1789535.1 taxid=1566825 hypothetical protein LXA43DRAFT_892776, partial [Ganoderma leucocontextum]	-	-	-	-
DHH009002255	35.099	45.306	34.133	53.749	48.456	52.687	113.257	100.773	157.88	104.649	145.527	88.086	114.832	138.412	124.766	421	526	314	426	448	470	1002	875	1457	949	1507	800	1077	1109	1122	--	KAI1789534.1 taxid=1566825 hypothetical protein LXA43DRAFT_1020714 [Ganoderma leucocontextum]	-	-	-	-
DHH009002256	16.387	21.934	19.632	39.494	39.037	36.292	13.287	29.391	11.575	29.174	39.239	20.946	34.666	36.112	32.297	714	925	656	1137	1311	1176	427	927	388	961	1476	691	1181	1051	1055	--	KAI1789533.1 taxid=1566825 hypothetical protein LXA43DRAFT_1153915 [Ganoderma leucocontextum]	-	-	-	-
DHH009002261	45.142	53.856	76.237	37.9	50.477	84.543	56.102	47.067	53.364	46.346	26.642	36.907	21.856	37.329	22.937	420	485	544	233	362	585	385	317	382	326	214	260	159	232	160	BMH1	VWO95225.1 taxid=34458 Cellulose-growth-specific protein [Ganoderma boninense]	Environmental Information Processing	Signal transduction	ko04011//MAPK signaling pathway - yeast	K06630
DHH009002271	61.461	55.331	48.507	64.278	34.59	38.038	103.083	76.981	118.668	89.188	132.506	67.968	219.95	153.04	153.205	793	691	480	548	344	365	981	719	1178	870	1476	664	2219	1319	1482	--	KAI1786696.1 taxid=1566825 hypothetical protein LXA43DRAFT_47830 [Ganoderma leucocontextum]	-	-	-	-
DHH009002273	11.105	11.898	11.441	5.187	6.937	4.424	16.543	13.825	17.819	13.419	37.794	15.934	47.691	36.738	35.11	81	84	64	25	39	24	89	73	100	74	238	88	272	179	192	hsp3102	KAI1786694.1 taxid=1566825 class I glutamine amidotransferase-like protein [Ganoderma leucocontextum]	-	-	-	-
DHH009002274	3.958	5.218	5.161	1.446	4.427	5.689	29.423	22.249	29.626	22.025	36.837	75.171	37.705	28.811	44.785	29	37	29	7	25	31	159	118	167	122	233	417	216	141	246	HSP31	KAI1786693.1 taxid=1566825 class I glutamine amidotransferase-like protein [Ganoderma leucocontextum]	-	-	-	-
DHH009002281	135.397	135.837	184.125	109.63	103	89.073	77.815	63.395	80.679	64.212	101.186	70.126	143.896	133.616	103.029	1071	1040	1117	573	628	524	454	363	491	384	691	420	890	706	611	--	PIL36958.1 taxid=1077348 hypothetical protein GSI_00650 [Ganoderma sinense ZZ0214-1]	-	-	-	-
DHH009002284	57.847	59.348	48.437	130.459	128.138	111.672	73.411	108.252	81.234	111.985	87.84	68.319	146.275	106.672	95.481	1579	1568	1014	2353	2696	2267	1478	2139	1706	2311	2070	1412	3122	1945	1954	man9	KAI1786683.1 taxid=1566825 glycoside hydrolase family 2 protein [Ganoderma leucocontextum]	Metabolism	Glycan biosynthesis and metabolism	ko00511//Other glycan degradation	K01192
DHH009002295	11.194	13.43	10.627	8.041	6.358	7.491	17.624	16.176	24.472	17.944	31.488	29.295	36.811	29.036	31.924	217	252	158	103	95	108	252	227	365	263	527	430	558	376	464	CYP075	KAI1786673.1 taxid=1566825 cytochrome P450 monooxygenase pc-3 [Ganoderma leucocontextum]	-	-	-	-
DHH009002298	24.849	20.77	15.727	23.841	20.266	20.295	52.902	38.697	59.026	38.796	61.459	31.251	135.968	80.715	41.847	377	305	183	239	237	229	592	425	689	445	805	359	1613	818	476	CYP075	PIL36942.1 taxid=1077348 cytochrome P450 [Ganoderma sinense ZZ0214-1]	-	-	-	-
DHH009002299	0	0	0.54	0	1.612	1.67	2.526	1.144	3.229	0.821	2.158	0.547	4.766	4.959	2.485	0	0	2	0	6	6	9	4	12	3	9	2	18	16	9	CYP075	KAI1789057.1 taxid=1566825 cytochrome P450 [Ganoderma leucocontextum]	-	-	-	-
DHH009002303	15.003	15.79	9.507	10.186	15.644	23.755	23.192	21.887	26.061	19.102	19.489	14.259	26.36	32.115	24.686	107	109	52	48	86	126	122	113	143	103	120	77	147	153	132	HAD1	KAI1786665.1 taxid=1566825 phosphatase [Ganoderma leucocontextum]	Metabolism;Metabolism	Global and overview maps;Lipid metabolism	ko01100//Metabolic pathways;ko00561//Glycerolipid metabolism	K06116;K06116
DHH009002308	3.368	3.201	5.445	4.689	2.447	2.898	6.94	7.071	7.178	4.811	7.333	5.871	13.437	9.478	8.085	25	23	31	23	14	16	38	38	41	27	47	33	78	47	45	--	KAI1786660.1 taxid=1566825 alpha/beta-hydrolase [Ganoderma leucocontextum]	-	-	-	-
DHH009002309	3.881	5.164	4.802	3.782	4.096	4.51	6.42	4.452	7.266	4.437	12.266	10.771	18.337	12.603	17.545	59	76	56	38	48	51	72	49	85	51	161	124	218	128	200	--	KAI1786660.1 taxid=1566825 alpha/beta-hydrolase [Ganoderma leucocontextum]	-	-	-	-
DHH009002314	24.565	29.789	42.111	42.052	43.467	43.318	15.724	25.478	21.146	21.093	15.486	19.679	14.42	14.589	17.188	305	358	401	345	416	400	144	229	202	198	166	185	140	121	160	--	KAI1786655.1 taxid=1566825 hypothetical protein LXA43DRAFT_1032771 [Ganoderma leucocontextum]	-	-	-	-
DHH009002316	45.405	63.108	35.177	52.692	46.755	25.187	65.7	61.458	61.529	75.543	107.662	82.556	174.857	122.077	120.852	446	600	265	342	354	184	476	437	465	561	913	614	1343	801	890	BNA6	KAI1786653.1 taxid=1566825 nicotinate-nucleotide diphosphorylase [Ganoderma leucocontextum]	Metabolism;Metabolism;Metabolism	Global and overview maps;Global and overview maps;Metabolism of cofactors and vitamins	ko01100//Metabolic pathways;ko01240//Biosynthesis of cofactors;ko00760//Nicotinate and nicotinamide metabolism	K00767;K00767;K00767
DHH009002317	29.277	32.356	41.346	25.421	26.781	22.691	10.216	21.252	11.426	20.764	9.183	9.744	6.525	8.813	9.108	373	399	404	214	263	215	96	196	112	200	101	94	65	75	87	Acmsd	KAI1786652.1 taxid=1566825 amidohydrolase 2 [Ganoderma leucocontextum]	Metabolism;Metabolism	Global and overview maps;Amino acid metabolism	ko01100//Metabolic pathways;ko00380//Tryptophan metabolism	K03392;K03392
DHH009002321	8.332	13.009	10.192	14.026	9.109	5.539	17.706	14.42	16.062	13.745	26.404	15.455	48.55	30.552	28.345	178	269	167	198	150	88	279	223	264	222	487	250	811	436	454	SPBC3B8.06	KAI1789064.1 taxid=1566825 hypothetical protein LXA43DRAFT_602887 [Ganoderma leucocontextum]	-	-	-	-
DHH009002322	12.635	13.954	8.749	19.254	21.479	19.918	25.518	29.732	21.632	22.014	25.637	28.081	25.186	31.047	21.734	145	155	77	146	190	170	216	247	191	191	254	244	226	238	187	liz1	KAI1789063.1 taxid=1566825 MFS general substrate transporter [Ganoderma leucocontextum]	-	-	-	-
DHH009002323	30.554	61.016	25.074	74.162	59.269	33.864	137.773	110.981	168.366	132.216	254.067	139.754	414.976	298.41	293.607	313	605	197	502	468	258	1041	823	1327	1024	2247	1084	3324	2042	2255	--	KAI1789062.1 taxid=1566825 hypothetical protein LXA43DRAFT_1096786 [Ganoderma leucocontextum]	-	-	-	-
DHH009002326	93.209	76.96	81.687	84.84	93.048	85.907	128.572	116.096	138.402	106.614	191.924	161.951	240.854	174.851	209.669	976	780	656	587	751	669	993	880	1115	844	1735	1284	1972	1223	1646	--	KAI1789059.1 taxid=1566825 hypothetical protein LXA43DRAFT_893679 [Ganoderma leucocontextum]	-	-	-	-
DHH009002327	7.83	10.419	6.497	4.668	2.463	3.191	3.7	5.081	8.944	5.022	4.672	6.738	6.221	5.861	10.286	66	85	42	26	16	20	23	31	58	32	34	43	41	33	65	--	KAI1789058.1 taxid=1566825 Spherulation-specific family 4 [Ganoderma leucocontextum]	-	-	-	-
DHH009002329	18.078	16.75	22.636	49.289	32.946	36.847	35.402	22.198	29.464	14.992	19.111	21.602	25.505	25.989	21.242	126	113	121	227	177	191	182	112	158	79	115	114	139	121	111	--	KAF9237892.1 taxid=2655010 hypothetical protein BU15DRAFT_48263 [Melanogaster broomeanus]	-	-	-	-
DHH009002331	40.667	72.124	57.582	38.553	38.97	39.574	82.233	126.84	63.331	149.184	43.391	85.447	30.474	62.523	51.892	1408	2417	1529	882	1040	1019	2100	3179	1687	3905	1297	2240	825	1446	1347	MET10	KAI1789055.1 taxid=1566825 assimilatory sulfite reductase [Ganoderma leucocontextum]	Metabolism;Metabolism	Global and overview maps;Energy metabolism	ko01100//Metabolic pathways;ko00920//Sulfur metabolism	K00380;K00380
DHH009002332	53.635	48.414	51.531	101.601	76.11	50.034	46.553	61.118	57.371	66.531	109.806	77.142	174.08	101.502	115.217	1045	913	770	1308	1143	725	669	862	860	980	1847	1138	2652	1321	1683	celD	KAI1789054.1 taxid=1566825 Six-hairpin glycosidase [Ganoderma leucocontextum]	Metabolism;Metabolism	Global and overview maps;Carbohydrate metabolism	ko01100//Metabolic pathways;ko00500//Starch and sucrose metabolism	K01179;K01179
DHH009002333	140.568	125.166	82.317	212.979	125.864	90.368	23.511	74.296	24.409	70.292	47.763	50.556	127.855	73.815	52.016	1759	1516	790	1761	1214	841	217	673	235	665	516	479	1251	617	488	SPAC26H5.09c	KAI1789053.1 taxid=1566825 oxidoreductase [Ganoderma leucocontextum]	-	-	-	-
DHH009002340	4.656	5.679	4.3	0	0.084	0	14.905	0	17.315	0	0	0	0	0	0	72	85	51	0	1	0	170	0	206	0	0	0	0	0	0	--	KAI1789051.1 taxid=1566825 hypothetical protein LXA43DRAFT_1023071 [Ganoderma leucocontextum]	-	-	-	-
DHH009002343	1.343	1.542	1.038	1.807	2.259	2.208	3.71	3.436	2.716	6.647	2.651	1.643	3.5	3.054	2.721	27	30	16	24	35	33	55	50	42	101	46	25	55	41	41	--	KAI1789050.1 taxid=1566825 hypothetical protein LXA43DRAFT_1096775 [Ganoderma leucocontextum]	-	-	-	-
DHH009002344	8.24	10.041	7.254	10.339	10.873	11.458	9.548	13.231	11.717	13.321	17.049	11.72	19.185	16.026	18.599	117	138	79	97	119	121	100	136	128	143	209	126	213	152	198	--	KAI1789049.1 taxid=1566825 hypothetical protein LXA43DRAFT_602147 [Ganoderma leucocontextum]	-	-	-	-
DHH009002345	10.079	13.658	14.507	14.659	15.17	12.672	28.275	23.506	25.916	25.45	27.543	23.453	41.124	29.784	25.199	231	303	255	222	268	216	478	390	457	441	545	407	737	456	433	--	KAI1789048.1 taxid=1566825 hypothetical protein LXA43DRAFT_1023066 [Ganoderma leucocontextum]	-	-	-	-
DHH009002350	5.205	8.897	8.044	21.397	25.012	21.516	27.445	27.698	51.703	30.601	103.245	31.489	53.915	117.275	73.459	81	134	96	220	300	249	315	312	619	360	1387	371	656	1219	857	--	KAI1789043.1 taxid=1566825 hypothetical protein LXA43DRAFT_602122 [Ganoderma leucocontextum]	-	-	-	-
DHH009002355	8.781	3.722	7.046	3.748	5.55	6.66	24.727	15.863	44.776	15.487	99.627	40.74	76.021	112.582	108.116	39	16	24	11	19	22	81	51	153	52	382	137	264	334	360	--	KAI1789037.1 taxid=1566825 hypothetical protein LXA43DRAFT_601605 [Ganoderma leucocontextum]	-	-	-	-
DHH009002370	34.254	46.507	47.002	33.384	36.064	35.93	147.834	91.419	142.89	98.682	103.659	28.186	66.744	108.198	53.583	191	251	201	123	155	149	608	369	613	416	499	119	291	403	224	dut-1	KAI1789035.1 taxid=1566825 dUTP pyrophosphatase [Ganoderma leucocontextum]	Metabolism;Metabolism;Metabolism	Global and overview maps;Global and overview maps;Nucleotide metabolism	ko01100//Metabolic pathways;ko01232//Nucleotide metabolism;ko00240//Pyrimidine metabolism	K01520;K01520;K01520
DHH009002373	0	0	0	5.638	12.76	10.62	1.818	0.412	5.617	0	6.214	5.314	7.623	4.685	3.777	0	0	0	25	66	53	9	2	29	0	36	27	40	21	19	--	KAI1789030.1 taxid=1566825 hypothetical protein LXA43DRAFT_1022996 [Ganoderma leucocontextum]	-	-	-	-
DHH009002374	0.08	0	0.208	57.299	63.286	55.302	17.399	17.287	16.369	17.818	36.838	39.898	40.979	40.69	44.333	1	0	2	475	612	516	161	157	158	169	399	379	402	341	417	--	PIL36882.1 taxid=1077348 hypothetical protein GSI_00572 [Ganoderma sinense ZZ0214-1]	-	-	-	-
DHH009002376	25.128	41.627	15.252	28.194	22.37	22.835	123.115	102.461	135.033	115.641	178.349	134.694	321.697	244.775	211.614	290	465	135	215	199	196	1048	856	1199	1009	1777	1177	2903	1887	1831	FDH1	KAI1789026.1 taxid=1566825 class III ADH enzyme [Ganoderma leucocontextum]	Metabolism;Metabolism;Metabolism;Metabolism;Metabolism;Metabolism;Metabolism;Metabolism	Global and overview maps;Global and overview maps;Global and overview maps;Carbohydrate metabolism;Carbohydrate metabolism;Lipid metabolism;Amino acid metabolism;Energy metabolism	ko01100//Metabolic pathways;ko01110//Biosynthesis of secondary metabolites;ko01200//Carbon metabolism;ko00620//Pyruvate metabolism;ko00010//Glycolysis / Gluconeogenesis;ko00071//Fatty acid degradation;ko00350//Tyrosine metabolism;ko00680//Methane metabolism	K00121;K00121;K00121;K00121;K00121;K00121;K00121;K00121
DHH009002377	24.047	37.524	23.354	20.33	22.376	20.738	63.182	63.69	71.995	58.569	82.794	62.424	72.113	91.365	79.634	145	219	108	81	104	93	281	278	334	267	431	285	340	368	360	--	KAI1789025.1 taxid=1566825 VPS4-associated protein 1 [Ganoderma leucocontextum]	-	-	-	-
DHH009002394	36.028	41.154	37.265	36.759	35.188	47.464	16.136	24.829	14.417	28.486	24.101	29.085	30.131	22.544	22.354	445	492	353	300	335	436	147	222	137	266	257	272	291	186	207	TAD1	KAI1789007.1 taxid=1566825 hypothetical protein LXA43DRAFT_974476 [Ganoderma leucocontextum]	-	-	-	-
DHH009002395	38.196	26.692	17.569	17.359	17.048	21.262	65.525	111.223	73.384	103.255	106.803	178.109	45.574	119.865	179.578	343	232	121	103	118	142	434	723	507	701	828	1211	320	719	1209	--	PIL36862.1 taxid=1077348 hypothetical protein GSI_00552 [Ganoderma sinense ZZ0214-1]	-	-	-	-
DHH009002396	60.559	40.305	35.193	50.803	53.849	57.64	34.749	32.273	28.006	29.401	21.806	12.282	16.244	16.638	15.126	267	172	119	148	183	189	113	103	95	98	83	41	56	49	50	--	KAI1789006.1 taxid=1566825 hypothetical protein LXA43DRAFT_600175 [Ganoderma leucocontextum]	-	-	-	-
DHH009002397	17.003	20.676	19.031	16.396	15.422	10.319	55.898	35.545	71.581	24.083	121.656	52.068	123.354	118.263	143.904	113	133	97	72	79	51	274	171	366	121	698	262	641	525	717	--	KAI1789004.1 taxid=1566825 hypothetical protein LXA43DRAFT_599971 [Ganoderma leucocontextum]	-	-	-	-
DHH009002399	43.492	37.082	32.393	67.078	69.847	51.867	78.794	109.134	73.712	110.239	103.269	79.877	86.741	96.087	75.047	681	562	389	694	843	604	910	1237	888	1305	1396	947	1062	1005	881	pyvE	KAI1789002.1 taxid=1566825 FAD-binding domain-containing protein [Ganoderma leucocontextum]	-	-	-	-
DHH009002400	22.44	19.357	18.485	21.455	20.749	20.451	57.323	29.327	75.742	33.875	112.265	124.948	157.436	104.889	119.869	630	526	398	398	449	427	1187	596	1636	719	2721	2656	3456	1967	2523	CYP208	KAI1788999.1 taxid=1566825 general substrate transporter [Ganoderma leucocontextum]	-	-	-	-
DHH009002401	2.54	4.124	1.893	5.492	5.179	4.636	4.428	2.757	7.311	3.12	9.038	21.808	6.034	8.421	9.439	14	22	8	20	22	19	18	11	31	13	43	91	26	31	39	CYP208	KAI1788998.1 taxid=1566825 cytochrome P450 [Ganoderma leucocontextum]	-	-	-	-
DHH009002410	0.232	1.198	0	0.351	0.301	1.247	0.314	7.049	1.809	6.136	2.955	4.288	4.449	2.778	2.475	1	5	0	1	1	4	1	22	6	20	11	14	15	8	8	--	KAI1788988.1 taxid=1566825 hypothetical protein LXA43DRAFT_599457 [Ganoderma leucocontextum]	-	-	-	-
DHH009002419	0.929	0.192	0.363	1.266	0.241	0	2.645	3.979	2.657	3.933	1.83	0.245	2.02	1.53	1.363	10	2	3	9	2	0	21	31	22	32	17	2	17	11	11	HET-E1	KAI1792829.1 taxid=1566825 heterokaryon incompatibility protein-domain-containing protein [Ganoderma leucocontextum]	-	-	-	-
DHH009002429	32.309	31.114	47.274	32.966	35.088	30.665	13.676	13.127	14.631	14.503	16.595	19.887	20.379	15.539	16.185	221	206	248	149	185	156	69	65	77	75	98	103	109	71	83	tmem208	KAI1792839.1 taxid=1566825 putative opsin [Ganoderma leucocontextum]	Genetic Information Processing	Folding, sorting and degradation	ko03060//Protein export	K27164
DHH009002431	2.206	2.639	2.877	3.222	3.917	3.018	15.69	13.58	19.669	14.385	43.351	18.913	63.952	50.872	52.346	57	66	57	55	78	58	299	254	391	281	967	370	1292	878	1014	--	KAI1792841.1 taxid=1566825 hypothetical protein LXA43DRAFT_886701 [Ganoderma leucocontextum]	-	-	-	-
DHH009002439	32.589	24.67	15.901	19.852	17.284	16.536	62.246	53.23	53.946	55.576	44.989	35.326	46.921	53.39	31.986	318	233	119	128	130	120	448	376	405	410	379	261	358	348	234	--	KAI1792853.1 taxid=1566825 Ribokinase-like protein [Ganoderma leucocontextum]	-	-	-	-
DHH009002441	63.836	28.771	22.345	7.132	20.01	28.227	37.755	24.265	72.947	21.534	34.737	40.74	14.794	37.841	30.287	149	65	40	11	36	49	65	41	131	38	70	72	27	59	53	SmF	TFK93924.1 taxid=1314778 small nuclear ribonucleo protein SmF [Polyporus arcularius HHB13444]	Genetic Information Processing	Transcription	ko03040//Spliceosome	K11098
DHH009002442	65.192	58.263	89.287	100.747	109.881	122.292	50.876	44.955	65.72	50.335	49.236	50.26	62.09	51.892	54.01	615	532	646	628	799	858	354	307	477	359	401	359	458	327	382	--	KAI1792857.1 taxid=1566825 hypothetical protein LXA43DRAFT_1003535 [Ganoderma leucocontextum]	-	-	-	-
DHH009002445	503.54	518.812	472.829	501.246	393.429	411.359	218.728	245.372	146.82	221.15	126.984	133.027	99.829	122.494	60.074	6954	6935	5008	4574	4188	4225	2228	2453	1560	2309	1514	1391	1078	1130	622	pr1	KAI1792861.1 taxid=1566825 protease [Ganoderma leucocontextum]	-	-	-	-
DHH009002447	1.815	2.867	4.871	6.784	6.508	5.31	6.512	7.225	6.243	6.635	9.396	7.189	13.651	12.623	8.4	17	26	35	42	47	37	45	49	45	47	76	51	100	79	59	--	TBU32077.1 taxid=114155 hypothetical protein BD311DRAFT_687733 [Dichomitus squalens]	-	-	-	-
DHH009002448	1.379	0.534	1.123	0	1.565	1.39	0.467	0.714	1.568	0.684	0	0.228	0	0	0	8	3	5	0	7	6	2	3	7	3	0	1	0	0	0	--	KAI1792877.1 taxid=1566825 hypothetical protein LXA43DRAFT_886436 [Ganoderma leucocontextum]	-	-	-	-
DHH009002452	42.238	37.625	47.557	164.462	59.939	51.091	28.407	28.638	27.701	27.311	33.611	32.431	90.385	29.79	34.712	1524	1314	1316	3921	1667	1371	756	748	769	745	1047	886	2550	718	939	SPBC530.05	KAI1792875.1 taxid=1566825 fungal-specific transcription factor domain-containing protein [Ganoderma leucocontextum]	-	-	-	-
DHH009002457	2.148	2.32	2.8	0.591	1.393	0.919	3.706	0.809	3.933	1.549	5.314	6.575	4.245	4.384	3.906	22	23	22	4	11	7	28	6	31	12	47	51	34	30	30	CC1G_00083	KAI1792881.1 taxid=1566825 DHS-like NAD/FAD-binding domain-containing protein [Ganoderma leucocontextum]	Metabolism;Metabolism	Global and overview maps;Metabolism of cofactors and vitamins	ko01100//Metabolic pathways;ko00760//Nicotinate and nicotinamide metabolism	K11415;K11415
DHH009002462	199.21	176.748	140.567	317.62	323.1	355.393	373.913	398.936	382.566	432.709	425.253	424.312	410.879	391.247	395.706	3158	2712	1709	3327	3948	4190	4372	4578	4666	5186	5820	5093	5093	4143	4703	--	KAI1792886.1 taxid=1566825 hypothetical protein LXA43DRAFT_295875 [Ganoderma leucocontextum]	-	-	-	-
DHH009002469	128.789	121.716	127.479	104.181	124.128	157.471	114.832	95.336	100.346	84.368	92.454	50.407	40.565	78.009	47.42	739	676	561	395	549	672	486	396	443	366	458	219	182	299	204	--	PIL36781.1 taxid=1077348 hypothetical protein GSI_00471 [Ganoderma sinense ZZ0214-1]	-	-	-	-
DHH009002470	3.791	2.688	2.617	3.825	0.675	1.899	6.349	4.929	13.332	4.719	11.967	7.461	24.336	15.801	14.772	51	35	27	34	7	19	63	48	138	48	139	76	256	142	149	--	KAI1792901.1 taxid=1566825 hypothetical protein LXA43DRAFT_1093182 [Ganoderma leucocontextum]	-	-	-	-
DHH009002482	13.374	12.926	13.219	14.527	13.993	12.472	35.826	26.074	47.383	25.822	55.844	57.691	75.038	63.94	77.972	124	116	94	89	100	86	245	175	338	181	447	405	544	396	542	ALG3	KAI1792917.1 taxid=1566825 hypothetical protein LXA43DRAFT_297479 [Ganoderma leucocontextum]	-	-	-	-
DHH009002487	19.243	18.532	23.136	31.537	29.293	26.719	33.3	32.26	33.62	36.772	36.85	36.589	40.192	36.987	59.072	398	371	367	431	467	411	508	483	535	575	658	573	650	511	916	--	PIL36762.1 taxid=1077348 hypothetical protein GSI_00452 [Ganoderma sinense ZZ0214-1]	-	-	-	-
DHH009002494	37.193	29.277	31.176	30.825	38.296	30.562	57.229	52.807	52.946	49.586	70.434	55.749	65.876	73.798	71.264	252	192	162	138	200	154	286	259	276	254	412	286	349	334	362	--	KAI1792932.1 taxid=1566825 hypothetical protein LXA43DRAFT_886514 [Ganoderma leucocontextum]	Genetic Information Processing;Genetic Information Processing	Translation;Translation	ko03013//Nucleocytoplasmic transport;ko03015//mRNA surveillance pathway	K14294;K14294
DHH009002497	27.349	24.97	31.306	16.123	22.279	20.738	15.521	0	9.713	0	10.498	6.09	12.811	18.805	7.211	172	152	151	67	108	97	72	0	47	0	57	29	63	79	34	--	KAI1792937.1 taxid=1566825 hypothetical protein LXA43DRAFT_1129135 [Ganoderma leucocontextum]	-	-	-	-
DHH009002498	21.388	13.565	16.935	16.024	13.828	12.054	6.699	0	6.789	0	5.805	3.076	6.5	8.982	4.331	303	186	184	150	151	127	70	0	74	0	71	33	72	85	46	Nuggc	KAI1792937.1 taxid=1566825 hypothetical protein LXA43DRAFT_1129135 [Ganoderma leucocontextum]	-	-	-	-
DHH009002499	5.939	7.54	8.803	11.134	7.801	8.462	22.733	19.755	30.223	21.866	32.838	15.843	44.892	32.445	35.233	402	494	457	498	407	426	1135	968	1574	1119	1919	812	2376	1467	1788	NUGGC	PIL36747.1 taxid=1077348 hypothetical protein GSI_00436 [Ganoderma sinense ZZ0214-1]	-	-	-	-
DHH009002500	3.042	4.086	2.063	4.328	2.605	2.454	5.279	5.715	4.903	7.001	3.101	3.295	2.101	2.824	1.704	50	65	26	47	33	30	64	68	62	87	44	41	27	31	21	SPCC417.10	KAI1792939.1 taxid=1566825 MFS general substrate transporter [Ganoderma leucocontextum]	-	-	-	-
DHH009002501	1.842	2.579	1.007	2.968	3.239	1.838	7.413	6.24	6.566	6.446	2.341	9.106	5.245	4.894	4.202	31	42	13	33	42	23	92	76	85	82	34	116	69	55	53	SPCC417.10	KAI1792940.1 taxid=1566825 MFS general substrate transporter [Ganoderma leucocontextum]	-	-	-	-
DHH009002502	100.974	97.06	74.026	556.894	496.745	471.574	552.89	569.173	431.484	569.15	235.185	235.879	218.125	261.174	216.24	1293	1203	727	4712	4903	4491	5222	5276	4251	5510	2600	2287	2184	2234	2076	Acat1	KAI1792941.1 taxid=1566825 acetyl-CoA acetyltransferase [Ganoderma leucocontextum]	Metabolism;Metabolism;Metabolism;Metabolism;Metabolism;Metabolism;Metabolism;Metabolism;Metabolism;Metabolism;Metabolism;Metabolism	Global and overview maps;Global and overview maps;Global and overview maps;Carbohydrate metabolism;Amino acid metabolism;Lipid metabolism;Global and overview maps;Amino acid metabolism;Amino acid metabolism;Carbohydrate metabolism;Carbohydrate metabolism;Metabolism of terpenoids and polyketides	ko01100//Metabolic pathways;ko01110//Biosynthesis of secondary metabolites;ko01200//Carbon metabolism;ko00620//Pyruvate metabolism;ko00380//Tryptophan metabolism;ko00071//Fatty acid degradation;ko01212//Fatty acid metabolism;ko00280//Valine, leucine and isoleucine degradation;ko00310//Lysine degradation;ko00630//Glyoxylate and dicarboxylate metabolism;ko00650//Butanoate metabolism;ko00900//Terpen…	K00626;K00626;K00626;K00626;K00626;K00626;K00626;K00626;K00626;K00626;K00626;K00626
DHH009002503	0.265	0	0.345	13.224	14.943	18.157	70.899	74.8	61.947	74.248	19.935	19.583	13.884	16.252	15.893	2	0	2	66	87	102	395	409	360	424	130	112	82	82	90	--	KAI1792942.1 taxid=1566825 hypothetical protein LXA43DRAFT_918166 [Ganoderma leucocontextum]	Cellular Processes;Cellular Processes	Transport and catabolism;Transport and catabolism	ko04138//Autophagy - yeast;ko04136//Autophagy - other	K17888;K17888
DHH009002505	33.361	29.964	39.128	40.341	51.112	52.071	88.643	91.709	83.455	89.363	86.606	90.779	58.318	74.539	95.928	199	173	179	159	235	231	390	396	383	403	446	410	272	297	429	APT1	KAI1792944.1 taxid=1566825 adenine phosphoribosyltransferase [Ganoderma leucocontextum]	Metabolism;Metabolism;Metabolism	Global and overview maps;Nucleotide metabolism;Global and overview maps	ko01100//Metabolic pathways;ko00230//Purine metabolism;ko01232//Nucleotide metabolism	K00759;K00759;K00759
DHH009002507	8.748	3.964	2.401	26.013	33.25	22.905	27.049	23.532	27.128	26.795	27.731	24.322	32.188	33.083	22.721	57	25	12	112	167	111	130	111	136	132	156	120	164	144	111	--	KAI1792946.1 taxid=1566825 hypothetical protein LXA43DRAFT_299981 [Ganoderma leucocontextum]	-	-	-	-
DHH009002509	38.025	42.392	39.588	38.463	45.053	48.129	87.062	82.009	80.438	78.138	90.561	84.17	95.648	110.074	92.38	392	423	313	262	358	369	662	612	638	609	806	657	771	758	714	--	KAI1792948.1 taxid=1566825 hypothetical protein LXA43DRAFT_886607 [Ganoderma leucocontextum]	-	-	-	-
DHH009002514	76.283	38.76	34.785	22.08	18.387	29.706	35.04	19.003	45.511	13.233	31.867	41.841	14.394	20.593	37.252	183	90	64	35	34	53	62	33	84	24	66	76	27	33	67	--	KAI1792953.1 taxid=1566825 hypothetical protein LXA43DRAFT_1003964 [Ganoderma leucocontextum]	Metabolism;Metabolism	Global and overview maps;Energy metabolism	ko01100//Metabolic pathways;ko00190//Oxidative phosphorylation	K02272;K02272
DHH009002515	47.969	54.691	64.933	48.662	48.413	45.08	27.91	23.202	25.058	23.685	26.57	30.987	34.603	27.884	27.458	734	810	762	492	571	513	315	257	295	274	351	359	414	285	315	atB	KAI1792954.1 taxid=1566825 MFS transporter [Ganoderma leucocontextum]	-	-	-	-
DHH009002525	10.663	11.279	7.945	8.837	15.975	9.9	36.486	21.92	42.733	24.011	58.08	22.633	70.296	58.341	56.552	84	86	48	46	97	58	212	125	259	143	395	135	433	307	334	--	KAI1792966.1 taxid=1566825 hypothetical protein LXA43DRAFT_301216 [Ganoderma leucocontextum]	-	-	-	-
DHH009002529	2.951	2.993	6.156	5.602	7.656	5.771	21.602	16.749	17.223	20.365	25.974	17.005	48.301	37.907	32.2	55	54	88	69	110	80	297	226	247	287	418	240	704	472	450	YLL056C	KAI1792972.1 taxid=1566825 NAD(P)-binding protein [Ganoderma leucocontextum]	-	-	-	-
DHH009002536	3.571	3.782	3.958	2.027	1.969	1.441	4.963	4.995	6.092	6.731	6.205	3.655	7.136	4.21	6.609	80	82	68	30	34	24	82	81	105	114	120	62	125	63	111	--	TBU32182.1 taxid=114155 hypothetical protein BD311DRAFT_655373 [Dichomitus squalens]	-	-	-	-
DHH009002537	257.158	287.903	224.98	289.215	384.886	379.735	540.93	1098.93	423.454	1195.83	326.623	243.953	379.571	384.242	268.666	4185	4535	2808	3110	4828	4596	6493	12946	5302	14713	4589	3006	4830	4177	3278	aldA	KAI1792980.1 taxid=1566825 NAD-aldehyde dehydrogenase [Ganoderma leucocontextum]	Metabolism;Metabolism;Metabolism;Metabolism;Metabolism;Metabolism;Metabolism;Metabolism;Metabolism;Metabolism;Metabolism;Metabolism;Metabolism;Metabolism;Metabolism	Global and overview maps;Global and overview maps;Global and overview maps;Carbohydrate metabolism;Amino acid metabolism;Amino acid metabolism;Lipid metabolism;Carbohydrate metabolism;Lipid metabolism;Amino acid metabolism;Amino acid metabolism;Metabolism of other amino acids;Metabolism of cofactors and vitamins;Amino acid metabolism;Carbohydrate metabolism	ko01100//Metabolic pathways;ko01110//Biosynthesis of secondary metabolites;ko01240//Biosynthesis of cofactors;ko00620//Pyruvate metabolism;ko00380//Tryptophan metabolism;ko00330//Arginine and proline metabolism;ko00561//Glycerolipid metabolism;ko00010//Glycolysis / Gluconeogenesis;ko00071//Fatty acid degradation;ko00280//Valine, leucine and isoleucine degradation;ko00310//Lysine degradation;ko004…	K00128;K00128;K00128;K00128;K00128;K00128;K00128;K00128;K00128;K00128;K00128;K00128;K00128;K00128;K00128
DHH009002540	415.319	619.586	468.336	407.325	450.667	456.057	1096.4	1473.97	838.705	1623.78	845.61	1090.44	605.259	833.718	792.856	2989	4316	2585	1937	2500	2441	5820	7679	4644	8835	5254	5942	3406	4008	4278	PRDX6	KAI1792983.1 taxid=1566825 cysteine peroxiredoxin [Ganoderma leucocontextum]	Metabolism;Metabolism	Global and overview maps;Metabolism of other amino acids	ko01100//Metabolic pathways;ko00480//Glutathione metabolism	K24137;K24137
DHH009002546	73.835	98.489	69.913	61.893	57.73	66.082	113.808	79.126	149.726	83.907	198.164	126.747	296.36	194.63	235.551	1271	1641	923	704	766	846	1445	986	1983	1092	2945	1652	3989	2238	3040	srk1	KAI1792990.1 taxid=1566825 Pkinase-domain-containing protein [Ganoderma leucocontextum]	-	-	-	-
DHH009002553	13.666	13.514	39.457	76.23	158.051	124.693	14.029	16.721	21.062	11.362	10.176	7.735	2.497	4.676	9.114	70	67	155	258	624	475	53	62	83	44	45	30	10	16	35	--	KAI1792998.1 taxid=1566825 hypothetical protein LXA43DRAFT_886758 [Ganoderma leucocontextum]	-	-	-	-
DHH009002562	1.435	0.741	2.962	3.8	3.257	4.984	4.215	7.267	3.574	3.321	4.155	1.105	3.211	7.875	4.306	12	6	19	21	21	31	26	44	23	21	30	7	21	44	27	Chi	PIL36684.1 taxid=1077348 hypothetical protein GSI_00373 [Ganoderma sinense ZZ0214-1]	Metabolism;Metabolism	Global and overview maps;Carbohydrate metabolism	ko01100//Metabolic pathways;ko00520//Amino sugar and nucleotide sugar metabolism	K01183;K01183
DHH009002563	57.77	56.109	44.935	37.836	35.628	29.375	101.477	116.361	85.585	117.926	43.393	37.387	49.288	56.659	36.937	751	706	448	325	357	284	973	1095	856	1159	487	368	501	492	360	LGALDH	KAI1793007.1 taxid=1566825 Aldo/keto reductase [Ganoderma leucocontextum]	Metabolism;Metabolism	Global and overview maps;Carbohydrate metabolism	ko01100//Metabolic pathways;ko00053//Ascorbate and aldarate metabolism	K00062;K00062
DHH009002575	10.01	12.03	12.519	11.439	8.746	11.537	3.324	5.362	3.452	3.783	0.946	0.54	1.045	0.917	1.09	49	57	47	37	33	42	12	19	13	14	4	2	4	3	4	--	KAI1793019.1 taxid=1566825 hypothetical protein LXA43DRAFT_303904 [Ganoderma leucocontextum]	-	-	-	-
DHH009002578	127.734	48.125	63.705	289.814	331.972	226.869	112.553	87.513	118.396	76.399	162.104	121.673	52.689	99.486	62.13	617	225	236	925	1236	815	401	306	440	279	676	445	199	321	225	--	KAI1793022.1 taxid=1566825 hypothetical protein LXA43DRAFT_304023 [Ganoderma leucocontextum]	-	-	-	-
DHH009002579	2.123	0.129	0.163	0	0.486	0	0.339	0.345	1.948	0	0.145	0.165	0	0	0.167	17	1	1	0	3	0	2	2	12	0	1	1	0	0	1	plr1	KAI0751224.1 taxid=1140402 aldo/keto reductase [Daedaleopsis nitida]	Metabolism;Metabolism	Global and overview maps;Metabolism of cofactors and vitamins	ko01100//Metabolic pathways;ko00750//Vitamin B6 metabolism	K05275;K05275
DHH009002584	61.273	54.319	68.279	75.632	67.494	58.47	119.515	112.375	116.933	110.761	164.376	118.715	192.043	188.138	217.986	2332	2001	1993	1902	1980	1655	3355	3096	3424	3187	5401	3421	5715	4783	6220	--	PIL36663.1 taxid=1077348 hypothetical protein GSI_00352 [Ganoderma sinense ZZ0214-1]	-	-	-	-
DHH009002592	0.17	0	0.333	185.574	167.373	200.28	0	78.28	0	75.741	28.722	14.068	22.123	23.6	13.639	2	0	3	1439	1514	1748	0	665	0	672	291	125	203	185	120	--	KAI1785353.1 taxid=1566825 kinase-like domain-containing protein [Ganoderma leucocontextum]	-	-	-	-
DHH009002593	0.166	0	0	62.998	52.283	79.386	0	9.164	0	14.478	3.458	0.438	3.394	3.228	1.991	1	0	0	251	243	356	0	40	0	66	18	2	16	13	9	--	KAI1785352.1 taxid=1566825 hypothetical protein LXA43DRAFT_1066000 [Ganoderma leucocontextum]	-	-	-	-
DHH009002594	0.149	0.051	0	65.387	64.264	81.01	0	35.591	0	38.89	75.731	46.532	83.17	71.32	70.723	3	1	0	867	994	1209	0	517	0	590	1312	707	1305	956	1064	--	KAI1785354.1 taxid=1566825 hypothetical protein LXA43DRAFT_1066002 [Ganoderma leucocontextum]	-	-	-	-
DHH009002595	2.045	1.056	0.667	282.423	275.713	292.17	0.578	75.455	1.551	73.825	19.148	8.103	20.052	16.839	13.184	24	12	6	2190	2494	2550	5	641	14	655	194	72	184	132	116	--	KAI1785353.1 taxid=1566825 kinase-like domain-containing protein [Ganoderma leucocontextum]	-	-	-	-
DHH009002607	86.884	80.366	64.323	62.304	61.731	72.055	210.293	165.456	299.6	170.069	441.053	241.051	685.494	462.925	528.572	1490	1334	846	706	816	919	2660	2054	3953	2205	6530	3130	9192	5303	6796	PCL1	KAI1785339.1 taxid=1566825 hypothetical protein LXA43DRAFT_145540 [Ganoderma leucocontextum]	Cellular Processes	Cell growth and death	ko04111//Cell cycle - yeast	K06656
DHH009002608	32.63	32.756	35.57	52.182	45.761	36.681	14.239	11.132	13.479	11.008	17.75	29.137	28.806	18.689	22.554	494	480	413	522	534	413	159	122	157	126	232	334	341	189	256	Slc35b4	KAI1785338.1 taxid=1566825 UAA transporter [Ganoderma leucocontextum]	-	-	-	-
DHH009002616	16.18	23.723	29.61	34.846	41.411	36.472	36.519	36.643	36.896	34.919	48.407	58.985	47.477	45.187	53.723	513	728	720	730	1012	860	854	841	900	837	1325	1416	1177	957	1277	RAD16	KAI1785328.1 taxid=1566825 SNF2 family N-terminal domain-containing protein [Ganoderma leucocontextum]	-	-	-	-
DHH009002617	17.458	17.723	21.496	23.663	25.091	20.902	32.889	31.75	36.818	32.769	35.765	31.116	41.741	37.907	37.013	575	565	543	515	637	512	799	757	933	816	1017	776	1075	834	914	GME-1	KAI1785327.1 taxid=1566825 NAD-dependent epimerase/dehydratase [Ganoderma leucocontextum]	-	-	-	-
DHH009002618	2.049	3.352	2.004	2.412	1.551	1.071	6.173	2.437	5.4	4.216	5.867	6.013	5.532	4.686	5.086	36	57	27	28	21	14	80	31	73	56	89	80	76	55	67	waaJ	KAI1785326.1 taxid=1566825 glycosyl transferase [Ganoderma leucocontextum]	-	-	-	-
DHH009002627	2.93	2.439	2.653	2.587	2.745	3.83	71.174	47.56	101.026	52.105	166.771	70.623	288.955	157.179	222.655	36	29	25	21	26	35	645	423	955	484	1769	657	2776	1290	2051	OLE1	KAI1788967.1 taxid=1566825 hypothetical protein LXA43DRAFT_1156704 [Ganoderma leucocontextum]	Metabolism;Metabolism;Metabolism	Global and overview maps;Global and overview maps;Lipid metabolism	ko01100//Metabolic pathways;ko01212//Fatty acid metabolism;ko01040//Biosynthesis of unsaturated fatty acids	K00507;K00507;K00507
DHH009002628	22.69	30.184	22.624	16.833	19.048	16.152	38.001	40.154	36.624	41.193	44.662	36.039	47.226	46.401	34.616	153	197	117	75	99	81	189	196	190	210	260	184	249	209	175	ARL2	PIL36617.1 taxid=1077348 hypothetical protein GSI_00306 [Ganoderma sinense ZZ0214-1]	-	-	-	-
DHH009002630	8.517	5.708	4.202	3.832	8.96	8.976	18.102	12.402	17.055	9.135	9.066	7.297	10.304	6.548	9.518	37	24	14	11	30	29	58	39	57	30	34	24	35	19	31	--	KAI1788964.1 taxid=1566825 hypothetical protein LXA43DRAFT_1096847 [Ganoderma leucocontextum]	-	-	-	-
DHH009002632	1.772	1.831	2.6	3.939	4.598	4.319	6.232	12.241	5.902	11.72	13.343	10.752	19.194	14.343	14.552	32	32	36	47	64	58	83	160	82	160	208	147	271	173	197	--	KAI1793654.1 taxid=1566825 hypothetical protein LXA43DRAFT_1059672 [Ganoderma leucocontextum]	-	-	-	-
DHH009002636	12.251	2.938	32.234	0.662	1.987	8.531	1.78	0.604	1.99	0.579	3.801	0.867	2.238	3.275	7.003	56	13	113	2	7	29	6	2	7	2	15	3	8	10	24	SNOG_13722	KAI1788953.1 taxid=1566825 Cerato-platanin [Ganoderma leucocontextum]	-	-	-	-
DHH009002641	165.864	193.515	207.17	211.837	236.179	245.052	81.997	82.85	101.219	86.017	125.465	94.303	146.807	110.678	133.954	1640	1852	1571	1384	1800	1802	598	593	770	643	1071	706	1135	731	993	LACBIDRAFT_191230	KAI1788946.1 taxid=1566825 solute carrier family 25 member 38 [Ganoderma leucocontextum]	-	-	-	-
DHH009002646	5.702	7.311	8.376	6.03	5.972	7.298	10.991	9.016	10.313	10.405	13.926	9.618	13.399	17.124	12.875	166	206	187	116	134	158	236	190	231	229	350	212	305	333	281	HET-E1	PIL36600.1 taxid=1077348 hypothetical protein GSI_00289 [Ganoderma sinense ZZ0214-1]	-	-	-	-
DHH009002647	5.464	4.371	1.149	2.401	3.888	7.584	78.385	146.343	54.527	141.289	70.235	32.359	44.635	53.568	15.752	31	24	5	9	17	32	328	601	238	606	344	139	198	203	67	CTC_00911	KAI1788938.1 taxid=1566825 hypothetical protein LXA43DRAFT_974546 [Ganoderma leucocontextum]	-	-	-	-
DHH009002654	12.655	8.172	3.781	45.886	44.124	53.53	42.894	8.741	39.408	10.113	35.73	30.99	31.021	59.204	37.627	48	30	11	115	129	151	120	24	115	29	117	89	92	150	107	--	KAI1788931.1 taxid=1566825 hypothetical protein LXA43DRAFT_893773 [Ganoderma leucocontextum]	-	-	-	-
DHH009002655	181.279	270.085	156.089	135.147	109.305	75.831	360.509	351.058	435.679	355.753	301.431	171.437	293.844	311.405	200.567	2909	4195	1921	1433	1352	905	4267	4078	5379	4316	4176	2083	3687	3338	2413	cpy1	KAI1788930.1 taxid=1566825 alpha/beta-hydrolase [Ganoderma leucocontextum]	-	-	-	-
DHH009002658	3.168	2.927	2.548	2.118	2.102	2	34.069	17.46	51.281	20.568	95.457	39.426	143.019	89.644	122.257	63.58	56.86	39.22	28.09	32.52	29.85	504.25	253.63	791.73	312.04	1653.73	599.04	2244.06	1201.62	1839.32	--	KAI1788925.1 taxid=1566825 hypothetical protein LXA43DRAFT_604545 [Ganoderma leucocontextum]	-	-	-	-
DHH009002659	9.731	7.651	5.028	26.491	23.821	17.117	13.028	12.09	15.274	12.224	13.682	9.457	25.126	15.21	15.347	159	121	63	286	300	208	157	143	192	151	193	117	321	166	188	--	KAI1788921.1 taxid=1566825 hypothetical protein LXA43DRAFT_974534 [Ganoderma leucocontextum]	-	-	-	-
DHH009002660	18.654	15.994	14.046	34.286	29.108	18.882	36.914	26.259	36.384	26.76	41.279	18.762	65.667	48.25	46.504	207.42	172.14	119.78	251.91	249.48	156.15	302.75	211.37	311.27	224.96	396.27	157.96	570.94	358.38	387.68	--	KAI1788925.1 taxid=1566825 hypothetical protein LXA43DRAFT_604545 [Ganoderma leucocontextum]	-	-	-	-
DHH009002662	81.978	80.668	60.363	73.2	64.991	70.278	122.587	146.246	130.736	144.077	162.586	119.938	215.177	169.865	195.648	1661	1582	938	980	1015	1059	1832	2145	2038	2207	2844	1840	3409	2299	2972	ric8b	KAI1788919.1 taxid=1566825 guanine nucleotide exchange factor [Ganoderma leucocontextum]	-	-	-	-
DHH009002668	17.739	16.381	22.822	17.937	16.904	19.102	9.258	29.493	14.283	35.091	43.276	38.563	43.566	44.769	46.483	226	202	223	151	166	181	87	272	140	338	476	372	434	381	444	GRC3	KAI1788913.1 taxid=1566825 hypothetical protein LXA43DRAFT_603955 [Ganoderma leucocontextum]	-	-	-	-
DHH009002669	12.579	17.052	30.087	34.194	28.481	28.226	28.243	36.304	26.347	42.391	57.261	42.962	53.283	58.533	62.304	157	206	288	282	274	262	260	328	253	400	617	406	520	488	583	--	KAI1788912.1 taxid=1566825 MAGE-domain-containing protein [Ganoderma leucocontextum]	-	-	-	-
DHH009002702	16.996	17.934	18.947	20.184	20.853	20.494	30.259	38.393	27.613	38.301	45.24	34.829	42.448	43.802	44.754	1124	1148	961	882	1063	1008	1476	1838	1405	1915	2583	1744	2195	1935	2219	--	KAI1792498.1 taxid=1566825 ribosome 60S biogenesis N-terminal-domain-containing protein [Ganoderma leucocontextum]	-	-	-	-
DHH009002711	142.846	140.434	78.938	54.537	43.572	67.06	89.115	82.835	97.797	83.89	76.135	74.246	67.655	73.368	79.212	991	943	420	250	233	346	456	416	522	440	456	390	367	340	412	FUR1	PIL36527.1 taxid=1077348 hypothetical protein GSI_00216 [Ganoderma sinense ZZ0214-1]	Metabolism;Metabolism;Metabolism	Global and overview maps;Global and overview maps;Nucleotide metabolism	ko01100//Metabolic pathways;ko01232//Nucleotide metabolism;ko00240//Pyrimidine metabolism	K00761;K00761;K00761
DHH009002712	122.71	98.176	79.683	65.086	43.88	24.869	95.59	81.286	79.426	92.503	56.057	43.249	61.822	51.195	52.622	2752.82	2131.77	1370.95	964.78	758.76	414.91	1581.68	1320.04	1370.88	1568.88	1085.69	734.62	1084.42	767.16	885.04	exgD	KAI1792509.1 taxid=1566825 glycoside hydrolase [Ganoderma leucocontextum]	Metabolism;Metabolism	Global and overview maps;Carbohydrate metabolism	ko01100//Metabolic pathways;ko00500//Starch and sucrose metabolism	K01210;K01210
DHH009002714	22.704	21.576	9.743	16.238	17.151	9.918	31.821	28.32	24.654	26.356	37.505	111.339	158.046	81.602	47.022	237	218	78	112	138	77	245	214	198	208	338	880	1290	569	368	--	KAI1792511.1 taxid=1566825 glycoside hydrolase family 18 protein [Ganoderma leucocontextum]	-	-	-	-
DHH009002717	2.894	3.164	3.38	3.181	2.201	3.717	6.724	5.291	9.417	6.212	5.913	4.183	8.914	6.301	7.958	46.06	48.74	41.26	33.46	27	44	78.94	60.97	115.33	74.76	81.25	50.41	110.95	67	94.97	--	KAI1785836.1 taxid=1566825 hypothetical protein LXA43DRAFT_100011 [Ganoderma leucocontextum]	-	-	-	-
DHH009002718	3.694	6.057	2.649	0.839	3.595	2.732	2.003	1.531	4.081	2.666	1.07	0.976	0.472	0.83	0.246	20	31.74	11	3	15	11	8	6	17	10.91	5	4	2	3	1	--	KAI1785837.1 taxid=1566825 hypothetical protein LXA43DRAFT_1185512 [Ganoderma leucocontextum]	-	-	-	-
DHH009002723	4.925	4.608	5.573	8.579	7.476	5.499	28.229	21.331	24.766	19.545	9.064	8.396	7.728	11.147	9.945	53.01	48	46	61.01	62.02	44.02	224.1	166.19	205.08	159.04	84.22	68.42	65.04	80.14	80.25	ccc2	KAI1785680.1 taxid=1566825 copper P-type ATPase CtaA [Ganoderma leucocontextum]	-	-	-	-
DHH009002724	4.892	5.826	4.43	9.433	7.414	6.158	25.03	17.27	32.659	22.647	8.185	6.102	9.558	8.646	10.422	72	83	50	91.74	84.11	67.41	271.72	184	369.82	252	104	68	110	85	115	RAN1	KAI1785680.1 taxid=1566825 copper P-type ATPase CtaA [Ganoderma leucocontextum]	-	-	-	-
DHH009002725	2.839	4.054	3.467	1.916	2.908	2.779	2.363	0.044	4.241	0.531	0	0.666	0.104	0	0.309	37.09	51.26	34.74	16.54	29.28	27	22.77	0.42	42.63	5.24	0	6.59	1.06	0	3.03	--	KAI1785836.1 taxid=1566825 hypothetical protein LXA43DRAFT_100011 [Ganoderma leucocontextum]	-	-	-	-
DHH009002726	8.688	10.105	13.305	3.94	2.124	2.647	0.833	0.55	1.766	0.546	0.829	0.226	0.794	0.539	0.821	145.9	164.24	171.35	43.72	27.49	33.06	10.32	6.69	22.82	6.93	12.02	2.87	10.43	6.05	10.34	cnd1	KAI1792515.1 taxid=1566825 non-SMC mitotic condensation complex subunit 1-domain-containing protein [Ganoderma leucocontextum]	Cellular Processes	Cell growth and death	ko04111//Cell cycle - yeast	K06677
DHH009002727	7.629	3.769	3.027	1.506	4.733	0.446	5.846	3.666	2.587	1.316	0.384	0.876	0	0.497	0	23	11	7	3	11	1	13	8	6	3	1	2	0	1	0	--	KAI1792523.1 taxid=1566825 hypothetical protein LXA43DRAFT_324646 [Ganoderma leucocontextum]	-	-	-	-
DHH009002730	6.658	7.108	5.787	5.374	9.501	7.012	24.371	15.022	33.747	15.851	57.065	27.697	94.936	56.146	66.008	60	62	40	32	66	47	162	98	234	108	444	189	669	338	446	--	PIL36503.1 taxid=1077348 hypothetical protein GSI_00192 [Ganoderma sinense ZZ0214-1]	-	-	-	-
DHH009002733	0.722	2.099	0	0	0	0.485	0	0	0	0.26	0	0	0	0	0	4	11.26	0	0	0	2	0	0	0	1.09	0	0	0	0	0	--	KAI1785837.1 taxid=1566825 hypothetical protein LXA43DRAFT_1185512 [Ganoderma leucocontextum]	-	-	-	-
DHH009002734	17.266	4.911	15.051	11.304	10.571	14.999	20.911	8.978	29.25	8.212	39.663	21.651	31.883	29.479	43.861	178	49	119	77	84	115	159	67	232	64	353	169	257	203	339	--	KAI1785836.1 taxid=1566825 hypothetical protein LXA43DRAFT_100011 [Ganoderma leucocontextum]	-	-	-	-
DHH009002736	4.319	3.697	5.47	6.909	2.721	7.964	52.528	20.454	69.922	16.484	98.901	68.443	117.719	75.918	135.446	35	29	34	37	17	48	314	120	436	101	692	420	746	411	823	--	KAI1781932.1 taxid=1566825 hypothetical protein LXA43DRAFT_1154495 [Ganoderma leucocontextum]	-	-	-	-
DHH009002737	0.37	0.127	0	0.934	1.761	2.655	3.655	3.409	2.085	2.285	1.715	0.489	1.105	1.293	1.068	3	1	0	5	11	16	21.85	20	13	14	12	3	7	7	6.49	--	KAI1789935.1 taxid=1566825 acid proteinase [Ganoderma leucocontextum]	-	-	-	-
DHH009002738	6.39	12.406	9.193	35.846	37.264	26.812	10.306	18.262	10.456	15.582	30.115	23.258	33.11	29.357	19.25	58	109	64	215	260.72	181	69	120	73.02	106.93	236	159.85	235	178	131	--	KAI1792535.1 taxid=1566825 aspergillopepsin [Ganoderma leucocontextum]	-	-	-	-
DHH009002741	92.443	59.73	29.596	34.058	16.863	15.195	40.178	20.569	55.853	19.502	31.573	81.736	107.372	34.344	140.769	1906	1192	468	464	268	233	611	307	886	304	562	1276	1731	473	2176	egt-1	PIL36488.1 taxid=1077348 hypothetical protein GSI_00177 [Ganoderma sinense ZZ0214-1]	-	-	-	-
DHH009002742	28.754	51.788	18.243	6.502	7.146	8.74	17.027	18.262	17.183	21.421	16.461	17.314	26.911	19.461	17.339	261	455	127	39	50	59	114	120	120	147	129	119	191	118	118	--	KAI1792540.1 taxid=1566825 acid proteinase [Ganoderma leucocontextum]	-	-	-	-
DHH009002745	2.219	1.949	2.894	0.504	0.864	1.79	2.407	0.307	1.298	0.587	1.928	0.733	2.838	0.664	0.592	20	17	20	3	6	12	16	2	9	4	15	5	20	4	4	--	KAI1789935.1 taxid=1566825 acid proteinase [Ganoderma leucocontextum]	-	-	-	-
DHH009002746	3.293	3.176	6.155	6.313	11.109	6.79	9.674	10.312	6.939	3.92	8.392	5.219	17.934	8.546	12.006	30	28	43	38	78	46	65	68	48.63	27	66	36	127.74	52	82	--	KAI1792536.1 taxid=1566825 acid proteinase [Ganoderma leucocontextum]	-	-	-	-
DHH009002747	8.715	15.875	8.672	30.544	25.886	28.371	48.351	106.135	65.729	132.414	133.091	168.715	715.677	274.499	76.782	76	134	58	176	174	184	311	670	441	873	1002	1114	4880	1599	502	--	KAI1792539.1 taxid=1566825 acid proteinase [Ganoderma leucocontextum]	-	-	-	-
DHH009002751	7.809	5.95	2.022	7.208	4.383	6.255	10.437	33.815	7.99	45.855	8.788	2.706	4.179	16.25	3.029	141	104	28	86	61	84	139	442	111	626	137	37	59	196	41	HEXO2	KAI1792542.1 taxid=1566825 N-acetylhexosaminidase [Ganoderma leucocontextum]	Metabolism;Metabolism;Metabolism;Metabolism;Metabolism;Metabolism;Metabolism;Metabolism	Global and overview maps;Carbohydrate metabolism;Lipid metabolism;Glycan biosynthesis and metabolism;Glycan biosynthesis and metabolism;Glycan biosynthesis and metabolism;Glycan biosynthesis and metabolism;Glycan biosynthesis and metabolism	ko01100//Metabolic pathways;ko00520//Amino sugar and nucleotide sugar metabolism;ko00600//Sphingolipid metabolism;ko00513//Various types of N-glycan biosynthesis;ko00511//Other glycan degradation;ko00531//Glycosaminoglycan degradation;ko00603//Glycosphingolipid biosynthesis - globo and isoglobo series;ko00604//Glycosphingolipid biosynthesis - ganglio series	K12373;K12373;K12373;K12373;K12373;K12373;K12373;K12373
DHH009002752	22.474	11.382	14.652	37.013	35.16	36.144	0	11.871	0.286	18.069	0	0.291	0	0	0	102	50	51	111	123	122	0	39	1	62	0	1	0	0	0	--	KAI1792543.1 taxid=1566825 hypothetical protein LXA43DRAFT_1005492 [Ganoderma leucocontextum]	-	-	-	-
DHH009002754	11.305	11.951	12.455	25.994	21.942	21.563	11.643	8.232	11.732	7.187	9.643	8.333	7.285	9.577	9.117	129	132	109	196	193	183	98	68	103	62	95	72	65	73	78	ARMGADRAFT_1169971	KAI1792545.1 taxid=1566825 NAD-P-binding protein [Ganoderma leucocontextum]	-	-	-	-
DHH009002755	5.176	3.85	2.969	11.123	17.995	14.753	22.454	17.445	26.37	22.18	92.322	44.294	140.459	99.796	119.428	50	36	22	71	134	106	160	122	196	162	770	324	1061	644	865	--	KAI1792546.1 taxid=1566825 hypothetical protein LXA43DRAFT_1081979, partial [Ganoderma leucocontextum]	-	-	-	-
DHH009002756	1.577	3.584	0.987	2.005	2.537	2.46	2.566	3.834	2.05	1.919	7.526	6.165	7.341	8.499	8.666	25	55	12	21	31	29	30	44	25	23	103	74	91	90	103	--	KAI1792547.1 taxid=1566825 hypothetical protein LXA43DRAFT_325649 [Ganoderma leucocontextum]	-	-	-	-
DHH009002757	0.867	1.408	0.969	0.375	0	0.666	5.039	1.54	7.085	1.475	15.497	8.672	17.745	15.022	14.045	7	11	6	2	0	4	30	9	44	9	108	53	112	81	85	--	KAI1792548.1 taxid=1566825 hypothetical protein LXA43DRAFT_325643 [Ganoderma leucocontextum]	-	-	-	-
DHH009002758	0	0	0	0	0	0	2.664	1.629	6.129	2.339	8.193	4.152	3.267	10.295	20.703	0	0	0	0	0	0	10	6	24	9	36	16	13	35	79	--	KAI1792549.1 taxid=1566825 hypothetical protein LXA43DRAFT_325763 [Ganoderma leucocontextum]	-	-	-	-
DHH009002759	1.748	0.774	0.489	0.567	0.486	1.008	19.641	8.281	31.977	9.746	95.762	69.769	63.408	62.258	123.432	14	6	3	3	3	6	116	48	197	59	662	423	397	333	741	--	KAI1792550.1 taxid=1566825 hypothetical protein LXA43DRAFT_1093517 [Ganoderma leucocontextum]	-	-	-	-
DHH009002762	2.7	0.969	1.555	0.556	0.677	0.41	1.364	4.661	2.674	5.204	4.863	8.152	6.453	6.132	6.333	59.26	20.59	26.18	8.07	11.46	6.69	22.08	74.05	45.16	86.35	92.14	135.46	110.74	89.89	104.21	--	KAI1792555.1 taxid=1566825 hypothetical protein LXA43DRAFT_887335, partial [Ganoderma leucocontextum]	-	-	-	-
DHH009002765	2.745	3.241	2.045	3.363	1.865	2.812	12.759	3.972	22.765	7.434	67.221	36.942	44.298	43.048	84.38	21	24	12	17	11	16	72	22	134	43	444	214	265	220	484	--	KAI1792550.1 taxid=1566825 hypothetical protein LXA43DRAFT_1093517 [Ganoderma leucocontextum]	-	-	-	-
DHH009002766	2.93	1.068	1.798	3.651	4.024	2.317	1.869	2.857	4.032	2.507	8.982	4.552	7.714	5.934	5.287	17	6	8	14	18	10	8	12	18	11	45	20	35	23	23	--	KAI1792559.1 taxid=1566825 hypothetical protein LXA43DRAFT_1093525 [Ganoderma leucocontextum]	-	-	-	-
DHH009002768	26.907	23.729	21.094	24.484	23.272	18.484	17.047	180.292	21.79	187.375	176.223	224.845	170.451	169.783	216.677	321	274	193	193	214	164	150	1557	200	1690	1815	2031	1590	1353	1938	--	KAI1792562.1 taxid=1566825 hypothetical protein LXA43DRAFT_887340 [Ganoderma leucocontextum]	-	-	-	-
DHH009002769	24.036	26.406	17.446	55.05	59.665	61.623	29.655	118.762	31.866	119.648	46.588	62.115	93.041	55.775	57.388	300	319	167	454	574	572	273	1073	306	1129	502	587	908	465	537	FDH1	KAI1792563.1 taxid=1566825 NAD-dependent formate dehydrogenase [Ganoderma leucocontextum]	Metabolism;Metabolism;Metabolism;Metabolism	Global and overview maps;Global and overview maps;Carbohydrate metabolism;Energy metabolism	ko01100//Metabolic pathways;ko01200//Carbon metabolism;ko00630//Glyoxylate and dicarboxylate metabolism;ko00680//Methane metabolism	K00122;K00122;K00122;K00122
DHH009002770	3.708	4.326	3.289	4.39	4.221	6.206	12.755	8.711	14.719	9.141	29.77	15.556	46.934	31.831	37.948	147	166	100	115	129	183	373	250	449	274	1019	467	1455	843	1128	--	PIL36457.1 taxid=1077348 hypothetical protein GSI_00146 [Ganoderma sinense ZZ0214-1]	-	-	-	-
DHH009002772	12.44	10.058	7.308	7.002	8.843	9.02	34.269	25.735	30.463	28.498	22.715	22.396	21.737	20.768	16.024	229.06	179.27	103.2	85.19	125.51	123.53	465.42	343.03	431.57	396.72	361.1	312.24	312.96	255.44	221.22	ENGASE2	KAI1792567.1 taxid=1566825 glycosyl hydrolase family 85-domain-containing protein [Ganoderma leucocontextum]	Metabolism	Glycan biosynthesis and metabolism	ko00511//Other glycan degradation	K01227
DHH009002773	6.234	4.248	3.495	6.25	5.571	5.197	15.882	5.307	15.348	6.802	1.798	0.456	1.231	2.742	1.76	111.55	73.58	47.96	73.9	76.84	69.16	209.63	68.75	211.31	92.03	27.78	6.18	17.22	32.78	23.61	ENGASE2	KAI1792567.1 taxid=1566825 glycosyl hydrolase family 85-domain-containing protein [Ganoderma leucocontextum]	Metabolism	Glycan biosynthesis and metabolism	ko00511//Other glycan degradation	K01227
DHH009002774	7.651	11.551	4.253	3.209	0.542	1.489	44.33	23.356	37.977	22.437	6.446	6.52	6.191	6.264	4.519	140.38	205.15	59.85	38.91	7.66	20.32	599.95	310.22	536.12	311.25	102.11	90.58	88.83	76.78	62.17	ENGASE2	KAI1792567.1 taxid=1566825 glycosyl hydrolase family 85-domain-containing protein [Ganoderma leucocontextum]	Metabolism	Glycan biosynthesis and metabolism	ko00511//Other glycan degradation	K01227
DHH009002775	7.238	8.921	4.074	4.486	4.054	4.202	6.626	4.427	5.103	4.769	3.076	5.82	3.279	4.078	2.582	90.34	107.77	39	37	39	39	61	40	49	45	33.14	55	32	34	24.16	--	KAI1792574.1 taxid=1566825 chitinase [Ganoderma leucocontextum]	-	-	-	-
DHH009002776	0	0	0	0	0	0	1.355	0	0.557	0.378	1.158	0.566	1.826	1.497	1.524	0	0	0	0	0	0	7	0	3	2	7	3	10	7	8	--	KAI1792572.1 taxid=1566825 hypothetical protein LXA43DRAFT_1131505 [Ganoderma leucocontextum]	-	-	-	-
DHH009002782	6.005	4.929	3.003	1.618	4.482	2.544	7.361	6.477	8.232	7.507	5.717	10.212	6.207	5.665	6.034	73	58	28	13	42	23	66	57	77	69	60	94	59	46	55	SDS	KAI1792580.1 taxid=1566825 tryptophan synthase beta subunit-like PLP-dependent enzyme [Ganoderma leucocontextum]	Metabolism;Metabolism;Metabolism;Metabolism;Metabolism;Metabolism;Metabolism	Global and overview maps;Global and overview maps;Global and overview maps;Global and overview maps;Amino acid metabolism;Amino acid metabolism;Amino acid metabolism	ko01100//Metabolic pathways;ko01110//Biosynthesis of secondary metabolites;ko01230//Biosynthesis of amino acids;ko01200//Carbon metabolism;ko00270//Cysteine and methionine metabolism;ko00260//Glycine, serine and threonine metabolism;ko00290//Valine, leucine and isoleucine biosynthesis	K17989;K17989;K17989;K17989;K17989;K17989;K17989
DHH009002784	13.621	16.448	15.023	27.357	23.378	27.969	8.349	13.564	9.442	13.776	20.478	20.164	20.614	19.627	17.336	480	561	406	637	635	733	217	346	256	367	623	538	568	462	458	RDR1	PIL36430.1 taxid=1077348 RNA-dependent RNA polymerase [Ganoderma sinense ZZ0214-1]	-	-	-	-
DHH009002785	229.269	235.55	85.932	179.36	117.603	155.347	79.474	36.926	70.286	37.109	64.062	166.084	35.759	70.26	66.764	4846	4819	1393	2505	1916	2442	1239	565	1143	593	1169	2658	591	992	1058	AOX1	KAI1792592.1 taxid=1566825 alcohol oxidase [Ganoderma leucocontextum]	Metabolism;Metabolism;Metabolism	Global and overview maps;Global and overview maps;Energy metabolism	ko01100//Metabolic pathways;ko01200//Carbon metabolism;ko00680//Methane metabolism	K17066;K17066;K17066
DHH009002789	18.851	15.271	21.228	14.799	10.839	11.271	26.307	15.249	21.923	13.861	45.893	28.292	55.34	38.482	47.43	88	69	76	45.65	39	39.13	90.58	51.53	78.74	48.92	184.96	100	202	120	166	--	KAI1792598.1 taxid=1566825 hypothetical protein LXA43DRAFT_1093555 [Ganoderma leucocontextum]	-	-	-	-
DHH009002790	9.068	10.161	14.562	8.725	10.598	6.559	6.492	10.013	7.689	13.157	28.593	20.126	35.892	25.906	24.87	129.34	140.28	159.3	82.23	116.52	69.58	68.3	103.39	84.38	141.89	352.11	217.37	400.31	246.84	265.96	--	KAI1792599.1 taxid=1566825 hypothetical protein LXA43DRAFT_1093556 [Ganoderma leucocontextum]	-	-	-	-
DHH009002791	0	0	0	12.109	14.729	8.604	6.511	21.149	5.084	19.29	0.258	0	0	0	0	0	0	0	37.35	53	29.87	22.42	71.47	18.26	68.08	1.04	0	0	0	0	--	KAI1792598.1 taxid=1566825 hypothetical protein LXA43DRAFT_1093555 [Ganoderma leucocontextum]	-	-	-	-
DHH009002792	7.265	8.616	9.476	15.867	11.567	11.624	22.051	18.17	23.431	20.054	20.153	13.129	27.786	15.807	23.432	135.66	155.72	135.7	195.77	166.48	161.42	303.7	245.61	336.62	283.11	324.89	185.63	405.69	197.16	328.04	--	KAI1792599.1 taxid=1566825 hypothetical protein LXA43DRAFT_1093556 [Ganoderma leucocontextum]	-	-	-	-
DHH009002794	0.142	0.147	0.185	1.291	1.66	0.382	0	0	0	0	0.659	0.188	0.909	0.213	0.569	1	1	1	6	9	2	0	0	0	0	4	1	5	1	3	ncapd2	KAI1792515.1 taxid=1566825 non-SMC mitotic condensation complex subunit 1-domain-containing protein [Ganoderma leucocontextum]	Cellular Processes	Cell growth and death	ko04111//Cell cycle - yeast	K06677
DHH009002798	7.753	1.534	2.796	4.743	1.284	4.658	1.342	1.139	1.286	2.836	1.529	1.525	2.953	2.716	1.76	47	9	13	19	6	21	6	5	6	13	8	7	14	11	8	--	KAI1792603.1 taxid=1566825 hypothetical protein LXA43DRAFT_328785 [Ganoderma leucocontextum]	-	-	-	-
DHH009002799	27.49	31.044	34.455	24.027	21.357	26.147	12.496	14.94	9.348	13.389	13.823	9.851	18.124	23.05	16.628	516	564	496	298	309	365	173	203	135	190	224	140	266	289	234	--	KAI1792602.1 taxid=1566825 hypothetical protein LXA43DRAFT_887325 [Ganoderma leucocontextum]	-	-	-	-
DHH009002800	72.352	68.033	75.293	120.685	90.438	96.965	34.657	30.76	37.469	32.555	36.487	48.974	58.663	35.645	36.669	2437	2218	1945	2686	2348	2429	861	750	971	829	1061	1249	1545	802	926	--	KAI1792602.1 taxid=1566825 hypothetical protein LXA43DRAFT_887325 [Ganoderma leucocontextum]	-	-	-	-
DHH009002801	2.698	2.23	4.69	8.575	14.934	17.05	3.048	5.342	5.611	4.877	5.521	5.345	7.936	7.943	3.719	30	24	40	63	128	141	25	43	48	41	53	45	69	59	31	--	KAI1792603.1 taxid=1566825 hypothetical protein LXA43DRAFT_328785 [Ganoderma leucocontextum]	-	-	-	-
DHH009002802	1.729	1.06	2.184	5.379	4.778	3.452	2.595	4.55	2.42	4.836	2.691	1.427	2.625	1.375	2.45	32	19	31	65.79	68.17	47.52	35.43	60.97	34.47	67.68	43	20	38	17	34	--	KAI1791202.1 taxid=1566825 hypothetical protein LXA43DRAFT_1142773 [Ganoderma leucocontextum]	-	-	-	-
DHH009002805	11.189	9.553	10.536	15.757	18.548	15.671	6.321	2.576	4.444	3.494	0.72	0.513	0.596	1.861	0.104	144	119	104	134	184	150	60	24	44	34	8	5	6	16	1	--	KAI1792605.1 taxid=1566825 hypothetical protein LXA43DRAFT_1131719 [Ganoderma leucocontextum]	-	-	-	-
DHH009002806	27.935	26.77	31.276	348.895	340.068	342.166	49.249	67.021	24.954	66.849	23.267	20.403	16.664	26.304	14.614	566	525	486	4671	5311	5156	736	983	389	1024	407	313	264	356	222	--	KAI1792605.1 taxid=1566825 hypothetical protein LXA43DRAFT_1131719 [Ganoderma leucocontextum]	-	-	-	-
DHH009002807	301.908	284.687	207.499	276.524	227.772	252.356	99.025	192.083	50.308	189.467	90.215	75.939	53.205	81.919	56.987	5109	4663	2693	3092	2971	3176	1236	2353	655	2424	1318	973	704	926	723	--	KAI1792606.1 taxid=1566825 hypothetical protein LXA43DRAFT_328870 [Ganoderma leucocontextum]	-	-	-	-
DHH009002810	6.814	6.079	5.169	153.643	142.318	168.405	48.708	79.406	47.902	83.077	6.457	4.827	7.763	9.458	7.849	110	95	64	1639	1771	2022	580	928	595	1014	90	59	98	102	95	--	KAI1792610.1 taxid=1566825 hypothetical protein LXA43DRAFT_329031 [Ganoderma leucocontextum]	-	-	-	-
DHH009002811	5.988	32.244	7.808	77.989	89.219	66.607	163.35	121.822	88.441	163.925	20.807	36.906	9.979	45.364	7.745	33	172	33	284	379	273	664	486	375	683	99	154	43	167	32	--	KAI1792611.1 taxid=1566825 hypothetical protein LXA43DRAFT_1093569 [Ganoderma leucocontextum]	-	-	-	-
DHH009002813	4.657	5.091	3.432	3.575	4.203	5.446	33.677	13.614	49.129	15.356	75.291	27.101	130.436	66.389	76.616	69	73	39	35	48	60	368	146	560	172	963	304	1511	657	851	--	KAI1792614.1 taxid=1566825 hypothetical protein LXA43DRAFT_1131765 [Ganoderma leucocontextum]	-	-	-	-
DHH009002814	6.116	4.579	3.352	2.951	4.6	2.741	2.043	0.98	1.843	2.579	3.286	4.332	4.081	4.379	1.773	69	50	29	22	40	23	17	8	16	22	32	37	36	33	15	XYNA	KAI1792628.1 taxid=1566825 glycoside hydrolase superfamily [Ganoderma leucocontextum]	-	-	-	-
DHH009002815	5.013	3.784	5.53	4.522	3.127	2.722	8.495	9.987	7.893	8.16	10.161	7.511	11.219	5.628	11.7	52	38	44	31	25	21	65	75	63	64	91	59	91	39	91	--	KAI1792629.1 taxid=1566825 glycoside hydrolase [Ganoderma leucocontextum]	-	-	-	-
DHH009002816	4.833	3.672	3.336	2.582	1.475	4.396	1.735	1.375	3.141	1.692	0.165	0.751	0.364	0.426	0.758	34	25	18	12	8	23	9	7	17	9	1	4	2	2	4	--	TBU29203.1 taxid=114155 hypothetical protein BD311DRAFT_721121 [Dichomitus squalens]	-	-	-	-
DHH009002818	0.717	1.631	0.561	5.428	4.467	3.472	1.167	5.748	2.051	4.175	0.499	0.379	0.183	0.644	1.148	5	11	3	25	24	18	6	29	11	22	3	2	1	3	6	--	KAI1792624.1 taxid=1566825 hypothetical protein LXA43DRAFT_887290, partial [Ganoderma leucocontextum]	-	-	-	-
DHH009002819	6.837	4.444	4.185	45.809	37.521	26.845	32.291	18.047	26.159	19.742	33.202	23.104	36.207	32.916	33.309	213	134	100	943	901	622	742	407	627	465	893	545	882	685	778	--	KAI1792625.1 taxid=1566825 hypothetical protein LXA43DRAFT_1093578 [Ganoderma leucocontextum]	-	-	-	-
DHH009002854	5.457	6.673	5.082	4.045	3.395	2.62	6.719	9.615	4.704	9.795	4.708	3.309	6.409	5.501	4.753	98	116	70	48	47	35	89	125	65	133	73	45	90	66	64	ARB_06414	KAI1792632.1 taxid=1566825 alpha/beta-hydrolase [Ganoderma leucocontextum]	-	-	-	-
DHH009002856	8.426	5.052	3.335	9.792	7.418	6.474	21.931	6.652	24.936	11.046	36.514	20.966	63.698	33.452	36.026	112	65	34	86	76	64	215	64	255	111	419	211	662	297	359	--	KAI1792634.1 taxid=1566825 hypothetical protein LXA43DRAFT_943998 [Ganoderma leucocontextum]	-	-	-	-
DHH009002858	43.993	19.241	9.247	166.49	149.455	96.133	287.435	587.654	321.195	621.398	237.02	114.986	188.402	246.691	260.553	763	323	123	1908	1998	1240	3677	7378	4286	8148	3549	1510	2555	2858	3388	ARB_06414	KAI1790620.1 taxid=1566825 alpha/beta-hydrolase [Ganoderma leucocontextum]	-	-	-	-
DHH009002860	21.615	26.885	23.864	15.334	9.723	10.985	44.176	29.104	50.42	24.974	39.717	43.246	30.277	32.985	40.157	672	809	569	315	233	254	1013	655	1206	587	1066	1018	736	685	936	An02g11890	KAI1792639.1 taxid=1566825 hypothetical protein LXA43DRAFT_330161 [Ganoderma leucocontextum]	-	-	-	-
DHH009002862	0.363	0.75	0	0	0	0	8.856	3.509	5.66	2.4	2.522	0.959	0	2.716	0	1	2	0	0	0	0	18	7	12	5	6	2	0	5	0	--	KAI1790628.1 taxid=1566825 hypothetical protein LXA43DRAFT_476227 [Ganoderma leucocontextum]	-	-	-	-
DHH009002865	26.395	26.284	21.562	54.384	37.75	36.773	76.313	55.133	83.493	60.571	163.548	66.57	217.79	198.046	157.365	166	160	104	226	183	172	354	251	404	288	888	317	1071	832	742	--	KAI1790631.1 taxid=1566825 hypothetical protein LXA43DRAFT_476333 [Ganoderma leucocontextum]	-	-	-	-
DHH009002866	9.267	6.557	4.469	2.497	2.635	0.853	2.237	1.578	1.32	0.336	12.351	6.706	20.131	11.972	14.9	73	50	27	13	16	5	13	9	8	2	84	40	124	63	88	LPMO9C	KAI1790632.1 taxid=1566825 glycoside hydrolase family 61 protein [Ganoderma leucocontextum]	-	-	-	-
DHH009002867	6.842	8.746	4.839	11.759	11.434	11.85	142.602	82.341	199.109	96.021	723.6	228.971	1030.15	685.567	719.866	59	73	32	67	76	76	907	514	1321	626	5387	1495	6946	3949	4654	--	KAI1790633.1 taxid=1566825 hypothetical protein LXA43DRAFT_1095237 [Ganoderma leucocontextum]	-	-	-	-
DHH009002868	1.341	0.231	0	0	0.29	0	3.637	0	1.743	0	5.178	3.247	4.002	5.689	4.77	6	1	0	0	1	0	12	0	6	0	20	11	14	17	16	--	KAI1790633.1 taxid=1566825 hypothetical protein LXA43DRAFT_1095237 [Ganoderma leucocontextum]	-	-	-	-
DHH009002870	2.951	3.233	2.681	7.848	5.452	7.334	5.334	1.853	3.022	2.247	8.803	6.967	8.69	6.693	6.678	33	35	23	58	47	61	44	15	26	19	85	59	76	50	56	aco	KAI1781594.1 taxid=1566825 Clavaminate synthase-like protein [Ganoderma leucocontextum]	-	-	-	-
DHH009002872	0	0	0	1.973	1.127	0.876	0	0	0	0	0.252	0	0	0	0	0	0	0	6	4	3	0	0	0	0	1	0	0	0	0	--	-	-	-	-	-
DHH009002873	1.738	2.629	2.614	1.634	0.6	0.83	1.987	4.155	1.604	3.57	1.786	1.426	2.071	0.693	1.029	22.54	33	26	14	6	8	19	39	16	35	20	14	21	6	10	--	KAI1790644.1 taxid=1566825 Clavaminate synthase-like protein [Ganoderma leucocontextum]	-	-	-	-
DHH009002874	6.822	8.733	7.831	7.407	5.099	5.982	21.715	10.346	39.804	13.143	37.362	15.767	63.348	31.859	38.77	92	114	81	66	53	60	216	101	413	134	435	161	668	287	392	--	KAI1790645.1 taxid=1566825 hypothetical protein LXA43DRAFT_476810 [Ganoderma leucocontextum]	-	-	-	-
DHH009002875	14.507	17.682	11.423	8.387	7.243	7.726	9.171	4.954	12.129	5.336	6.419	5.705	6.931	7.015	5.218	356	420	215	136	137	141	166	88	229	99	136	106	133	115	96	AFUA_1G01000	KAJ3552761.1 taxid=194682 hypothetical protein NM688_g3982 [Phlebia brevispora]	-	-	-	-
DHH009002876	4.457	1.535	1.481	4.232	3.514	3.642	23.102	21.608	22.034	21.73	36.742	546.7	24.587	26.556	97.557	51	17	13	32	31	31	195	179	194	188	363	4737	220	203	837	frbA	PIL36346.1 taxid=1077348 hypothetical protein GSI_00034 [Ganoderma sinense ZZ0214-1]	-	-	-	-
DHH009002877	7.097	8.602	7.831	9.502	10.89	7.892	8.975	7.919	11.531	6.59	11.304	10.455	21.733	16.449	13.199	104	122	88	92	123	86	97	84	130	73	143	116	249	161	145	--	KAI1790648.1 taxid=1566825 hypothetical protein LXA43DRAFT_476905 [Ganoderma leucocontextum]	-	-	-	-
DHH009002878	24.395	38.17	15.443	13.243	11.352	8.557	39.185	37.362	45.837	35.423	44.535	82.064	22.381	22.891	45.27	276	418	134	99	99	72	327	306	399	303	435	703	198	173	384	--	KAI1790650.1 taxid=1566825 hypothetical protein LXA43DRAFT_1145427 [Ganoderma leucocontextum]	-	-	-	-
DHH009002882	27.548	26.943	17.267	23.556	20.876	20.079	53.457	49.487	42.75	46.938	27.821	35.715	19.336	24.477	20.873	663.55	628.14	318.98	374.91	387.59	359.69	949.72	862.86	792.23	854.75	578.54	651.36	364.17	393.82	376.93	--	KAI1790665.1 taxid=1566825 WD40 repeat-like protein [Ganoderma leucocontextum]	-	-	-	-
DHH009002885	42.626	53.345	33.197	47.263	45.06	53.175	79.696	159.555	62.865	152.126	140.963	171.862	98.496	117.19	113.365	1123.45	1360.86	671.02	823.09	915.41	1042.31	1549.28	3044.14	1274.77	3031.25	3207.46	3429.64	2029.83	2063.18	2240.07	--	KAI1790665.1 taxid=1566825 WD40 repeat-like protein [Ganoderma leucocontextum]	-	-	-	-
DHH009002886	0.065	0	0	7.83	7.392	4.579	0	0	0	0	0	0	0	0	0	1	0	0	79	87	52	0	0	0	0	0	0	0	0	0	--	KAI1790666.1 taxid=1566825 hypothetical protein LXA43DRAFT_478404 [Ganoderma leucocontextum]	-	-	-	-
DHH009002887	59.318	76.776	55.303	88.298	85.849	92.17	120.395	225.814	112.129	241.664	105.656	92.797	59.574	106.935	76.833	1523	1908	1089	1498	1699	1760	2280	4197	2215	4691	2342	1804	1196	1834	1479	--	KAI1790667.1 taxid=1566825 glycoside hydrolase family 92 protein [Ganoderma leucocontextum]	-	-	-	-
DHH009002888	3.451	3.9	4.36	1.632	0.14	1.305	28.368	11.771	28.037	12.126	16.116	14.815	12.139	16.308	17.119	32	35	31	10	1	9	194	79	200	85	129	104	88	101	119	--	KAI1790669.1 taxid=1566825 kinase-like domain-containing protein [Ganoderma leucocontextum]	-	-	-	-
DHH009002894	19.883	14.455	15.47	264.252	227.271	228.837	9.318	126.594	8.508	125.109	5.023	1.837	2.616	4.655	1.31	243	171	145	2134	2141	2080	84	1120	80	1156	53	17	25	38	12	ARB_05372	KAI1790670.1 taxid=1566825 galactose mutarotase-like protein [Ganoderma leucocontextum]	Metabolism;Metabolism;Metabolism;Metabolism	Global and overview maps;Global and overview maps;Carbohydrate metabolism;Carbohydrate metabolism	ko01100//Metabolic pathways;ko01110//Biosynthesis of secondary metabolites;ko00010//Glycolysis / Gluconeogenesis;ko00052//Galactose metabolism	K01785;K01785;K01785;K01785
DHH009002896	1.192	0.547	0.69	1.803	1.718	1.78	10.052	4.938	10.324	4.553	3.834	2.273	4.402	3.369	1.413	9	4	4	9	10	10	56	27	60	26	25	13	26	17	8	--	PIL33348.1 taxid=1077348 hypothetical protein GSI_04799 [Ganoderma sinense ZZ0214-1]	-	-	-	-
DHH009002898	10.093	10.721	5.004	12.263	5.533	5.925	85.956	25.332	104.76	27.263	107.025	42.805	67.084	92.571	82.857	71	73	27	57	30	31	446	129	567	145	650	228	369	435	437	--	KAI1787746.1 taxid=1566825 hypothetical protein LXA43DRAFT_1028238 [Ganoderma leucocontextum]	-	-	-	-
DHH009002899	5.405	5.212	5.544	3.709	5.143	4.458	11.139	7.069	8.993	5.338	13.524	14.659	16.315	13.918	14.516	75	70	59	34	55	46	114	71	96	56	162	154	177	129	151	SPAC589.05c	KAI1787745.1 taxid=1566825 hypothetical protein LXA43DRAFT_684974 [Ganoderma leucocontextum]	-	-	-	-
DHH009002904	7.55	8.001	4.796	5.274	7.87	12.322	100.791	15.155	123.131	18.864	70.339	33.069	28.969	36.228	38.734	117	120	57	54	94	142	1152	170	1468	221	941	388	351	375	450	HSP70	KAI1787738.1 taxid=1566825 hypothetical protein LXA43DRAFT_975153 [Ganoderma leucocontextum]	Genetic Information Processing;Genetic Information Processing;Cellular Processes;Organismal Systems	Transcription;Folding, sorting and degradation;Transport and catabolism;Aging	ko03040//Spliceosome;ko04141//Protein processing in endoplasmic reticulum;ko04144//Endocytosis;ko04213//Longevity regulating pathway - multiple species	K03283;K03283;K03283;K03283
DHH009002906	7.858	6.424	7.835	5.68	5.174	4.731	11.316	0	12.682	0	0	0	0	0.176	0	67	53.01	51.23	32	34	30	71.16	0	83.19	0	0	0	0	1	0	--	KAI1787730.1 taxid=1566825 hypothetical protein LXA43DRAFT_684232 [Ganoderma leucocontextum]	-	-	-	-
DHH009002908	30.762	34.364	28.937	37.257	33.807	35.722	64.676	76.152	59.248	77.959	61.006	49.862	45.953	46.75	40.748	726	784.99	523.77	581	615	627	1125.84	1301	1075.81	1391	1243	891	848	737	721	--	KAI1787729.1 taxid=1566825 hypothetical protein LXA43DRAFT_1163312 [Ganoderma leucocontextum]	-	-	-	-
DHH009002909	5.467	5.849	5.346	10.932	8.781	17.938	2.118	1.798	3.468	0.861	0.377	0.774	0.749	0.682	0.521	84	87	63	111	104	205	24	20	41	10	5	9	9	7	6	--	PIL33341.1 taxid=1077348 hypothetical protein GSI_04792 [Ganoderma sinense ZZ0214-1]	-	-	-	-
DHH009002910	4.088	2.611	2.617	4.05	2.507	6.296	6.752	10.781	6.28	11.503	20.663	18.848	17.206	18.026	17.35	55	34	27	36	26	63	67	105	65	117	240	192	181	162	175	--	PIL33341.1 taxid=1077348 hypothetical protein GSI_04792 [Ganoderma sinense ZZ0214-1]	-	-	-	-
DHH009002911	11.789	12.856	15.883	37.268	40.274	111.661	7.725	3.167	8.512	3.465	10.089	7.698	7.622	7.353	10.308	180	190	186	376	474	1268	87	35	100	40	133	89	91	75	118	--	KAI1787728.1 taxid=1566825 hypothetical protein LXA43DRAFT_1163304 [Ganoderma leucocontextum]	-	-	-	-
DHH009002913	0.417	1.005	1.087	0.631	0.721	0.187	6.405	2.495	8.308	2.757	3.38	1.652	4.798	3.952	5.56	3	7	6	3	4	1	34	13	46	15	21	9	27	19	30	CYP5150L8	KAI1787726.1 taxid=1566825 cytochrome P450 [Ganoderma leucocontextum]	-	-	-	-
DHH009002914	0.701	0.322	0.406	3.301	3.436	3.771	2.851	0.538	3.544	1.339	1.444	0.926	1.195	0.35	1.143	9	4	4	28	34	36	27	5	35	13	16	9	12	3	11	--	KAI1782171.1 taxid=1566825 hypothetical protein LXA43DRAFT_1149423, partial [Ganoderma leucocontextum]	-	-	-	-
DHH009002916	5.18	6.163	6.755	0.356	1.731	1.266	4.682	4.446	5.509	3.53	4.546	3.421	4.818	2.938	3.141	66	76	66	3	17	12	44	41	54	34	50	33	48	25	30	--	PIL33314.1 taxid=1077348 hypothetical protein GSI_04765 [Ganoderma sinense ZZ0214-1]	-	-	-	-
DHH009002919	17.712	14.921	11.005	2.249	3.47	2.557	2.901	3.284	3.399	1.965	2.616	2.355	2.432	3.114	3.567	298	243	142	25	45	32	36	40	44	25	38	30	32	35	45	CYP091	PIL33307.1 taxid=1077348 cytochrome P450 [Ganoderma sinense ZZ0214-1]	-	-	-	-
DHH009002920	8.497	12.556	17.257	36.786	40.019	38.292	35.538	36.068	39.825	36.169	46.825	38.291	52.886	46.102	52.203	165	236	257	472	599	553	509	507	595	531	785	563	803	598	760	rhp7	KAI1787718.1 taxid=1566825 RNI-like protein [Ganoderma leucocontextum]	-	-	-	-
DHH009002921	1.98	1.998	1.621	4.459	4.48	2.971	4.245	3.244	3.411	3.471	3.2	2.858	4.887	4.135	3.992	43	42	27	64	75	48	68	51	57	57	60	47	83	60	65	ttk	KAI1783615.1 taxid=1566825 kinase-like domain-containing protein [Ganoderma leucocontextum]	Cellular Processes	Cell growth and death	ko04111//Cell cycle - yeast	K08866
DHH009002922	7.741	10.336	9.783	19.467	19.005	21.139	14.694	11.023	25.697	6.616	25.246	16.831	31.073	24.248	18.427	65	84	63	108	123	132	91	67	166	42	183	107	204	136	116	--	KAI1787720.1 taxid=1566825 hypothetical protein LXA43DRAFT_895818 [Ganoderma leucocontextum]	-	-	-	-
DHH009002925	17.549	17.757	23.118	36.553	33.799	32.962	13.123	21.244	9.641	22.734	16.031	23.178	16.197	15.032	17.254	194	190	196	267	288	271	107	170	82	190	153	194	140	111	143	--	KAI1787715.1 taxid=1566825 hypothetical protein LXA43DRAFT_1028058 [Ganoderma leucocontextum]	-	-	-	-
DHH009002926	6.41	10.761	6.895	3.759	4.054	3.986	4.671	9.297	6.04	8.266	4.919	7.301	8.71	5.637	5.13	80	130	66	31	39	37	43	84	58	78	53	69	85	47	48	--	KAI1787715.1 taxid=1566825 hypothetical protein LXA43DRAFT_1028058 [Ganoderma leucocontextum]	-	-	-	-
DHH009002927	2.31	4.071	3.189	1.44	1.234	1.644	0.368	4.693	0.883	6.471	0.787	1.615	2.259	1.831	2.719	17	29	18	7	7	9	2	25	5	36	5	9	13	9	15	--	KAI1787710.1 taxid=1566825 hypothetical protein LXA43DRAFT_1028036 [Ganoderma leucocontextum]	-	-	-	-
DHH009002928	3.103	4.343	3.738	1.274	2.121	3.053	7.224	3.504	5.777	3.651	0.954	0.768	1.708	2.072	2.141	43.66	59.14	40.34	11.84	23	31.95	74.97	35.69	62.54	38.84	11.59	8.18	18.79	19.47	22.58	--	KAI1787706.1 taxid=1566825 hypothetical protein LXA43DRAFT_950863 [Ganoderma leucocontextum]	-	-	-	-
DHH009002929	21.518	21.419	17.291	18.825	17.25	11.727	36.103	26.565	39.489	29.123	14.532	9.583	21.485	15.411	15.304	602	580	371	348	372	244	745	538	850	616	351	203	470	288	321	bglI	KAI1787707.1 taxid=1566825 beta-glucosidase [Ganoderma leucocontextum]	Metabolism;Metabolism;Metabolism;Metabolism;Metabolism	Global and overview maps;Global and overview maps;Carbohydrate metabolism;Metabolism of other amino acids;Biosynthesis of other secondary metabolites	ko01100//Metabolic pathways;ko01110//Biosynthesis of secondary metabolites;ko00500//Starch and sucrose metabolism;ko00460//Cyanoamino acid metabolism;ko00999//Biosynthesis of various plant secondary metabolites	K05349;K05349;K05349;K05349;K05349
DHH009002930	1.766	2.373	4.035	0.487	0.97	1.01	1.016	1.146	1.252	2.074	1.618	1.549	2.169	2.102	2.778	28.34	36.86	49.66	5.16	12	12.05	12.03	13.31	15.46	25.16	22.41	18.82	27.21	22.53	33.42	--	KAI1787706.1 taxid=1566825 hypothetical protein LXA43DRAFT_950863 [Ganoderma leucocontextum]	-	-	-	-
DHH009002935	246.643	254.753	239.368	322.837	279.289	323.571	86.914	133.964	62.386	139.569	75.237	133.159	51.21	66.193	69.501	3782	3781	2815	3271	3301	3690	983	1487	736	1618	996	1546	614	678	799	amy	KAI1787696.1 taxid=1566825 glycoside hydrolase family 13 protein [Ganoderma leucocontextum]	-	-	-	-
DHH009002936	1.558	1.416	2.194	1.415	1.94	1.843	5.069	13.602	3.483	16.32	1.516	0.576	1.036	0.56	1.413	25	22	27	15	24	22	60	158	43	198	21	7	13	6	17	--	KAI1787697.1 taxid=1566825 hypothetical protein LXA43DRAFT_683422 [Ganoderma leucocontextum]	-	-	-	-
DHH009002937	15.153	16.121	4.116	9.146	9.01	14.189	120.084	482.443	131.651	546.521	221.38	178.088	233.356	345.667	109.236	168	173	35	67	77	117	982	3872	1123	4581	2119	1495	2023	2560	908	SPAC977.14c	KAI1787698.1 taxid=1566825 Aldo/keto reductase [Ganoderma leucocontextum]	-	-	-	-
DHH009002939	6.528	6.239	6.703	5.434	4.658	5.706	4.536	4.058	4.773	4.318	3.214	2.587	1.983	2.688	1.524	80	74	63	44	44	52	41	36	45	40	34	24	19	22	14	--	KAI1787699.1 taxid=1566825 hypothetical protein LXA43DRAFT_1084738 [Ganoderma leucocontextum]	-	-	-	-
DHH009002940	13.604	64.455	5.875	60.19	42.38	23.651	101.264	125.922	79.06	126.071	21.88	20.599	10.86	39.304	5.779	157	720	52	459	377	203	862	1052	702	1100	218	180	98	303	50	vrdA	KAI1787702.1 taxid=1566825 aryl-alcohol dehydrogenase [Ganoderma leucocontextum]	-	-	-	-
DHH009002950	11.05	12.546	15.908	11.758	13.365	16.869	23.798	18.365	18.625	19.563	4.6	5.701	3.606	5.6	4.759	192	211	212	135	179	218	305	231	249	257	69	75	49	65	62	CYP5150L8	TBU29266.1 taxid=114155 cytochrome P450 [Dichomitus squalens]	-	-	-	-
DHH009002951	126.842	123.82	138.904	274.043	233.282	250.957	78.33	124.752	69.177	133.886	124.665	176.54	122.662	110.401	111.46	3010	2844	2528	4297	4267	4429	1371	2143	1263	2402	2554	3172	2276	1750	1983	--	KAI1786395.1 taxid=1566825 hypothetical protein LXA43DRAFT_57452 [Ganoderma leucocontextum]	-	-	-	-
DHH009002952	9.303	13.342	11.332	22.323	25.488	26.252	23.649	29.677	19.49	33.677	30.767	44.458	31.153	25.747	30.531	152	211	142	241	321	319	285	351	245	416	434	550	398	281	374	--	KAI1783688.1 taxid=1566825 hypothetical protein LXA43DRAFT_307339 [Ganoderma leucocontextum]	-	-	-	-
DHH009002953	0.498	0.685	1.514	8.785	7.315	10.704	1.124	0	0.862	0	1.153	3.724	0.848	1.241	2.212	3	4	7	35	34	48	5	0	4	0	6	17	4	5	10	--	KAI1786390.1 taxid=1566825 hypothetical protein LXA43DRAFT_952608 [Ganoderma leucocontextum]	-	-	-	-
DHH009002954	7.933	7.408	8.151	21.521	20.105	16.22	58.281	21.815	38.133	23.389	22.083	22.615	27.109	19.288	19.104	145.81	131.8	114.91	261.39	284.85	221.73	790.15	290.27	539.28	325.03	350.43	314.75	389.62	236.83	263.27	sed3	KAI1786392.1 taxid=1566825 family S53 protease [Ganoderma leucocontextum]	-	-	-	-
DHH009002955	6.097	6.487	5.932	31.122	24.909	32.79	17.641	26.523	20.934	25.275	38.365	31.607	33.981	31.467	34.347	67	69	50	226	211	268	143	211	177	210	364	263	292	231	283	PGR	PIL33250.1 taxid=1077348 hypothetical protein GSI_04700 [Ganoderma sinense ZZ0214-1]	-	-	-	-
DHH009002956	9.439	9.02	9.031	65.457	46.464	2.511	665.29	414.209	385.965	354.953	35.955	8.08	24.798	30.609	16.264	173.19	160.2	127.09	793.61	657.15	34.27	9003.85	5501.73	5448.72	4923.97	569.57	112.25	355.78	375.17	223.73	sed3	KAI1785612.1 taxid=1566825 family S53 protease [Ganoderma leucocontextum]	-	-	-	-
DHH009002965	4.471	5.965	2.288	4.626	2.57	2.359	12.278	2.957	5.738	4.51	9.784	2.392	4.488	8.03	2.813	79	102	31	54	35	31	160	37.82	78	60.24	149.24	32	62	94.77	37.26	sed3	KAI1786404.1 taxid=1566825 family S53 protease [Ganoderma leucocontextum]	-	-	-	-
DHH009002967	9.77	10.314	18.352	19.332	14.332	15.427	22.899	16.045	26.534	15.207	24.825	18.089	32.885	24.435	30.826	413	422	595	540	467	485	714	491	863	486	906	579	1087	690	977	--	KAI1785630.1 taxid=1566825 hypothetical protein LXA43DRAFT_1076892 [Ganoderma leucocontextum]	-	-	-	-
DHH009002969	34.477	33.854	40.984	54.872	50.807	53.854	36.391	27.988	31.159	26.395	17.2	19.86	16.834	18.093	17.057	1472	1399	1342	1548	1672	1710	1146	865	1023.53	852	634	642	562	516	546	ATPK1	KAI1785625.1 taxid=1566825 hypothetical protein LXA43DRAFT_120846 [Ganoderma leucocontextum]	-	-	-	-
DHH009002970	7.948	12.116	4.711	50.805	42.255	11.808	25.545	216.147	7.296	176.64	81.616	16.883	77.593	69.412	38.901	143	211	65	604	586	158	339	2815.18	101	2402.76	1267.76	230	1091.6	834.23	524.74	sed3	KAI1786417.1 taxid=1566825 family S53 protease, partial [Ganoderma leucocontextum]	-	-	-	-
DHH009002971	3.529	3.938	2.117	11.858	9.707	7.593	8.23	3.608	9.034	2.894	5.56	5.034	6.41	5.389	3.672	50	54	23	111	106	80	86	37	98.47	31	68	54	71	51	39	--	KAI1785621.1 taxid=1566825 hypothetical protein LXA43DRAFT_953502 [Ganoderma leucocontextum]	-	-	-	-
DHH009002973	14.667	13.243	13.206	15.328	9.978	10.228	12.193	10.682	11.635	10.784	5.598	7.937	7.417	7.801	5.045	349	305	241	241	183	181	214	184	213	194	115	143	138	124	90	Stk32c	KAI1785618.1 taxid=1566825 kinase-like domain-containing protein [Ganoderma leucocontextum]	-	-	-	-
DHH009002975	142.27	111.072	57.148	69.011	59.437	32.893	142.193	113.386	81.86	99.768	68.167	23.877	36.294	68.666	33.845	2652	2004	817	850	854	456	1955	1530	1174	1406	1097	337	529	855	473	CYP5150L8	KAI1786411.1 taxid=1566825 cytochrome P450 [Ganoderma leucocontextum]	-	-	-	-
DHH009002976	3.988	1.454	0.918	1.243	0.304	0.946	2.544	1.296	1.982	2.327	1.902	0.62	0.75	2.283	0.469	34	12	6	7	2	6	16	8	13	15	14	4	5	13	3	MYCFIDRAFT_6125	PIL33211.1 taxid=1077348 hypothetical protein GSI_04661 [Ganoderma sinense ZZ0214-1]	Metabolism;Metabolism;Metabolism;Metabolism;Metabolism;Metabolism	Global and overview maps;Global and overview maps;Global and overview maps;Global and overview maps;Metabolism of cofactors and vitamins;Lipid metabolism	ko01100//Metabolic pathways;ko01110//Biosynthesis of secondary metabolites;ko01240//Biosynthesis of cofactors;ko01212//Fatty acid metabolism;ko00780//Biotin metabolism;ko00061//Fatty acid biosynthesis	K00059;K00059;K00059;K00059;K00059;K00059
DHH009003001	1.677	1.318	1.614	1.347	1.225	2.753	2.572	8.655	6.947	9.394	4.344	68.52	7.817	3.444	22.824	32.46	24.69	23.95	17.23	18.28	39.62	36.71	121.25	103.44	137.45	72.58	1004.09	118.3	44.53	331.17	--	KAI1785632.1 taxid=1566825 hypothetical protein LXA43DRAFT_899381 [Ganoderma leucocontextum]	-	-	-	-
DHH009003002	1.361	0.703	0.887	0.343	2.943	3.66	0	0.313	0.59	2.1	3.678	2.097	1.45	0.679	3.025	6	3	3	1	10	12	0	1	2	7	14	7	5	2	10	--	KAI1785642.1 taxid=1566825 hypothetical protein LXA43DRAFT_899396 [Ganoderma leucocontextum]	-	-	-	-
DHH009003004	41.583	46.911	43.294	44.227	38.321	40.702	18.745	17.074	18.515	12.053	24.75	10.998	32.417	23.286	26.824	794	867	634	558	564	578	264	236	272	174	408	159	484	297	384	fnx1	KAI1785641.1 taxid=1566825 MFS general substrate transporter [Ganoderma leucocontextum]	-	-	-	-
DHH009003005	0.649	1.006	0.212	1.72	0.421	0.655	2.861	3.14	7.597	2.577	11.283	9.006	12.666	11.666	11.694	4	6	1	7	2	3	13	14	36	12	60	42	61	48	54	--	KAI1785640.1 taxid=1566825 hypothetical protein LXA43DRAFT_928553 [Ganoderma leucocontextum]	-	-	-	-
DHH009003006	9.882	12.977	7.225	15.934	10.065	12.294	52.965	15.31	63.381	21.256	14.014	21.956	12.874	13.826	17.369	107	136	60	114	84	99	423	120	528	174	131	180	109	100	141	--	KAI1785639.1 taxid=1566825 hypothetical protein LXA43DRAFT_1100042 [Ganoderma leucocontextum]	-	-	-	-
DHH009003009	0	0	0	0.77	0.457	0.053	0	0	0	0	0	0	0	0	0	0	0	0	13	9	1	0	0	0	0	0	0	0	0	0	--	KAI0038184.1 taxid=40419 hypothetical protein FA95DRAFT_1505991 [Auriscalpium vulgare]	-	-	-	-
DHH009003011	21.338	23.314	26.873	28.712	29.513	25.694	71.244	63.919	74.509	66.738	41.527	32.268	52.309	37.257	42.782	469	496	453	417	500	420	1155	1017	1260	1109	788	537	899	547	705	--	KAI1785636.1 taxid=1566825 hypothetical protein LXA43DRAFT_121356 [Ganoderma leucocontextum]	-	-	-	-
DHH009003012	2.595	2.532	1.504	3.054	2.244	2.132	7.817	8.562	5.433	4.957	5.677	5.711	5.346	5.826	4.807	18	17	8	14	12	11	40	43	29	26	34	30	29	27	25	SPCC162.03	KAI1785634.1 taxid=1566825 NAD(P)-binding protein [Ganoderma leucocontextum]	-	-	-	-
DHH009003014	1.567	1.024	1.342	0.837	1.646	2.511	6.144	12.603	9.911	15.109	4.9	71.441	11.796	4.723	28.057	30.54	19.31	20.05	10.77	24.72	36.38	88.29	177.75	148.56	222.55	82.42	1053.91	179.7	61.47	409.83	--	KAI1785632.1 taxid=1566825 hypothetical protein LXA43DRAFT_899381 [Ganoderma leucocontextum]	-	-	-	-
DHH009003015	529.14	350.869	309.39	1824.7	1747.76	2163.17	11.26	36.466	25.444	24.324	3.779	1.959	2.276	7.104	3.561	1784	1145	800	4065	4542	5424	28	89	66	62	11	5	6	16	9	HYD-1	KAI0770141.1 taxid=40442 fungal hydrophobin [Fomes fomentarius]	-	-	-	-
DHH009003017	37.965	79.673	41.381	43.093	14.622	108.478	0	0	0	0	0.344	0	0	0	0	128	260	107	96	38	272	0	0	0	0	1	0	0	0	0	SC6	KAI1791616.1 taxid=1566825 fungal hydrophobin [Ganoderma leucocontextum]	-	-	-	-
DHH009003020	18.557	12.697	17.627	854.998	755.105	566.297	252.595	238.868	187.208	242.043	234.594	340.852	484.719	219.12	174.247	151	100	110	4597	4736	3427	1516	1407	1172	1489	1648	2100	3084	1191	1063	--	KAI1791627.1 taxid=1566825 hypothetical protein LXA43DRAFT_423395 [Ganoderma leucocontextum]	-	-	-	-
DHH009003021	0.682	0.088	0.111	2.192	0.884	2.062	0.116	0.353	0.332	1.014	0.197	0	0.109	0.128	0	8	1	1	17	8	18	1	3	3	9	2	0	1	1	0	--	KAI1791625.1 taxid=1566825 hypothetical protein LXA43DRAFT_1094500 [Ganoderma leucocontextum]	-	-	-	-
DHH009003022	14.017	14.17	24.172	22.429	14.47	11.957	4.019	5.344	2.612	8.705	2.793	2.521	4.369	6.618	4.289	279	273	369	295	222	177	59	77	40	131	48	38	68	88	64	--	KAI1791624.1 taxid=1566825 hypothetical protein LXA43DRAFT_423207 [Ganoderma leucocontextum]	-	-	-	-
DHH009003023	3.606	4.582	0.89	2.065	2.402	3.473	0	3.703	0.063	3.416	0.226	0.386	0.686	0.365	0.195	74	91	14	28	38	53	0	55	1	53	4	6	11	5	3	--	KAI1791623.1 taxid=1566825 hypothetical protein LXA43DRAFT_423208 [Ganoderma leucocontextum]	-	-	-	-
DHH009003026	0	0	0.089	0.516	0.62	0.642	0.185	0.283	0.355	0.181	0.553	0.541	0.698	0.817	0.364	0	0	1	5	7	7	2	3	4	2	7	6	8	8	4	--	KAI1791619.1 taxid=1566825 hypothetical protein LXA43DRAFT_1094495 [Ganoderma leucocontextum]	-	-	-	-
DHH009003028	0.297	0.919	0	2.693	0.77	10.369	1.609	0	0	0	0.344	0	0	0.444	0	1	3	0	6	2	26	4	0	0	0	1	0	0	1	0	SC1	KAI1791616.1 taxid=1566825 fungal hydrophobin [Ganoderma leucocontextum]	-	-	-	-
DHH009003029	0	0	0	1.358	2.037	2.413	0	1.704	0	3.116	5.197	2.815	7.46	5.541	5.087	0	0	0	8	14	16	0	11	0	21	40	19	52	33	34	--	KAI1791597.1 taxid=1566825 hypothetical protein LXA43DRAFT_1140163 [Ganoderma leucocontextum]	-	-	-	-
DHH009003031	2.622	1.434	1.207	7.236	11.205	10.991	1.464	5.966	2.205	13.056	8.397	7.741	8.876	9.467	8.846	17	9	6	31	56	53	7	28	11	64	47	38	45	41	43	--	KAI1791600.1 taxid=1566825 hypothetical protein LXA43DRAFT_889084 [Ganoderma leucocontextum]	-	-	-	-
DHH009003033	11.805	11.978	4.489	12.229	13.036	11.904	14.576	35.138	10.046	23.793	13.266	60.228	10.065	14.096	10.684	168	165	49	115	143	126	153	362	110	256	163	649	112	134	114	--	PIL33086.1 taxid=1077348 hypothetical protein GSI_04535 [Ganoderma sinense ZZ0214-1]	-	-	-	-
DHH009003034	8.367	7.146	8.728	16.715	16.427	18.376	11.949	17.338	11.963	16.896	11.695	11.419	11.7	13.11	11.532	150	124	120	198	227	245	158	225	165	229	181	155	164	157	155	RFT1	PIL33081.1 taxid=1077348 transporter [Ganoderma sinense ZZ0214-1]	-	-	-	-
DHH009003036	0.326	0.337	0	0.988	1.906	0.439	0.885	1.353	1.485	1.727	1.323	0.862	2.714	1.955	1.524	2	2	0	4	9	2	4	6	7	8	7	4	13	8	7	--	KAI1791607.1 taxid=1566825 hypothetical protein LXA43DRAFT_1094487 [Ganoderma leucocontextum]	-	-	-	-
DHH009003037	0.797	0.647	0.371	1.895	0.517	0.23	6.867	2.752	9.838	2.033	11.536	4.811	13.975	9.457	13.892	14	11	5	22	7	3	89	35	133	27	175	64	192	111	183	--	KAI1791608.1 taxid=1566825 hypothetical protein LXA43DRAFT_1140231 [Ganoderma leucocontextum]	-	-	-	-
DHH009003040	0.694	0.411	1.172	1.201	2.574	0.267	0.941	3.974	0	2.737	1.379	1.179	2.41	1.966	2.778	7	4.01	9.06	8	20	2	7	29	0	20.86	12	9	19	13.24	21	--	KAI1791598.1 taxid=1566825 hypothetical protein LXA43DRAFT_889101 [Ganoderma leucocontextum]	-	-	-	-
DHH009003041	0.265	0.549	0.761	10.928	12.605	9.495	8.206	12.615	6.556	9.41	6.949	6.451	10.932	4.928	5.878	5	10	11	136	183	133	114	172	95	134	113	92	161	62	83	--	KAI1791613.1 taxid=1566825 hypothetical protein LXA43DRAFT_1181743 [Ganoderma leucocontextum]	-	-	-	-
DHH009003042	0.199	0.103	0	2.711	2.711	3.345	4.452	0.412	6.596	1.316	2.19	2.891	4.709	2.681	4.114	2	1	0	18	21	25	33	3	51	10	19	22	37	18	31	IPMK	KAI1790448.1 taxid=1566825 SAICAR synthase-like protein [Ganoderma leucocontextum]	Metabolism;Cellular Processes;Environmental Information Processing;Metabolism	Global and overview maps;Transport and catabolism;Signal transduction;Carbohydrate metabolism	ko01100//Metabolic pathways;ko04138//Autophagy - yeast;ko04070//Phosphatidylinositol signaling system;ko00562//Inositol phosphate metabolism	K00915;K00915;K00915;K00915
DHH009003043	7.312	6.61	4.171	12.795	16.304	22.428	16.883	12.468	9.801	10.427	13.366	15.089	8.767	13.341	12.343	64	56	28	74	110	146	109	79	66	69	101	100	60	78	81	CC1G_00083	KAI1791589.1 taxid=1566825 sirtuin [Ganoderma leucocontextum]	Metabolism;Metabolism	Global and overview maps;Metabolism of cofactors and vitamins	ko01100//Metabolic pathways;ko00760//Nicotinate and nicotinamide metabolism	K11415;K11415
DHH009003044	8.239	11.085	6.245	6.234	3.48	7.986	11.429	4.632	6.475	5.195	4.106	5.187	3.798	2.725	3.706	86	112	50	43	28	62	88	35	52	41	37	41	31	19	29	--	KAI1791588.1 taxid=1566825 kinase-like protein [Ganoderma leucocontextum]	-	-	-	-
DHH009003047	8.838	9.833	7.424	4.63	5.402	3.771	17.512	12.091	20.102	13.151	17.324	9.54	27.387	20.99	22.782	104	112	67	36	49	33	152	103	182	117	176	85	252	165	201	--	KAI1791586.1 taxid=1566825 NAD(P)-binding protein [Ganoderma leucocontextum]	-	-	-	-
DHH009003050	3.302	3.216	1.476	0.143	0.122	0.127	9.72	3.779	12.138	1.747	14.642	7.6	17.855	16.664	14.218	35	33	12	1	1	1	76	29	99	14	134	61	148	118	113	--	KAI1791600.1 taxid=1566825 hypothetical protein LXA43DRAFT_889084 [Ganoderma leucocontextum]	-	-	-	-
DHH009003051	17.488	11.292	12.668	0.735	1.26	0	13.501	5.704	16.732	3.213	10.128	11.869	4.97	6.909	10.367	72	45	40	2	4	0	41	17	53	10	36	37	16	19	32	DDB_G0284959	PIL33069.1 taxid=1077348 hypothetical protein GSI_04518 [Ganoderma sinense ZZ0214-1]	-	-	-	-
DHH009003052	3.766	2.594	1.169	0	0	0	5.836	1.734	6.061	2.135	4.155	6.395	5.275	2.953	4.784	21	14	5	0	0	0	24	7	26	9	20	27	23	11	20	--	KAI1791593.1 taxid=1566825 hypothetical protein LXA43DRAFT_888909 [Ganoderma leucocontextum]	-	-	-	-
DHH009003055	0.817	0.211	0.266	0	0.265	0	11.079	0.564	17.259	1.351	3.076	1.619	5.748	3.364	4.905	4	1	1	0	1	0	40	2	65	5	13	6	22	11	18	--	KAI1791586.1 taxid=1566825 NAD(P)-binding protein [Ganoderma leucocontextum]	-	-	-	-
DHH009003058	28.252	19.658	18.795	43.63	48.996	39.926	34.786	20.709	36.346	23.26	12.689	12.565	8.48	9.495	9.229	98	66	50	100	131	103	89	52	97	61	38	33	23	22	24	--	KAI1793255.1 taxid=1566825 mitochondrial ribosomal subunit S27-domain-containing protein [Ganoderma leucocontextum]	-	-	-	-
DHH009003059	73.441	72.049	94.173	98.261	90.653	90.126	111.749	89.234	138.135	91.035	214.028	145.729	331.368	221.047	297.778	2657	2523	2613	2349	2528	2425	2982	2337	3845	2490	6685	3992	9374	5342	8077	suv3	KAI1791582.1 taxid=1566825 P-loop containing nucleoside triphosphate hydrolase protein [Ganoderma leucocontextum]	-	-	-	-
DHH009003063	4.524	3.541	1.966	7.884	7.115	13.273	2.416	4.167	4.633	3.445	2.064	2.354	4.208	2.463	1.829	33	25	11	38	40	72	13	22	26	19	13	13	24	12	10	--	KAI1791574.1 taxid=1566825 hypothetical protein LXA43DRAFT_1010837 [Ganoderma leucocontextum]	-	-	-	-
DHH009003064	8.557	9.173	6.128	9.602	11.651	12.25	26.072	9.132	19.287	8.589	15.174	11.508	28.025	17.648	14.408	156.46	162.33	85.93	116	164.2	166.58	351.6	120.87	271.32	118.73	239.52	159.31	400.66	215.54	197.51	SPBP8B7.18c	KAI1791572.1 taxid=1566825 Phosphomethylpyrimidine kinase-domain-containing protein [Ganoderma leucocontextum]	Metabolism;Metabolism;Metabolism	Global and overview maps;Global and overview maps;Metabolism of cofactors and vitamins	ko01100//Metabolic pathways;ko01240//Biosynthesis of cofactors;ko00730//Thiamine metabolism	K00877;K00877;K00877
DHH009003066	23.039	9.461	14.831	9.045	6.128	5.962	4.836	8.389	4.26	5.865	4.913	2.037	4.931	2.742	2.057	239	95	118	62	49	46	37	63	34	46	44	16	40	19	16	--	KAI1791570.1 taxid=1566825 hypothetical protein LXA43DRAFT_888956 [Ganoderma leucocontextum]	-	-	-	-
DHH009003067	14.003	14.257	16.141	10.596	10.926	13.371	4.402	6.868	6.462	6.711	7.287	13.669	10.641	10.026	8.797	138	136	122	69	83	98	32	49	49	50	62	102	82	66	65	--	KAI1791569.1 taxid=1566825 hypothetical protein LXA43DRAFT_1010797 [Ganoderma leucocontextum]	-	-	-	-
DHH009003068	0.299	0.516	0	0.302	1.425	0.671	35.596	14.342	22.966	10.035	5.435	10.548	7.022	6.576	23.568	3	5	0	2	11	5	263	104	177	76	47	80	55	44	177	--	KAI1791567.1 taxid=1566825 hypothetical protein LXA43DRAFT_1074218 [Ganoderma leucocontextum]	-	-	-	-
DHH009003069	337.023	324.188	300.642	436.127	384.588	439.191	194.353	186.726	202.274	184.309	128.04	103.417	139.07	112.324	117.539	4119	3835	2818	3522	3623	3992	1752	1652	1902	1703	1351	957	1329	917	1077	--	KAI1791566.1 taxid=1566825 hypothetical protein LXA43DRAFT_421171 [Ganoderma leucocontextum]	-	-	-	-
DHH009003071	1.264	0.392	0.33	8.992	5.74	5.44	0.514	5.239	0.493	4.18	0.293	0	1.778	1.136	0.674	10	3	2	47	35	32	3	30	3	25	2	0	11	6	4	--	KAI1791564.1 taxid=1566825 S-adenosyl-L-methionine-dependent methyltransferase [Ganoderma leucocontextum]	-	-	-	-
DHH009003073	15.362	9.904	11.057	20.273	14.031	12.559	3.666	5.942	4.313	10.241	4.698	5.356	7.23	4.048	6.393	125	78	69	109	88	76	22	35	27	63	33	33	46	22	39	SPBC1347.09	KAI1791562.1 taxid=1566825 S-adenosyl-L-methionine-dependent methyltransferase [Ganoderma leucocontextum]	-	-	-	-
DHH009003074	23.647	21.838	30.23	35.961	32.048	26.374	13.612	7.094	13.132	8.114	4.132	4.091	5.598	4.252	5.198	358	320	351	359.74	373.98	296.95	152	77.75	152.96	92.87	54	46.89	66.27	43	59	NTHL1	KAI1791571.1 taxid=1566825 DNA glycosylase [Ganoderma leucocontextum]	Genetic Information Processing	Replication and repair	ko03410//Base excision repair	K10773
DHH009003075	5.714	7.279	6.696	4.927	6.93	5.819	10.803	17.314	8.082	16.734	3.994	2.82	8.846	7.39	5.851	103.54	127.67	93.07	59	96.8	78.42	144.4	227.13	112.68	229.27	62.48	38.69	125.34	89.46	79.49	SPBP8B7.18c	KAI1791572.1 taxid=1566825 Phosphomethylpyrimidine kinase-domain-containing protein [Ganoderma leucocontextum]	Metabolism;Metabolism;Metabolism	Global and overview maps;Global and overview maps;Metabolism of cofactors and vitamins	ko01100//Metabolic pathways;ko01240//Biosynthesis of cofactors;ko00730//Thiamine metabolism	K00877;K00877;K00877
DHH009003076	1.296	0.268	0.338	1.177	8.071	3.834	1.054	11.101	0.337	15.086	0.601	0.342	1.658	0.776	1.729	5	1	1	3	24	11	3	31	1	44	2	1	5	2	5	--	KAI1791574.1 taxid=1566825 hypothetical protein LXA43DRAFT_1010837 [Ganoderma leucocontextum]	-	-	-	-
DHH009003080	159.896	172.125	181.09	133.736	143.451	165.907	10.506	114.045	12.783	94.02	100.113	271.206	73.564	82.319	131.383	1073	1118	932	593	742	828	52	554	66	477	580	1378	386	369	661	YPTC1	KAI1791560.1 taxid=1566825 GTP-binding protein ypt1 [Ganoderma leucocontextum]	-	-	-	-
DHH009003081	16.354	14.645	17.269	45.609	39.829	38.876	18.786	48.125	17.628	53.236	23.139	27.031	27.333	25.838	26.515	668	579	541	1231	1254	1181	566	1423	554	1644	816	836	873	705	812	rev1	KAI1791559.1 taxid=1566825 DNA repair protein [Ganoderma leucocontextum]	-	-	-	-
DHH009003082	35.588	41.997	29.245	16.609	20.044	19.485	55.617	37.534	54.15	43.62	63.067	58.049	73.654	69.149	73.619	668	763	421	206	290	272	770	510	782	619	1022	825	1081	867	1036	nst-1	TBU38264.1 taxid=114155 hypothetical protein BD309DRAFT_972298 [Dichomitus squalens]	Genetic Information Processing	Translation	ko03008//Ribosome biogenesis in eukaryotes	K14538
DHH009003083	38.585	35.326	32.586	51.642	43.772	52.631	25.849	28.119	20.613	29.414	17.522	13.166	15.067	15.915	14.923	1107	981	717	979	968	1123	547	584	455	638	434	286	338	305	321	--	KAI1791555.1 taxid=1566825 insulin-like growth factor binding protein [Ganoderma leucocontextum]	-	-	-	-
DHH009003087	146.565	103.707	129.773	29.145	41.346	55.684	71.859	55.09	103.666	51.396	64.946	29.261	30.078	61.997	28.869	860	589	584	113	187	243	311	234	468	228	329	130	138	243	127	--	KAI1791551.1 taxid=1566825 Cerato-platanin-domain-containing protein [Ganoderma leucocontextum]	-	-	-	-
DHH009003088	63.654	67.385	68.341	115.522	99.879	93.85	208.576	184.173	182.118	163.55	166.69	231.148	178.195	167.301	176.605	487	499	401	584	589	534	1177	1020	1072	946	1101	1339	1066	855	1013	SPBC29A10.12	KAI1791550.1 taxid=1566825 DUF1014-domain-containing protein [Ganoderma leucocontextum]	-	-	-	-
DHH009003091	9.005	8.71	3.497	3.19	2.983	4.38	45.198	11.116	88.653	15.459	209.054	98.94	267.085	195.329	255.297	47	44	14	11	12	17	174	42	356	61	942	391	1090	681	999	--	KAI1791547.1 taxid=1566825 Cerato-platanin-domain-containing protein [Ganoderma leucocontextum]	-	-	-	-
DHH009003092	1.056	1.212	0.612	2.308	1.369	0.631	4.134	10.532	2.896	6.981	3.804	6.351	5.85	6.672	6.414	9	10	4	13	9	4	26	65	19	45	28	41	39	38	41	--	KAI1791543.1 taxid=1566825 glyoxalase-like domain-containing protein [Ganoderma leucocontextum]	-	-	-	-
DHH009003094	3.16	1.804	2.06	2.517	0.863	0.894	9.92	4.709	9.294	5.939	7.319	5.161	2.977	6.97	9.427	38	21	19	20	8	8	88	41	86	54	76	47	28	56	85	--	KAI1791541.1 taxid=1566825 hypothetical protein LXA43DRAFT_1061301 [Ganoderma leucocontextum]	-	-	-	-
DHH009003099	12.381	4.986	6.019	5.081	2.45	4.232	5.121	2.899	4.364	3.053	5.347	6.097	5.367	2.827	3.359	59	23	22	16	9	15	18	10	16	11	22	22	20	9	12	SNOG_13722	KAI1791535.1 taxid=1566825 Cerato-platanin [Ganoderma leucocontextum]	-	-	-	-
DHH009003103	8.997	6.197	11.452	5.025	9.032	6.337	6.68	4.735	4.037	3.258	5.335	6.083	3.835	3.848	3	84	56	82	31	65	44	46	32	29	23	43	43	28	24	21	--	PIL26668.1 taxid=1077348 hypothetical protein GSI_11244 [Ganoderma sinense ZZ0214-1]	-	-	-	-
DHH009003104	121.192	101.109	143.872	50.805	49.246	38.908	53.062	84.832	60.272	83.269	39.072	18.948	43.764	41.007	29.381	2982	2408	2715	826	934	712	963	1511	1141	1549	830	353	842	674	542	phomP2	KAI1791530.1 taxid=1566825 oligopeptide transporter [Ganoderma leucocontextum]	-	-	-	-
DHH009003105	6.126	6.504	4.255	1.247	2.289	3.695	11.284	5.049	20.66	10.573	44.39	11.427	40.011	41.733	30.013	32.57	33.47	17.35	4.38	9.38	14.61	44.25	19.43	84.51	42.5	203.75	46	166.33	148.21	119.63	ARB_05304	KAI1791529.1 taxid=1566825 Cerato-platanin-domain-containing protein [Ganoderma leucocontextum]	-	-	-	-
DHH009003108	31.471	26.45	21.983	46.117	28.03	26.364	39.79	39.335	54.864	34.359	60.611	41.4	74.907	52.162	64.465	252	205	135	244	173	157	235	228	338	208	419	251	469	279	387	--	KAI1791505.1 taxid=1566825 hypothetical protein LXA43DRAFT_418747 [Ganoderma leucocontextum]	-	-	-	-
DHH009003117	171.477	192.123	174.144	146.536	151.772	197.283	82.628	99.061	67.169	100.04	71.908	120.584	87.088	80.765	76.366	6643	7204	5174	3751	4532	5684	2361	2778	2002	2930	2405	3537	2638	2090	2218	SPCC1620.06c	OJT13030.1 taxid=154538 Ribose-phosphate pyrophosphokinase 2 [Trametes pubescens]	Metabolism;Metabolism;Metabolism;Metabolism;Metabolism	Global and overview maps;Global and overview maps;Global and overview maps;Amino acid metabolism;Biosynthesis of other secondary metabolites	ko01100//Metabolic pathways;ko01110//Biosynthesis of secondary metabolites;ko01230//Biosynthesis of amino acids;ko00330//Arginine and proline metabolism;ko00332//Carbapenem biosynthesis	K00931;K00931;K00931;K00931;K00931
DHH009003118	61.339	40.844	44.613	30.586	28.749	41.715	33.649	24.735	28.342	30.015	24.436	15.687	19.272	20.436	13.242	346	223	193	114	125	175	140	101	123	128	119	67	85	77	56	DODA	KAI1791521.1 taxid=1566825 DOPA-like domain-containing protein [Ganoderma leucocontextum]	-	-	-	-
DHH009003119	12.58	12.217	8.858	9.9	6.594	11.57	29.473	14.32	47.222	14.843	73.092	46.921	108.504	71.641	87.658	250	235	135	130	101	171	432	206	722	223	1254	706	1686	951	1306	--	KAI1791522.1 taxid=1566825 hypothetical protein LXA43DRAFT_1082589 [Ganoderma leucocontextum]	-	-	-	-
DHH009003120	269.51	243.277	181.19	266.456	201.719	182.323	67.909	68.418	56.803	76.638	46.224	58.916	78.183	60.905	52.02	6247	5458	3221	4081	3604	3143	1161	1148	1013	1343	925	1034	1417	943	904	CIPK22	KAI1791523.1 taxid=1566825 kinase-like domain-containing protein [Ganoderma leucocontextum]	-	-	-	-
DHH009003121	5.261	4.941	2.234	3.498	4.085	2.84	10.753	12.938	8.961	11.65	9.971	6.316	10.704	6.444	6.485	132	120	43	58	79	53	199	235	173	221	216	120	210	108	122	--	KAI1791524.1 taxid=1566825 hypothetical protein LXA43DRAFT_1094421 [Ganoderma leucocontextum]	-	-	-	-
DHH009003122	19.747	19.735	24.402	13.087	18.586	14.751	32.022	37.62	30.196	30.217	30.498	32.047	34.828	28.983	24.962	153	148	145	67	111	85	183	211	180	177	204	188	211	150	145	--	XP_007360623.1 taxid=732165 plant basic secretory protein [Dichomitus squalens LYAD-421 SS1]	-	-	-	-
DHH009003125	22.009	19.403	20.873	53.445	47.304	40.315	79.798	53.353	78.179	49.649	42.544	47.786	43.353	46.949	44.272	388.86	331.81	282.83	623.94	644.21	529.73	1039.89	682.37	1062.71	663.18	648.93	639.26	598.91	554.09	586.44	CYP091	KAI1791528.1 taxid=1566825 cytochrome P450 [Ganoderma leucocontextum]	-	-	-	-
DHH009003126	5.159	5.155	2.121	5.3	6.008	3.386	27.732	13.659	46.569	10.573	64.543	28.568	80.024	46.683	55.788	27.43	26.53	8.65	18.62	24.62	13.39	108.75	52.57	190.49	42.5	296.25	115	332.67	165.79	222.37	ARB_05304	KAI1791529.1 taxid=1566825 Cerato-platanin-domain-containing protein [Ganoderma leucocontextum]	-	-	-	-
DHH009003127	65.657	49.317	179.757	187.517	219.1	48.892	4348.26	5090.17	2241.63	4543.52	1190.07	30.953	244.415	1176.4	43.902	381	277	800	719	980	211	18611	21382	10008	19933	5962	136	1109	4560	191	--	KAI1791503.1 taxid=1566825 hypothetical protein LXA43DRAFT_1094401 [Ganoderma leucocontextum]	-	-	-	-
DHH009003128	31.572	30.596	47.452	46.684	54.456	42.257	104.824	78.014	125.038	74.506	179.448	84.448	256.079	180.917	195.857	871	817	1004	851	1158	867	2133	1558	2654	1554	4274	1764	5524	3334	4051	ADP1	KAI1791502.1 taxid=1566825 ABC transporter [Ganoderma leucocontextum]	Environmental Information Processing	Membrane transport	ko02010//ABC transporters	K05681
DHH009003129	2.933	2.508	2.11	3.061	2.231	2.992	5.759	7.265	6.704	4.816	6.677	4.675	13.711	11.053	12.141	29	24	16	20	17	22	42	52	51	36	57	35	106	73	90	--	KAI1791501.1 taxid=1566825 NAD(P)-binding protein [Ganoderma leucocontextum]	-	-	-	-
DHH009003135	19.358	16.729	13.682	4.928	3.99	6.082	6.132	3.999	5.408	5.145	2.096	1.195	3.124	2.167	1.207	214	179	116	36	34	50	50	32	46	43	20	10	27	16	10	--	-	-	-	-	-
DHH009003137	108.564	25.661	28.729	24.251	30.664	10.773	243.325	150.527	192.135	120.284	77.956	10.582	19.469	86.96	13.893	271	62	55	40	59	20	448	272	369	227	168	20	38	145	26	--	KAI1791491.1 taxid=1566825 hypothetical protein LXA43DRAFT_1094391 [Ganoderma leucocontextum]	-	-	-	-
DHH009003139	0.309	0	0.269	2.498	0.669	2.358	0.42	0	0.268	0	2.27	1.771	2.111	2.626	3.165	3	0	2	16	5	17	3	0	2	0	19	13	16	17	23	--	KAI1791489.1 taxid=1566825 hypothetical protein LXA43DRAFT_417851 [Ganoderma leucocontextum]	-	-	-	-
DHH009003143	6.61	6.026	4.394	4.708	7.062	9.585	15.112	6.087	17.688	8.229	29.124	14.036	30.002	28.134	29.907	51	45	26	24	42	55	86	34	105	48	194	82	181	145	173	--	KAI1783403.1 taxid=1566825 hypothetical protein LXA43DRAFT_1102549 [Ganoderma leucocontextum]	-	-	-	-
DHH009003144	157.298	161.668	153.291	89.812	93.025	87.898	86.274	88.894	72.619	98.895	65.781	84.718	65.315	64.375	59.264	1540	1532	1151	581	702	640	623	630	547	732	556	628	500	421	435	--	KAI1783406.1 taxid=1566825 hypothetical protein LXA43DRAFT_903592 [Ganoderma leucocontextum]	-	-	-	-
DHH009003145	1.102	1.051	1.989	1.539	1.319	1.709	31.596	6.907	44.719	11.657	45.939	24.175	81.068	43.895	55.16	13	12	18	12	12	15	275	59	406	104	468	216	748	346	488	--	KAI1783407.1 taxid=1566825 hypothetical protein LXA43DRAFT_1132555 [Ganoderma leucocontextum]	-	-	-	-
DHH009003147	74.724	74.27	58.02	61.037	62.329	54.468	53.238	102.368	53.112	110.913	31.52	27.16	34.349	32.776	30.149	843	811	502	455	542	457	443	836	461	946	307	232	303	247	255	Y53F4B.39	KAI1783409.1 taxid=1566825 Metallo-hydrolase/oxidoreductase [Ganoderma leucocontextum]	-	-	-	-
DHH009003150	5.223	4.44	6.171	2.552	1.694	4.535	4.647	5.862	8.344	6.476	4.852	4.527	6.958	4.968	6.023	96	79	87	31	24	62	63	78	118	90	77	63	100	61	83	--	KAI1783416.1 taxid=1566825 hypothetical protein LXA43DRAFT_335198 [Ganoderma leucocontextum]	-	-	-	-
DHH009003151	6.706	9.626	9.94	9.614	9.158	10.44	17.035	13.554	17.157	13.912	21.258	14.73	26.089	16.802	20.807	95	132	108	90	100	110	178	139	187	149	260	158	289	159	221	--	PIL30634.1 taxid=1077348 hypothetical protein GSI_07336 [Ganoderma sinense ZZ0214-1]	-	-	-	-
DHH009003153	5.722	8.738	2.271	3.388	0.968	2.007	5.396	9.279	3.233	8.884	3.746	3.614	3.818	8.193	3.982	23	34	7	9	3	6	16	27	10	27	13	11	12	22	12	--	KAI1783419.1 taxid=1566825 rhamnose mutarotase [Ganoderma leucocontextum]	-	-	-	-
DHH009003156	35.871	36	32.402	42.187	25.371	20.194	31.714	44.478	35.459	47.875	66.829	49.587	87.675	65.993	74.002	664	645	460	516	362	278	433	596	505	670	1068	695	1269	816	1027	--	KAI1783422.1 taxid=1566825 hypothetical protein LXA43DRAFT_977150 [Ganoderma leucocontextum]	Cellular Processes	Transport and catabolism	ko04144//Endocytosis	K19366
DHH009003159	3.798	3.541	7.368	6.729	6.61	6.103	90.299	44.02	137.737	54.156	229.724	110.842	393.317	229.647	310.619	41	37	61	48	55	49	719	344	1144	442	2141	906	3320	1656	2514	--	KAI1783425.1 taxid=1566825 hypothetical protein LXA43DRAFT_1046949 [Ganoderma leucocontextum]	-	-	-	-
DHH009003178	22.636	20.749	31.395	7.221	7.486	7.46	1.956	5.212	3.605	8.219	7.583	15.827	15.752	6.811	10.36	204	181	217	43	52	50	13	34	25	56	59	108	111	41	70	--	KAI1784298.1 taxid=1566825 hypothetical protein LXA43DRAFT_1043022 [Ganoderma leucocontextum]	-	-	-	-
DHH009003180	92.173	112.356	98.363	86.857	95.148	95.862	167.713	196.467	173.601	218.092	218.634	147.509	316.944	234.665	244.905	1757	2073	1438	1094	1398	1359	2358	2711	2546	3143	3598	2129	4724	2988	3500	GLR1	KAI1784305.1 taxid=1566825 glutathione reductase [Ganoderma leucocontextum]	Metabolism;Metabolism	Global and overview maps;Metabolism of other amino acids	ko01100//Metabolic pathways;ko00480//Glutathione metabolism	K00383;K00383
DHH009003181	0	0.101	0.444	3.314	3.219	4.252	0	0.336	0	0.837	0	0.064	0.124	0.219	0.065	0	2	7	45	51	65	0	5	0	13	0	1	2	3	1	APAF1	KAI1784306.1 taxid=1566825 WD40-repeat-containing domain protein [Ganoderma leucocontextum]	-	-	-	-
DHH009003196	0.487	2.348	0.847	0.737	1.474	2.62	5.063	3.364	2.743	2.147	5.077	10.935	4.776	5.833	4.114	3	14	4	3	7	12	23	15	13	10	27	51	23	24	19	--	KAI1783170.1 taxid=1566825 hypothetical protein LXA43DRAFT_1102884 [Ganoderma leucocontextum]	-	-	-	-
DHH009003200	1.154	0.759	0.547	0.953	0.681	0.423	1.565	1.594	1.364	1.665	3.038	1.386	5.367	4.712	5.598	11	7	4	6	5	3	11	11	10	12	25	10	40	30	40	--	KAI1783167.1 taxid=1566825 hypothetical protein LXA43DRAFT_1134335 [Ganoderma leucocontextum]	-	-	-	-
DHH009003202	56.415	55.131	53.572	104.533	102.895	96.979	87.351	120.896	95.81	132.919	116.767	94.584	114.365	103.022	120.463	887	839	646	1086	1247	1134	1013	1376	1159	1580	1585	1126	1406	1082	1420	--	KAI1783165.1 taxid=1566825 hypothetical protein LXA43DRAFT_1047775 [Ganoderma leucocontextum]	-	-	-	-
DHH009003203	4.81	3.025	7.226	11.71	10.31	10.123	20.84	16.323	21.61	15.767	29.553	24.444	38.38	25.516	30.963	46	28	53	74	76	72	147	113	159	114	244	177	287	163	222	--	PIL30605.1 taxid=1077348 hypothetical protein GSI_07306 [Ganoderma sinense ZZ0214-1]	-	-	-	-
DHH009003208	2.392	0.78	0.164	1.905	1.143	1.354	3.926	1.391	3.927	2.831	8.459	2.162	8.212	5.089	6.046	19	6	1	10	7	8	23	8	24	17	58	13	51	27	36	--	KAI1784211.1 taxid=1566825 hypothetical protein LXA43DRAFT_228664 [Ganoderma leucocontextum]	-	-	-	-
DHH009003209	49.553	51.58	42.967	59.245	67.502	66.629	29.728	16.6	39.127	22.94	66.725	50.884	64.324	56.75	61.799	400	403	266	316	420	400	177	97	243	140	465	311	406	306	374	--	KAI1784212.1 taxid=1566825 hypothetical protein LXA43DRAFT_1043341 [Ganoderma leucocontextum]	-	-	-	-
DHH009003210	3.317	3.769	2.739	5.689	8.033	8.474	2.099	1.833	2.156	3.948	3.842	2.482	4.101	3.476	4.129	30	33	19	34	56	57	14	12	15	27	30	17	29	21	28	--	TBU31411.1 taxid=114155 hypothetical protein BD311DRAFT_620165, partial [Dichomitus squalens]	-	-	-	-
DHH009003215	1.293	0.573	0.723	0	0.24	1.49	0	0	0	0	0.214	0	0	0	0.739	7	3	3	0	1	6	0	0	0	0	1	0	0	0	3	phqL	KAI1784220.1 taxid=1566825 high nitrogen upregulated cytochrome P450 monooxygenase 2 [Ganoderma leucocontextum]	-	-	-	-
DHH009003223	413.078	293.096	520.568	329.883	389.844	478.453	233.511	259.185	388.821	238.458	158.291	153.917	185.064	155.339	170.696	5852	4019	5656	3088	4257	5041	2440	2658	4238	2554	1936	1651	2050	1470	1813	HAT1	KAI1784223.1 taxid=1566825 histone acetyltransferase type B catalytic subunit [Ganoderma leucocontextum]	-	-	-	-
DHH009003224	26.608	22.625	15.658	6.058	4.277	7.282	15.484	12.849	20.047	14.171	16.501	17.416	20.327	15.511	14.919	226	186	102	34	28	46	97	79	131	91	121	112	135	88	95	Rad1	KAI1784224.1 taxid=1566825 repair protein Rad1/Rec1/Rad17-domain-containing protein [Ganoderma leucocontextum]	Cellular Processes;Cellular Processes	Cell growth and death;Cell growth and death	ko04111//Cell cycle - yeast;ko04113//Meiosis - yeast	K02830;K02830
DHH009003225	65.713	69.863	87.254	187.039	171.418	183.876	53.809	66.487	51.977	66.053	79.374	125.67	74.403	70.697	82.422	654	673	666	1230	1315	1361	395	479	398	497	682	947	579	470	615	CTHT_0025050	KAI1784225.1 taxid=1566825 single hybrid motif-containing protein [Ganoderma leucocontextum]	-	-	-	-
DHH009003227	4.961	4.985	6.292	9.623	9.771	7.762	30.143	36.756	36.811	38.952	68.378	39.549	85.533	64.273	89.025	110	107	107	141	167	128	493	590	628	653	1309	664	1483	952	1480	--	PIL30581.1 taxid=1077348 hypothetical protein GSI_07281 [Ganoderma sinense ZZ0214-1]	-	-	-	-
DHH009003228	1.437	0.114	2.162	2.175	0.861	2.973	25.033	13.288	25.435	13.162	14.343	9.199	19.089	17.214	17.696	13	1	15	13	6	20	167	87	177	90	112	63	135	104	120	--	KAI1784229.1 taxid=1566825 hypothetical protein LXA43DRAFT_1066966 [Ganoderma leucocontextum]	-	-	-	-
DHH009003239	10.661	8.518	8.155	19.362	10.143	19.305	25.44	28.867	39.354	33.468	60.593	47.874	89.081	80.228	76.979	75	58	44	90	55	101	132	147	213	178	368	255	490	377	406	--	KAI1784231.1 taxid=1566825 hypothetical protein LXA43DRAFT_902032 [Ganoderma leucocontextum]	-	-	-	-
DHH009003246	17.432	17.046	11.973	13.679	13.495	13.408	30.831	30.82	26.76	25.809	5.733	8.243	7.615	4.833	7.559	243	230	128	126	145	139	317	311	287	272	69	87	83	45	79	--	KAI1784241.1 taxid=1566825 hypothetical protein LXA43DRAFT_229597 [Ganoderma leucocontextum]	-	-	-	-
DHH009003247	47.05	30.885	33.103	54.814	33.949	41.826	68.254	63.44	66.672	55.471	77.683	36.048	55.297	90.283	78.243	543	345	293	418	302	359	581	530	592	484	774	315	499	696	677	BN863_21900	KAI1784242.1 taxid=1566825 glycoside hydrolase family 88 protein [Ganoderma leucocontextum]	-	-	-	-
DHH009003249	78.056	85.234	69.468	180.557	168.887	214.329	151.076	62.122	128.777	67.269	73.636	56.53	78.161	92.737	54.827	2161	2284	1475	3303	3604	4413	3085	1245	2743	1408	1760	1185	1692	1715	1138	--	KAI1784244.1 taxid=1566825 hypothetical protein LXA43DRAFT_229962 [Ganoderma leucocontextum]	-	-	-	-
DHH009003251	1.463	1.971	1.99	4.235	5.941	4.276	6.553	3.339	5.043	2.356	3.241	2.436	3.335	3.428	3.563	23	30	24	44	72	50	76	38	61	28	44	29	41	36	42	--	KAI1784140.1 taxid=1566825 hypothetical protein LXA43DRAFT_1043774 [Ganoderma leucocontextum]	-	-	-	-
DHH009003252	20.564	12.236	10.414	5.002	5.836	3.703	13.692	18.77	14.558	14.815	12.442	8.002	7.867	12.507	11.021	224	129	87	36	49	30	110	148	122	122	117	66	67	91	90	--	KAI1783156.1 taxid=1566825 hypothetical protein LXA43DRAFT_1047734 [Ganoderma leucocontextum]	-	-	-	-
DHH009003254	15.593	4.203	3.536	1.026	0	4.558	0	0	0	0.448	0.393	0	0	0	0	46	12	8	2	0	10	0	0	0	1	1	0	0	0	0	SC3	KAH9849351.1 taxid=5632 fungal hydrophobin [Lenzites betulinus]	-	-	-	-
DHH009003259	192.319	184.417	182.548	207.649	204.472	216.011	64.238	83.407	55.489	73.986	33.157	39.002	39.766	36.451	30.831	2338	2170	1702	1668	1916	1953	576	734	519	680	348	359	378	296	281	--	KAI1784062.1 taxid=1566825 Cupredoxin [Ganoderma leucocontextum]	-	-	-	-
DHH009003263	28.338	39.951	22.131	11.615	15.318	12.106	24.012	40.37	38.175	40.215	21.712	14.815	20.386	24.747	15.946	192	262	115	52	80	61	120	198	199	206	127	76	108	112	81	--	PIL30555.1 taxid=1077348 hypothetical protein GSI_07255 [Ganoderma sinense ZZ0214-1]	-	-	-	-
DHH009003266	28.338	24.703	11.354	20.103	34.658	52.59	60.231	125.391	79.419	151.882	67.87	139.958	62.101	63.413	91.541	192	162	59	90	181	265	301	615	414	778	397	718	329	287	465	--	KAI1784056.1 taxid=1566825 hypothetical protein LXA43DRAFT_902359 [Ganoderma leucocontextum]	-	-	-	-
DHH009003267	0.229	0.592	0.897	0.694	0.149	0.771	2.488	1.901	4.62	3.034	1.86	1.06	2.64	1.03	2.753	2	5	6	4	1	5	16	12	31	20	14	7	18	6	18	--	KAI1784055.1 taxid=1566825 hypothetical protein LXA43DRAFT_1125746 [Ganoderma leucocontextum]	-	-	-	-
DHH009003268	19.037	23.124	25.918	37.352	28.894	29.69	36.062	29.846	41.741	29.395	49.464	37.16	70.812	50.308	55.965	1201	1412	1254	1557	1405	1393	1678	1363	2026	1402	2694	1775	3493	2120	2647	mot1	KAI1784054.1 taxid=1566825 SNF2 chromatin remodeling protein [Ganoderma leucocontextum]	-	-	-	-
DHH009003271	1.166	0.134	1.352	0.588	0.673	0.349	0.176	0	0.505	0	0	0	0	0	0	9	1	8	3	4	2	1	0	3	0	0	0	0	0	0	--	VWP00124.1 taxid=34458 CELP0032 Effector like protein [Ganoderma boninense]	-	-	-	-
DHH009003275	2.002	1.825	5.066	2.673	1.986	3.641	6.385	39.36	16.221	31.457	55.095	88.944	122.567	48.47	110.555	17	15	33	15	13	23	40	242	106	202	404	572	814	275	704	ARMGADRAFT_1018421	KAI1784047.1 taxid=1566825 short chain oxidoreductase [Ganoderma leucocontextum]	-	-	-	-
DHH009003283	0.561	0.869	3.656	3.82	2.183	1.508	12.166	7.36	23.691	7.418	24.361	5.555	28.691	23.929	23.19	2	3	10	9	6	4	32	19	65	20	75	15	80	57	62	--	KAI1788504.1 taxid=1566825 hypothetical protein LXA43DRAFT_1159421 [Ganoderma leucocontextum]	-	-	-	-
DHH009003290	14.56	9.433	9.331	3.735	8.644	13.604	22.751	13.977	25.66	15.994	18.294	11.733	12.624	16.255	13.495	59	37	29	10	27	41	68	41	80	49	64	36	40	44	41	UBE2D1	KAI1788496.1 taxid=1566825 UBC-like protein [Ganoderma leucocontextum]	-	-	-	-
DHH009003293	38.76	39.061	40.889	50.786	43.061	48.176	20.563	22.369	19.904	13.18	24.952	13.645	31.766	21.499	26.094	529	516	428	458	453	489	207	221	209	136	294	141	339	196	267	--	KAI1788492.1 taxid=1566825 hypothetical protein LXA43DRAFT_640779 [Ganoderma leucocontextum]	-	-	-	-
DHH009003295	3.009	2.75	3.773	4.73	4.88	5.292	14.516	13.032	16.624	14.468	8.849	5.58	5.477	7.278	6.947	52	46	50	54	65	68	185	163	221	189	132	73	74	84	90	ALKBH1A	KAI1788490.1 taxid=1566825 hypothetical protein LXA43DRAFT_1025374 [Ganoderma leucocontextum]	-	-	-	-
DHH009003298	0.118	0.366	0	0.179	0.153	0.477	2.724	0.327	3.379	0.156	7.803	5.902	14.359	10.085	9.143	1	3	0	1	1	3	17	2	22	1	57	37.81	95	57	58	--	KAI1788487.1 taxid=1566825 hypothetical protein LXA43DRAFT_1159357 [Ganoderma leucocontextum]	-	-	-	-
DHH009003299	24.905	22.199	23.241	24.635	23.969	27.578	26.814	33.955	35.015	34.88	54.114	37.085	52.357	55.561	49.72	306	264	219	200	227	252	243	302	331	324	574	345	503	456	458	--	KAI1788486.1 taxid=1566825 etoposide-induced protein 2.4-domain-containing protein [Ganoderma leucocontextum]	-	-	-	-
DHH009003302	208.107	154.634	139.356	386.619	179.241	103.692	73.924	44.113	96.845	51.72	37.491	45.617	105.571	41.301	30.134	958	689	492	1176	636	355	251	147	343	180	149	159	380	127	104	--	KAI1788484.1 taxid=1566825 N-terminal glutamine amidase-domain-containing protein [Ganoderma leucocontextum]	-	-	-	-
DHH009003306	1.326	1.977	2.025	8.703	10.818	8.147	13.87	7.741	17.575	5.347	1.895	1.346	1.548	1.126	0.845	11.18	16.13	13.09	48.47	70.28	51.07	86.23	47.23	113.97	34.07	13.79	8.59	10.2	6.34	5.34	--	KAI1788470.1 taxid=1566825 hypothetical protein LXA43DRAFT_1159315 [Ganoderma leucocontextum]	-	-	-	-
DHH009003308	6631.4	5553.52	3092.83	3759.6	4472.2	3435.9	3390.79	6201.33	1575.68	6438.34	1787.43	723.821	1409.17	3168.64	553.632	41491	33632	14841	15543	21568	15988	15648	28087	7585	30455	9655	3429	6894	13243	2597	--	KAI1788479.1 taxid=1566825 hypothetical protein LXA43DRAFT_1063578 [Ganoderma leucocontextum]	-	-	-	-
DHH009003310	672.568	566.431	231.008	807.442	887.958	901.849	1401.22	1428.36	1683.26	1540.81	610.92	657.564	610.16	830.844	502.092	15982	13028	4210	12678	16264	15938	24559	24570	30774	27681	12533	11831	11337	13188	8945	TP	KAI1788477.1 taxid=1566825 trehalose synthase [Ganoderma leucocontextum]	-	-	-	-
DHH009003314	5.488	5.279	6.909	2.291	3.192	3.308	3.849	6.797	4.059	8.386	3.178	2.624	3.63	4.533	2.777	58	54	56	16	26	26	30	52	33	67	29	21	30	32	22	abnA	XP_007364738.1 taxid=732165 glycoside hydrolase family 43 protein [Dichomitus squalens LYAD-421 SS1]	-	-	-	-
DHH009003316	14.696	15.676	10.579	4.014	2.707	2.838	31.25	14.926	33.824	14.472	33.577	29.793	36.258	29.904	38.578	124.82	128.87	68.91	22.53	17.72	17.93	195.77	91.77	221.03	92.93	246.21	191.6	240.8	169.66	245.66	--	KAI1788470.1 taxid=1566825 hypothetical protein LXA43DRAFT_1159315 [Ganoderma leucocontextum]	-	-	-	-
DHH009003318	38.001	38.903	51.555	72.354	65.717	67.18	6.101	13.549	4.449	14.499	12.207	12.649	12.691	13.589	12.877	988	979	1028	1243	1317	1299	117	255	89	285	274	249	258	236	251	--	KAI1788469.1 taxid=1566825 hypothetical protein LXA43DRAFT_894557 [Ganoderma leucocontextum]	-	-	-	-
DHH009003319	8.653	9.861	12.402	21.293	22.323	26.955	1.522	3.65	1.417	2.315	0.612	0.654	0.507	0.593	0.485	262	289	288	426	521	607	34	80	33	53	16	15	12	12	11	--	KAI1788468.1 taxid=1566825 hypothetical protein LXA43DRAFT_1063569 [Ganoderma leucocontextum]	-	-	-	-
DHH009003321	96.305	107.989	116.177	155.886	131.472	149.55	68.279	66.069	59.999	70.588	54.098	30.507	62.324	52.249	55.438	2660	2887	2461	2845	2799	3072	1391	1321	1275	1474	1290	638	1346	964	1148	cdc25	KAI1788465.1 taxid=1566825 hypothetical protein LXA43DRAFT_974805 [Ganoderma leucocontextum]	Cellular Processes;Environmental Information Processing	Cell growth and death;Signal transduction	ko04111//Cell cycle - yeast;ko04011//MAPK signaling pathway - yeast	K02555;K02555
DHH009003324	70.979	66.165	69.725	56.537	61.621	44.778	190.584	143.909	206.57	140.898	266.8	159.295	351.093	288.259	317.336	665	600	501	350	445	312	1317	976	1489	998	2158	1130	2572	1804	2229	--	KAI1788463.1 taxid=1566825 hypothetical protein LXA43DRAFT_894535 [Ganoderma leucocontextum]	-	-	-	-
DHH009003326	15.172	12.621	12.728	16.884	11.724	12	24.503	26.122	25.738	25.602	35.859	28.069	44.373	38.663	42.111	272	219	175	200	162	160	324	339	355	347	555	381	622	463	566	--	KAI1788461.1 taxid=1566825 hypothetical protein LXA43DRAFT_639474 [Ganoderma leucocontextum]	-	-	-	-
DHH009003327	71.585	53.31	28.165	152.272	127.915	96.037	222.354	162.028	201.988	141.095	147.597	148.296	109.521	95.985	155.313	1773	1278	535	2492	2442	1769	4062	2905	3849	2642	3156	2781	2121	1588	2884	--	KAI1788460.1 taxid=1566825 P-loop containing nucleoside triphosphate hydrolase protein [Ganoderma leucocontextum]	-	-	-	-
DHH009003338	11.54	7.566	5.498	3.023	4.031	3.879	5.717	3.679	7.499	5.871	7.197	8.207	3.406	5.316	10.36	52	33	19	9	14	13	19	12	26	20	28	28	12	16	35	SPAC2C4.04c	KAI1788450.1 taxid=1566825 hypothetical protein LXA43DRAFT_1025199 [Ganoderma leucocontextum]	-	-	-	-
DHH009003339	226.797	237.015	698.294	209.275	108.794	967.916	11.58	27.693	28.533	20.727	4.497	38.409	9.84	8.137	35.589	3213	3250	7587	1959	1188	10198	121	284	311	222	55	412	109	77	378	--	KAI1788449.1 taxid=1566825 phosphatidylserine decarboxylase-domain-containing protein [Ganoderma leucocontextum]	Metabolism;Metabolism;Metabolism	Global and overview maps;Global and overview maps;Lipid metabolism	ko01100//Metabolic pathways;ko01110//Biosynthesis of secondary metabolites;ko00564//Glycerophospholipid metabolism	K01613;K01613;K01613
DHH009003340	12.857	11.023	8.149	7.094	5.386	8.944	13.073	11.594	14.157	10.392	17.219	8.726	29.63	20.583	19.59	288	239	140	105	93	149	216	188	244	176	333	148	519	308	329	bglI	KAI1788448.1 taxid=1566825 putative beta-glucosidase from glycoside hydrolase family GH3 [Ganoderma leucocontextum]	Metabolism;Metabolism;Metabolism;Metabolism;Metabolism	Global and overview maps;Global and overview maps;Carbohydrate metabolism;Metabolism of other amino acids;Biosynthesis of other secondary metabolites	ko01100//Metabolic pathways;ko01110//Biosynthesis of secondary metabolites;ko00500//Starch and sucrose metabolism;ko00460//Cyanoamino acid metabolism;ko00999//Biosynthesis of various plant secondary metabolites	K05349;K05349;K05349;K05349;K05349
DHH009003345	14.449	17.245	23.586	20.699	16.933	19.428	24.176	40.225	23.798	47.512	42.416	62.542	58.352	37.593	57.572	393	454	492	372	355	393	485	792	498	977	996	1288	1241	683	1174	sconB	PIL30458.1 taxid=1077348 transporter [Ganoderma sinense ZZ0214-1]	Cellular Processes;Genetic Information Processing	Cell growth and death;Folding, sorting and degradation	ko04111//Cell cycle - yeast;ko04120//Ubiquitin mediated proteolysis	K10259;K10259
DHH009003393	12.109	9.645	10.849	4.812	3.686	4.73	12.656	11.401	13.98	7.784	13.791	4.646	20.331	19.343	17.143	179	138	123	47	42	52	138	122	159	87	176	52	235	191	190	--	KAI1790708.1 taxid=1566825 hypothetical protein LXA43DRAFT_467806 [Ganoderma leucocontextum]	-	-	-	-
DHH009003394	77.92	66.228	59.074	29.42	22.511	22.575	57.722	34.29	53.666	35.807	30.985	14.747	29.485	25.615	25.286	970	798	564	242	216	209	530	309	514	337	333	139	287	213	236	pnk1	KAI1790709.1 taxid=1566825 PNK3P-domain-containing protein [Ganoderma leucocontextum]	Genetic Information Processing	Replication and repair	ko03410//Base excision repair	K08073
DHH009003398	148.934	128.785	92.095	109.407	111.643	88.377	49.65	47.748	46.673	49.903	39.303	40.322	91.342	52.81	43.781	1883	1576	893	914	1088	831	463	437	454	477	429	386	903	446	415	GAL7	KAI1790716.1 taxid=1566825 galactose-1-phosphate uridylyltransferase [Ganoderma leucocontextum]	Metabolism;Metabolism;Metabolism;Metabolism	Global and overview maps;Carbohydrate metabolism;Global and overview maps;Carbohydrate metabolism	ko01100//Metabolic pathways;ko00520//Amino sugar and nucleotide sugar metabolism;ko01250//Biosynthesis of nucleotide sugars;ko00052//Galactose metabolism	K00965;K00965;K00965;K00965
DHH009003402	35.529	47.074	23.26	23.848	23.915	25.286	57.542	102.373	36.615	63.414	116.316	222.941	109.51	50.63	98.448	478	613	240	212	248	253	571	997	379	645	1351	2271	1152	455	993	--	KAI1790720.1 taxid=1566825 hypothetical protein LXA43DRAFT_468205 [Ganoderma leucocontextum]	-	-	-	-
DHH009003409	30.495	22.92	21.006	62.309	53.622	50.589	16.425	17.354	15.497	18.9	13.329	9.246	18.969	18.184	10.915	954	694	504	1288	1293	1177	379	393	373	447	360	219	464	380	256	--	KAI1790727.1 taxid=1566825 hypothetical protein LXA43DRAFT_973447 [Ganoderma leucocontextum]	-	-	-	-
DHH009003410	192.868	142.837	248.577	221.632	183.695	139.525	77.884	60.775	79.529	64.345	67.36	111.668	91.447	63.591	80.804	1907	1367	1885	1448	1400	1026	568	435	605	481	575	836	707	420	599	pi067	KAI1790729.1 taxid=1566825 hypothetical protein LXA43DRAFT_1014738 [Ganoderma leucocontextum]	-	-	-	-
DHH009003414	21.343	25.352	15.437	14.321	12.968	9.364	42.21	45.102	25.664	47.466	23.773	33.111	24.047	27.904	25.462	521	599	289	231	244	170	760	797	482	876	501	612	459	455	466	--	KAI1790733.1 taxid=1566825 FAS1 domain-containing protein [Ganoderma leucocontextum]	-	-	-	-
DHH009003415	107.277	134.316	148.996	88.831	91.542	87.655	88.045	89.365	81.16	96.139	51.787	51.131	42.325	39.635	57.968	859	1041	915	470	565	522	520	518	500	582	358	310	265	212	348	atp12	KAI1790734.1 taxid=1566825 ATP12-domain-containing protein [Ganoderma leucocontextum]	-	-	-	-
DHH009003416	14.754	19.293	20.734	26.428	18.191	32.393	32.619	32.312	31.934	31.697	43.961	41.666	181.887	47.801	42.759	463	586	499	548	440	756	755	734	771	752	1191	990	4463	1002	1006	LIP2	KAI1790735.1 taxid=1566825 carotenoid ester lipase precursor [Ganoderma leucocontextum]	Metabolism	Lipid metabolism	ko00564//Glycerophospholipid metabolism	K01049
DHH009003418	263.534	248.323	268.409	156.107	173.494	135.698	59.227	77.836	57.938	74.527	79.515	54.869	165.668	163.228	59.1	2956	2696	2309	1157	1500	1132	490	632	500	632	770	466	1453	1223	497	PHO2	KAI1790738.1 taxid=1566825 sure-like protein [Ganoderma leucocontextum]	Metabolism;Metabolism;Metabolism;Metabolism;Metabolism;Metabolism	Global and overview maps;Global and overview maps;Nucleotide metabolism;Global and overview maps;Nucleotide metabolism;Metabolism of cofactors and vitamins	ko01100//Metabolic pathways;ko01110//Biosynthesis of secondary metabolites;ko00230//Purine metabolism;ko01232//Nucleotide metabolism;ko00240//Pyrimidine metabolism;ko00760//Nicotinate and nicotinamide metabolism	K03787;K03787;K03787;K03787;K03787;K03787
DHH009003420	30.981	27.445	20.328	16.506	19.532	20.064	40.461	44.276	46.442	41.332	41.155	30.577	54.169	48.283	48.195	463	397	233	163	225	223	446	479	534	467	531	346	633	482	540	PGM2L1	PIL23725.1 taxid=1077348 hypothetical protein GSI_13475 [Ganoderma sinense ZZ0214-1]	-	-	-	-
DHH009003423	13.535	13.804	12.119	11.781	11.908	11.717	107.035	43.335	195.633	53.249	302.326	130.506	495.617	312.469	336.901	233	230	160	134	158	150	1359	540	2591	693	4493	1701	6671	3593	4348	LCC3-1	KAI1790742.1 taxid=1566825 laccase [Ganoderma leucocontextum]	-	-	-	-
DHH009003430	20.183	20.135	22.002	17.684	17.757	13.679	28.084	28.897	32.765	22.805	38.569	28.923	55.753	36.576	41.199	494	477	413	286	335	249	507	512	617	422	815	536	1067	598	756	NAGLU	KAI1790749.1 taxid=1566825 alpha-N-acetylglucosaminidase [Ganoderma leucocontextum]	Metabolism;Metabolism	Global and overview maps;Glycan biosynthesis and metabolism	ko01100//Metabolic pathways;ko00531//Glycosaminoglycan degradation	K01205;K01205
DHH009003432	5.624	7.189	2.797	5.879	4.288	3.119	7.547	8.651	8.441	7.516	9.201	41.123	8.083	7.986	11.137	97	120	37	67	57	40	96	108	112	98	137	537	109	92	144	--	KAI1790751.1 taxid=1566825 hypothetical protein LXA43DRAFT_973472 [Ganoderma leucocontextum]	-	-	-	-
DHH009003435	124.916	107.147	126.817	113.993	118.764	126.307	197.751	282.308	236.152	273.913	241.871	121.693	272.666	242.639	253.515	1879	1560	1463	1133	1377	1413	2194	3074	2733	3115	3141	1386	3207	2438	2859	LKA1	KAI1790754.1 taxid=1566825 alpha-amylase [Ganoderma leucocontextum]	Metabolism;Metabolism;Metabolism	Global and overview maps;Global and overview maps;Carbohydrate metabolism	ko01100//Metabolic pathways;ko01110//Biosynthesis of secondary metabolites;ko00500//Starch and sucrose metabolism	K01176;K01176;K01176
DHH009003436	21.628	16.484	6.01	9.122	12.88	8.105	22.112	13.714	26.729	9.38	35.73	36.994	15.417	28.132	33.104	61	45	13	17	28	17	46	28	58	20	87	79	34	53	70	--	-	-	-	-	-
DHH009003467	655.352	625.425	191.701	432.642	231.072	215.948	62.895	128.28	60.66	141.32	33.735	42.592	104.979	119.945	41.358	16359	15111	3670	7136	4446	4009	1158	2318	1165	2667	727	805	2049	2000	774	SPAC869.05c	KAI1790787.1 taxid=1566825 sulfate permease [Ganoderma leucocontextum]	-	-	-	-
DHH009003468	97.156	133.409	157.8	133.576	142.404	115.045	59.832	57.387	59.847	54.054	73.807	78.952	80.484	83.763	86.192	863	1147	1075	784	975	760	392	369	409	363	566	531	559	497	574	FMG_0893	RPD79811.1 taxid=1328758 YebC-like protein [Lentinus tigrinus ALCF2SS1-7]	-	-	-	-
DHH009003471	11.625	10.373	7.924	16.094	17.996	12.523	48.18	33.944	64.046	37.656	57.612	39.868	44.181	53.398	41.585	176	152	92	161	210	141	538	372	746	431	753	457	523	540	472	--	PIL23777.1 taxid=1077348 hypothetical protein GSI_13527 [Ganoderma sinense ZZ0214-1]	-	-	-	-
DHH009003472	92.724	104.075	49.465	58.25	45.992	76.763	129.834	103.16	187.062	118.141	45.009	72.602	57.468	62.996	59.075	1007	1094	412	418	385	620	1040	811	1563	970	422	597	488	457	481	sou1	KAI1790792.1 taxid=1566825 sorbose reductase sou1 [Ganoderma leucocontextum]	-	-	-	-
DHH009003476	1356.44	1069.93	919.255	748.474	979.156	1179.63	743.706	737.869	732.491	800.454	633.972	541.949	437.845	605.188	548.406	6684	5103	3474	2437	3719	4323	2703	2632	2777	2982	2697	2022	1687	1992	2026	ndk-1	KAI1790797.1 taxid=1566825 nucleoside diphosphate kinase [Ganoderma leucocontextum]	Metabolism;Metabolism;Metabolism;Metabolism;Metabolism;Metabolism	Global and overview maps;Global and overview maps;Global and overview maps;Nucleotide metabolism;Global and overview maps;Nucleotide metabolism	ko01100//Metabolic pathways;ko01110//Biosynthesis of secondary metabolites;ko01240//Biosynthesis of cofactors;ko00230//Purine metabolism;ko01232//Nucleotide metabolism;ko00240//Pyrimidine metabolism	K00940;K00940;K00940;K00940;K00940;K00940
DHH009003479	75.472	52.728	21.06	12.978	9.559	12.202	20.092	43.59	21.805	50.933	20.155	14.515	118.883	60.326	12.049	1813	1226	388	206	177	218	356	758	403	925	418	264	2233	968	217	yicI	KAI1790801.1 taxid=1566825 glycosyl hydrolases family 31-domain-containing protein [Ganoderma leucocontextum]	-	-	-	-
DHH009003481	4.809	4.798	4.541	3.765	5.164	3.345	8.769	10.309	6.467	8.116	6.339	5.914	3.818	7.448	8.185	29	28	21	15	24	15	39	45	30	37	33	27	18	30	37	--	KAI1790804.1 taxid=1566825 hypothetical protein LXA43DRAFT_473974 [Ganoderma leucocontextum]	-	-	-	-
DHH009003483	48.588	92.593	110.588	38.022	39.648	26.933	77.668	36.051	119.536	35.578	162.873	81.404	277.835	161.926	227.857	849	1566	1482	439	534	350	1001	456	1607	470	2457	1077	3796	1890	2985	GAD1	PIL23791.1 taxid=1077348 hypothetical protein GSI_13542 [Ganoderma sinense ZZ0214-1]	Metabolism;Metabolism;Metabolism;Metabolism;Metabolism;Metabolism	Global and overview maps;Global and overview maps;Metabolism of other amino acids;Amino acid metabolism;Carbohydrate metabolism;Metabolism of other amino acids	ko01100//Metabolic pathways;ko01110//Biosynthesis of secondary metabolites;ko00410//beta-Alanine metabolism;ko00250//Alanine, aspartate and glutamate metabolism;ko00650//Butanoate metabolism;ko00430//Taurine and hypotaurine metabolism	K01580;K01580;K01580;K01580;K01580;K01580
DHH009003493	5.141	6.168	4.757	4.518	4.949	3.345	21.136	23.597	14.873	14.039	25.933	5.476	29.694	14.896	11.06	31	36	22	18	23	15	94	103	69	64	135	25	140	60	50	--	KAI1787935.1 taxid=1566825 Osmotin thaumatin-like protein [Ganoderma leucocontextum]	-	-	-	-
DHH009003494	44.055	44.306	35.425	48.202	47.069	43.275	95.43	96.08	88.118	97.635	99.734	94.287	88.416	107.751	103.473	527	513	325	381	434	385	842	832	811	883	1030	854	827	861	928	Eri1	KAI1787933.1 taxid=1566825 ribonuclease H-like domain-containing protein [Ganoderma leucocontextum]	-	-	-	-
DHH009003495	8.447	6.959	10.595	10.68	9.155	13.442	89.804	91.281	103.672	81.814	76.785	318.224	224.531	61.225	168.284	158	126	152	132	132	187	1239	1236	1492	1157	1240	4507	3284	765	2360	--	KAI1787932.1 taxid=1566825 hypothetical protein LXA43DRAFT_678420 [Ganoderma leucocontextum]	-	-	-	-
DHH009003500	1070.62	1089.51	869.419	860.031	630.585	804.56	607.884	541.359	562.998	564.033	417.311	832.3	483.821	399.839	482.283	9857	9709	6139	5232	4475	5509	4128	3608	3988	3926	3317	5802	3483	2459	3329	--	KAI1787925.1 taxid=1566825 hypothetical protein LXA43DRAFT_1027516 [Ganoderma leucocontextum]	-	-	-	-
DHH009003501	21.095	18.402	10.639	6.927	6.197	4.148	10.118	9.347	15.003	12.372	12.102	12.879	19.343	14.747	15.13	212	179	82	46	48	31	75	68	116	94	105	98	152	99	114	--	KAI1787924.1 taxid=1566825 SRR1-domain-containing protein [Ganoderma leucocontextum]	-	-	-	-
DHH009003502	6.827	9.927	5.934	1.148	1.312	6.459	1.714	8.034	2.958	4.682	4.979	0.334	1.617	3.785	0	27	38	18	3	4	19	5	23	9	14	17	1	5	10	0	--	KAI1787922.1 taxid=1566825 hypothetical protein LXA43DRAFT_677937 [Ganoderma leucocontextum]	-	-	-	-
DHH009003516	49.829	47.247	46.69	51.254	59.329	62.65	42.406	29.203	29.719	28.532	15.991	17.094	5.518	25.189	7.768	231	212	166	157	212	216	145	98	106	100	64	60	20	78	27	--	KAI1787907.1 taxid=1566825 RlpA-like double-psi beta-barrel-protein domain-containing protein-containing protein [Ganoderma leucocontextum]	-	-	-	-
DHH009003521	0	0	0	3.083	4.153	2.739	23.673	24.12	20.803	29.446	0	0.192	0.372	0	0.194	0	0	0	14	22	14	120	120	110	153	0	1	2	0	1	--	KAI1787900.1 taxid=1566825 hypothetical protein LXA43DRAFT_676176, partial [Ganoderma leucocontextum]	-	-	-	-
DHH009003522	36.328	44.972	41.762	56.769	68.186	55.784	7.869	7.275	12.433	10.378	12.947	6.956	26.392	18.665	23.081	338	405	298	349	489	386	54	49	89	73	104	49	192	116	161	--	KAI1787899.1 taxid=1566825 hypothetical protein LXA43DRAFT_895459 [Ganoderma leucocontextum]	-	-	-	-
DHH009003534	69.944	74.975	73.962	63.002	70.307	70.473	125.846	169.414	125.52	161.22	133.254	105.008	113.314	134.747	123.682	746	774	605	444	578	559	990	1308	1030	1300	1227	848	945	960	989	acoC	KAI1787887.1 taxid=1566825 alpha/beta-hydrolase [Ganoderma leucocontextum]	-	-	-	-
DHH009003535	9.496	11.406	16.863	16.487	13.075	14.961	17.85	19.274	19.687	18.147	26.013	16.888	26.933	22.414	27.507	326	379	444	374	346	382	452	479	520	471	771	439	723	514	708	HRQ1	KAI1787885.1 taxid=1566825 P-loop containing nucleoside triphosphate hydrolase protein [Ganoderma leucocontextum]	-	-	-	-
DHH009003538	9.92	8.304	6.42	8.986	6.482	7.594	14.333	13.304	20.423	13.121	17.278	28.786	28.337	19.621	23.083	137	111	68	82	69	78	146	133	217	137	206	301	306	181	239	--	KAI1787881.1 taxid=1566825 hypothetical protein LXA43DRAFT_1027308 [Ganoderma leucocontextum]	-	-	-	-
DHH009003539	94.913	52.094	87.016	47.581	52.718	38.286	181.762	118.004	205.477	103.964	187.239	75.604	92.936	228.675	192.665	320	170	225	106	137	96	452	288	533	265	545	193	245	515	487	--	KAI1782879.1 taxid=1566825 hypothetical protein LXA43DRAFT_932002 [Ganoderma leucocontextum]	-	-	-	-
DHH009003544	18.055	18.791	23.281	19.762	18.411	14.423	31.434	31.016	35.504	28.816	42.521	38.364	44.307	39.895	50.83	271	273	268	196	213	161	348	337	410	327	551	436	520	400	572	Zup1	KAI1796022.1 taxid=1566825 peptidase family C78-domain-containing protein [Ganoderma leucocontextum]	-	-	-	-
DHH009003554	30.544	21.09	23.068	26.546	29.622	31.514	115.829	55.146	54.244	62.002	45.713	34.949	29.394	52.291	39.531	202	135	117	116	151	155	565	264	276	310	261	175	152	231	196	bet4	KAI1796011.1 taxid=1566825 rab-protein geranylgeranyltransferase [Ganoderma leucocontextum]	-	-	-	-
DHH009003557	0.63	0	1.231	1.429	0.408	2.539	3.841	2.609	13.092	4.996	8.386	3.326	6.843	11.309	3.359	2	0	3	3	1	6	9	6	32	12	23	8	17	24	8	--	KAI1796007.1 taxid=1566825 Piwi-domain-containing protein [Ganoderma leucocontextum]	-	-	-	-
DHH009003561	20.074	19.426	24.778	25.418	22.571	23.033	50.258	47.789	58.879	48.678	89.131	51.787	118.522	77.432	87.554	300	281	284	251	260	256	554	517	677	550	1150	586	1385	773	981	--	VWO98820.1 taxid=34458 Putative dna/rna non-specific endonuclease protein (EC [Ganoderma boninense]	-	-	-	-
DHH009003569	12.239	10.936	15.743	19.65	18.776	16.235	66.376	39.185	105.554	34.457	134.299	75.363	225.913	155.498	162.48	148	128	146	157	175	146	592	343	982	315	1402	690	2136	1256	1473	ctsD	VWO98793.1 taxid=34458 Fox3p [Ganoderma boninense]	-	-	-	-
DHH009003572	93.315	153.346	89.529	93.758	90.922	70.979	134.914	121.419	145.443	104.649	227.685	273.589	285.065	218.529	262.874	723	1150	532	480	543	409	771	681	867	613	1523	1605	1727	1131	1527	PDCD6	PIL23886.1 taxid=1077348 hypothetical protein GSI_13637 [Ganoderma sinense ZZ0214-1]	-	-	-	-
DHH009003587	106.395	87.717	119.041	90.679	101.162	114.479	39.172	79.173	39.324	78.391	40.668	35.892	40.283	53.713	39.407	1797	1434	1542	1012	1317	1438	488	968	511	1001	593	459	532	606	499	--	KAI1795967.1 taxid=1566825 hypothetical protein LXA43DRAFT_696948 [Ganoderma leucocontextum]	-	-	-	-
DHH009003588	15.893	12.183	9.804	28.191	26.827	22.175	7.298	12.04	8.219	11.867	14.054	9.141	16.829	14.327	13.677	186	138	88	218	242	193	63	102	74	105	142	81	154	112	120	pch1	KAI1795966.1 taxid=1566825 cyclin-like protein [Ganoderma leucocontextum]	-	-	-	-
DHH009003589	17.718	8.823	10.471	8.874	8.268	9.598	26.095	19.545	24.354	20.738	19.489	13.636	15.813	16.411	23.462	139	67	63	46	50	56	151	111	147	123	132	81	97	86	138	--	KAI1795965.1 taxid=1566825 RNase P/MRP, p29 subunit [Ganoderma leucocontextum]	Genetic Information Processing	Translation	ko03008//Ribosome biogenesis in eukaryotes	K03538
DHH009003590	21.468	15.935	8.832	7.57	11.086	8.127	23.595	23.178	29.934	22.606	34.402	24.637	23.057	33.074	33.082	206	148	65	48	82	58	167	161	221	164	285	179	173	212	238	gcn3	KAI1795963.1 taxid=1566825 nagb/rpia/CoA transferase-like protein [Ganoderma leucocontextum]	-	-	-	-
DHH009003592	36.737	37.398	41.022	50.064	42.878	39.058	63.301	62.738	59.848	61.281	75.471	60.298	79.552	72.702	80.589	2451	2415	2099	2207	2205	1938	3115	3030	3072	3091	4347	3046	4150	3240	4031	ckap5-a	KAI1795961.1 taxid=1566825 ARM repeat-containing protein [Ganoderma leucocontextum]	-	-	-	-
DHH009003595	8.264	4.973	2.23	18.281	15.176	14.083	17.534	5.535	13.84	3.724	18.201	14.889	36.722	23.129	17.577	121.09	70.53	25.06	177	171.41	153.47	189.5	58.71	156.03	41.26	230.25	165.19	420.74	226.39	193.1	iri	KAI1795958.1 taxid=1566825 FAD/NAD(P)-binding domain-containing protein [Ganoderma leucocontextum]	-	-	-	-
DHH009003596	44.694	51.363	35.766	20.966	21.478	24.182	17.626	26.047	13.125	25.161	10.81	7.284	15.471	10.177	10.368	654.91	728.47	401.94	203	242.59	263.53	190.5	276.29	147.97	278.74	136.75	80.81	177.26	99.61	113.9	iri	KAI1795957.1 taxid=1566825 FAD/NAD(P)-binding domain-containing protein [Ganoderma leucocontextum]	-	-	-	-
DHH009003599	13.107	7.747	5.723	10.333	7.276	9.017	22.15	19.622	33.596	19.352	47.028	32.286	80.538	48.187	71.474	215	123	72	112	92	110	268	233	424	240	666	401	1033	528	879	--	PIL23913.1 taxid=1077348 transcription factor [Ganoderma sinense ZZ0214-1]	-	-	-	-
DHH009003604	60.886	45.885	53.277	38.129	34.781	25.842	377.269	206.369	455.509	179.44	398.081	302.244	339.354	328.814	431.258	377	275	253	156	166	119	1723	925	2170	840	2128	1417	1643	1360	2002	--	KAI1795948.1 taxid=1566825 hypothetical protein LXA43DRAFT_696047 [Ganoderma leucocontextum]	-	-	-	-
DHH009003607	34.813	36.877	35.48	72.026	77.18	72.584	85.286	39.721	102.094	41.967	86.135	72.604	75.801	84.936	90.517	316	324	247	432	540	490	571	261	713	288	675	499	538	515	616	OTU5	KAI1795944.1 taxid=1566825 cysteine proteinase [Ganoderma leucocontextum]	-	-	-	-
DHH009003609	5.645	4.687	4.6	1.983	3.27	3.66	9.977	3.76	11.923	4.133	6.072	5.192	11.861	5.886	5.244	56	45	35	13	25	27	73	27	91	31	52	39	92	39	39	FDD123	KAI1795942.1 taxid=1566825 heat shock protein 30 [Ganoderma leucocontextum]	-	-	-	-
DHH009003612	44.002	41.477	31.792	44.281	48.553	43.917	78.415	54.989	59.403	62.102	74.744	109.489	93.114	83.19	68.372	388	354	215	258	330	288	510	351	403	414	569	731	642	490	452	YMR226C	XP_007361056.1 taxid=732165 NAD(P)-binding protein [Dichomitus squalens LYAD-421 SS1]	Metabolism;Metabolism;Metabolism	Global and overview maps;Amino acid metabolism;Nucleotide metabolism	ko01100//Metabolic pathways;ko00260//Glycine, serine and threonine metabolism;ko00240//Pyrimidine metabolism	K16066;K16066;K16066
DHH009003613	11.826	9.266	9.252	12.379	13.425	17.492	31.8	13.206	19.47	10.95	19.52	19.003	26.09	21.983	21.689	120	91	72	83	105	132	238	97	152	84	171	146	207	149	165	--	KAI1795938.1 taxid=1566825 SET domain-containing protein [Ganoderma leucocontextum]	-	-	-	-
DHH009003615	0.16	0.165	1.042	5.563	2.696	2.364	7.151	0	10.179	0.211	7.405	13.51	4.088	7.657	7.035	1	1	5	23	13	11	33	0	49	1	40	64	20	32	33	--	KAI1795936.1 taxid=1566825 hypothetical protein LXA43DRAFT_1164138 [Ganoderma leucocontextum]	-	-	-	-
DHH009003617	2.15	3.151	4.889	5.221	5.513	3.832	11.591	6.285	9.292	5.026	9.613	9.97	10.23	10.778	9.202	43	61	75	69	85	57	171	91	143	76	166	151	160	144	138	--	KAI1795934.1 taxid=1566825 hypothetical protein LXA43DRAFT_1058168 [Ganoderma leucocontextum]	-	-	-	-
DHH009003619	6.406	7.942	8.481	13.423	12.019	10.071	18.305	9.394	19.726	15.512	26.598	21.997	38.82	26.852	22.478	65	78	66	90	94	76	137	69	154	119	233	169	308	182	171	--	KAI1795932.1 taxid=1566825 hypothetical protein LXA43DRAFT_970337 [Ganoderma leucocontextum]	-	-	-	-
DHH009003621	1.843	1.002	2.909	3.083	3.775	2.217	18.412	10.318	36.059	9.623	43.932	16.783	73.318	36.595	39.721	19	10	23	21	30	17	140	77	286	75	391	131	591	252	307	--	KAI1795930.1 taxid=1566825 hypothetical protein LXA43DRAFT_1079935 [Ganoderma leucocontextum]	-	-	-	-
DHH009003622	3.437	2.929	3.249	1.951	2.229	2.773	25.862	13.294	39.088	17.275	69.37	35.52	121.208	78.723	82.746	40	33	29	15	20	24	222	112	350	152	697	313	1103	612	722	--	KAI1795929.1 taxid=1566825 hypothetical protein LXA43DRAFT_694896 [Ganoderma leucocontextum]	-	-	-	-
DHH009003629	42.076	48.782	22.227	23.547	26.68	28.743	78.69	48.78	66.294	57.086	75.378	66.649	65.75	76.762	75.07	311	349	126	115	152	158	429	261	377	319	481	373	380	379	416	bet3	PIL23955.1 taxid=1077348 hypothetical protein GSI_13706 [Ganoderma sinense ZZ0214-1]	-	-	-	-
DHH009003639	35.454	43.62	55.661	29.96	27.691	28.119	12.249	47.137	11.883	48.133	15.384	10.03	17.769	15.95	17.715	985	1173	1186	550	593	581	251	948	254	1011	369	211	386	296	369	--	PIL23964.1 taxid=1077348 hypothetical protein GSI_13715 [Ganoderma sinense ZZ0214-1]	-	-	-	-
DHH009003640	4.674	3.187	4.753	1.273	3.153	2.137	0	4.003	0	3.709	0	0	0	0	0	50	33	39	9	26	17	0	31	0	30	0	0	0	0	0	--	KAI1795911.1 taxid=1566825 hypothetical protein LXA43DRAFT_938385 [Ganoderma leucocontextum]	-	-	-	-
DHH009003655	13.217	14.623	15.225	13.388	11.368	12.734	19.359	31.715	20.642	31.303	37.297	33.483	37.853	34.556	38.784	635	680	561	425	421	455	686	1103	763	1137	1547	1218	1422	1109	1397	--	PIL23972.1 taxid=1077348 transcription factor [Ganoderma sinense ZZ0214-1]	-	-	-	-
DHH009003673	3.272	3.09	2.377	4.739	5.093	4.776	43.532	22.081	67.065	24.11	101.776	46.728	174.896	106.352	134.466	70	64	39	67	84	76	687	342	1104	390	1880	757	2926	1520	2157	--	KAI1795885.1 taxid=1566825 hypothetical protein LXA43DRAFT_938319 [Ganoderma leucocontextum]	-	-	-	-
DHH009003684	14.785	12.567	9.814	8.137	10.724	8.765	21.959	21.724	19.566	19.823	22.964	22.633	22.347	25.454	20.258	220	181	112	80	123	97	241	234	224	223	295	255	260	253	226	--	KAI1795874.1 taxid=1566825 hypothetical protein LXA43DRAFT_970288 [Ganoderma leucocontextum]	-	-	-	-
DHH009003688	25.789	22.189	15.461	15.31	16.244	14.718	25.295	33.563	34.704	42.227	28.046	18.18	36.375	35.751	18.028	311	259	143	122	151	132	225	293	322	385	292	166	343	288	163	ssb2	KAI1795869.1 taxid=1566825 hypothetical protein LXA43DRAFT_989837 [Ganoderma leucocontextum]	Genetic Information Processing;Genetic Information Processing;Genetic Information Processing;Genetic Information Processing	Replication and repair;Replication and repair;Replication and repair;Replication and repair	ko03420//Nucleotide excision repair;ko03030//DNA replication;ko03430//Mismatch repair;ko03440//Homologous recombination	K10739;K10739;K10739;K10739
DHH009003692	21.404	23.473	21.789	17.496	22.794	17.083	35.071	46.091	34.589	46.1	36.393	31.594	53.869	36.069	41.144	374	397	292	202	307	222	452	583	465	609	549	418	736	421	539	SMO1	KAI1795864.1 taxid=1566825 L-lysine 6-monooxygenase (NADPH-requiring)-domain-containing protein [Ganoderma leucocontextum]	-	-	-	-
DHH009003697	40.874	36.905	39.313	45.208	41.374	38.293	61.835	71.181	65.525	70.09	71.621	36.786	115.234	93.713	76.53	587	513	433	429	458	409	655	740	724	761	888	400	1294	899	824	CPSG_03667	KAI1795858.1 taxid=1566825 membrane dipeptidase-domain-containing protein [Ganoderma leucocontextum]	-	-	-	-
DHH009003698	2.091	0.838	2.392	2.647	1.771	1.721	3.818	5.246	4.27	5.418	5.881	3.606	7.093	4.279	5.691	49	19	43	41	32	30	66	89	77	96	119	64	130	67	100	--	KAI1795857.1 taxid=1566825 hypothetical protein LXA43DRAFT_1178377 [Ganoderma leucocontextum]	-	-	-	-
DHH009003709	26.189	27.592	29.423	37.441	28.604	36.605	8.42	7.579	9.014	6.709	9.352	6.836	10.855	9.298	7.318	253	258	218	239	213	263	60	53	67	49	78	50	82	60	53	aptx	KAI1795846.1 taxid=1566825 HIT-like domain-containing protein [Ganoderma leucocontextum]	Genetic Information Processing	Replication and repair	ko03410//Base excision repair	K10863
DHH009003710	306.032	262.643	148.358	141.382	126.026	122.611	82.542	86.814	77.9	101.913	75.613	36.988	184.62	92.155	76.965	4524	3758	1682	1381	1436	1348	900	929	886	1139	965	414	2134	910	853	SPAC2E11.17	KAI1795845.1 taxid=1566825 putative oxidoreductase C terminal-domain-containing protein [Ganoderma leucocontextum]	-	-	-	-
DHH009003711	65.169	53.639	43.336	33.533	29.592	22.491	93.951	77.723	76.233	72.12	84.293	49.634	66.954	93.008	88.662	300	239	153	102	105	77	319	259	270	251	335	173	241	286	306	--	KAI1795844.1 taxid=1566825 hypothetical protein LXA43DRAFT_689802 [Ganoderma leucocontextum]	-	-	-	-
DHH009003713	2.077	2.897	2.844	2.358	2.425	1.257	13.8	9.756	8.235	10.578	5.173	1.783	3.586	6.064	1.385	20	27	21	15	18	9	98	68	61	77	43	13	27	39	10	laaA	KAI1795842.1 taxid=1566825 proline iminopeptidase [Ganoderma leucocontextum]	-	-	-	-
DHH009003718	310.031	311.005	403.684	298.302	362.062	309.19	199.529	191.533	177.125	169.91	173.153	115.667	178.56	189.641	141.774	5749	5582	5741	3655	5175	4264	2729	2571	2527	2382	2772	1624	2589	2349	1971	htbA	KAI1795826.1 taxid=1566825 hypothetical protein LXA43DRAFT_989700 [Ganoderma leucocontextum]	-	-	-	-
DHH009003734	7.737	6.626	7.168	3.698	5.415	6.16	12.974	18.845	10.718	15.62	17.099	24.202	17.837	13.869	18.739	76	63	54	24	41	45	94	134	81	116	145	180	137	91	138	trm9	KAI1795809.1 taxid=1566825 S-adenosyl-L-methionine-dependent methyltransferase [Ganoderma leucocontextum]	-	-	-	-
DHH009003738	473.783	588.604	422.819	679.878	507.989	648.877	1036.56	1046.87	928.309	1063.73	840.426	584.823	683.244	832.401	762.102	25266	30382	17293	23957	20881	25735	40772	40413	38088	42887	38693	23614	28490	29652	30470	swo1	KAF7338398.1 taxid=2733690 HATPase-c domain-containing protein [Mycena venus]	Genetic Information Processing	Folding, sorting and degradation	ko04141//Protein processing in endoplasmic reticulum	K04079
DHH009003739	25.555	35.475	18.349	16.867	20.01	24.825	52.2	43.235	44.337	44.822	42.38	64.084	59.319	51.741	45.048	227	305	125	99	137	164	342	278	303	301	325	431	412	307	300	--	KAI1795803.1 taxid=1566825 S-adenosyl-L-methionine-dependent methyltransferase [Ganoderma leucocontextum]	-	-	-	-
DHH009003741	13.313	5.703	7.197	0.983	2.949	1.746	41.821	32.744	76.388	19.327	30.088	9.863	14.95	25.277	16.891	41	17	17	2	7	4	95	73	181	45	80	23	36	52	39	--	KAI1795801.1 taxid=1566825 hypothetical protein LXA43DRAFT_1163716 [Ganoderma leucocontextum]	-	-	-	-
DHH009003742	9.513	7.744	1.879	3.054	1.496	3.876	47.293	28.276	87.306	27.455	31.723	5.33	13.273	37.979	23.84	33	26	5	7	4	10	121	71	233	72	95	14	36	88	62	--	KAI1795801.1 taxid=1566825 hypothetical protein LXA43DRAFT_1163716 [Ganoderma leucocontextum]	-	-	-	-
DHH009003743	5.378	4.249	4.125	1.197	3.899	1.914	7.506	5.682	5.346	3.139	6.78	1.254	5.26	7.104	5.064	34	26	20	5	19	9	35	26	26	15	37	6	26	30	24	--	KAI1795800.1 taxid=1566825 hypothetical protein LXA43DRAFT_970231 [Ganoderma leucocontextum]	-	-	-	-
DHH009003749	40.525	46.852	33.891	31.479	29.098	29.166	52.568	48.682	68.446	52.017	85.553	63.626	135.718	89.69	102.327	1319	1476	846	677	730	706	1262	1147	1714	1280	2404	1568	3454	1950	2497	freB	KAI1795794.1 taxid=1566825 hypothetical protein LXA43DRAFT_1163671 [Ganoderma leucocontextum]	-	-	-	-
DHH009003761	59.64	71.729	63.009	74.324	52.547	72.555	22.214	20.341	23.511	17.858	24.394	17.889	28.722	20.931	22.961	1365	1589	1106	1124	927	1235	375	337	414	309	482	310	514	320	394	Pum2	PIL24085.1 taxid=1077348 hypothetical protein GSI_13836 [Ganoderma sinense ZZ0214-1]	-	-	-	-
DHH009003772	138.442	184.718	169.346	168.102	155.91	176.973	197.677	179.231	234.036	190.641	318.392	222.347	522.437	334.372	372.617	2069	2672	1941	1660	1796	1967	2179	1939	2691	2154	4108	2516	6105	3338	4175	citA	KAI1795766.1 taxid=1566825 citrate synthase [Ganoderma leucocontextum]	-	-	-	-
DHH009003780	1905.86	1080.24	1068.92	670.429	872.642	765.591	808.838	726.188	685.482	645.168	407.917	241.045	222.455	431.004	321.438	8897	4881	3827	2068	3140	2658	2785	2454	2462	2277	1644	852	812	1344	1125	--	KAI1795757.1 taxid=1566825 hypothetical protein LXA43DRAFT_1058040 [Ganoderma leucocontextum]	-	-	-	-
DHH009003788	66.075	79.073	60.623	45.466	38.975	37.75	162.679	128.208	147.706	128.08	174.197	124.936	149.453	198.904	201.665	739	856	520	336	336	314	1342	1038	1271	1083	1682	1058	1307	1486	1691	plr1	KAI1795748.1 taxid=1566825 aldo/keto reductase [Ganoderma leucocontextum]	Metabolism;Metabolism	Global and overview maps;Metabolism of cofactors and vitamins	ko01100//Metabolic pathways;ko00750//Vitamin B6 metabolism	K05275;K05275
DHH009003789	8.226	4.829	11.944	20.371	9.459	17.345	34.724	18.078	41.308	18.793	17.324	2.469	4.782	22.95	9.974	44	25	49	72	39	69	137	70	170	76	80	10	20	82	40	--	TBU65690.1 taxid=114155 hypothetical protein BD310DRAFT_911862 [Dichomitus squalens]	-	-	-	-
DHH009003790	0	0	0	2.918	2.918	3.456	0	0	0	0	0	0	0	0	0	0	0	0	6	7	8	0	0	0	0	0	0	0	0	0	FPSE_08125	VWO98862.1 taxid=34458 Serine/threonine-protein phosphatase (EC [Ganoderma boninense]	Metabolism;Metabolism	Global and overview maps;Metabolism of cofactors and vitamins	ko01100//Metabolic pathways;ko00750//Vitamin B6 metabolism	K05275;K05275
DHH009003791	0	0	0	6.638	8.812	7.42	0	0	0	0	0	0	0	0	0	0	0	0	31	48	39	0	0	0	0	0	0	0	0	0	plr1	PIL24119.1 taxid=1077348 transporter [Ganoderma sinense ZZ0214-1]	Metabolism;Metabolism	Global and overview maps;Metabolism of cofactors and vitamins	ko01100//Metabolic pathways;ko00750//Vitamin B6 metabolism	K05275;K05275
DHH009003796	580.135	675.742	657.644	1671.27	1941.85	1873.87	1286.93	523.909	1085.61	502.785	1102.49	1300.82	830.808	991.471	1077.68	5360	6043	4660	10203	13829	12876	8770	3504	7717	3512	8794	9100	6002	6119	7465	--	-	-	-	-	-
DHH009003802	8.289	3.931	1.063	1.645	2.116	2.923	7.369	5.068	12.187	4.494	10.388	9.333	11.818	14.851	9.969	61	28	6	8	12	16	40	27	69	25	66	52	68	73	55	--	KAI1794503.1 taxid=1566825 hypothetical protein LXA43DRAFT_995301 [Ganoderma leucocontextum]	-	-	-	-
DHH009003806	197.493	193.904	209.245	193.034	155.834	192.892	73.364	89.743	78.254	86.125	67.586	56.938	95.156	70.659	78.124	2657	2525	2159	1716	1616	1930	728	874	810	876	785	580	1001	635	788	--	KAI1794506.1 taxid=1566825 hypothetical protein LXA43DRAFT_883612 [Ganoderma leucocontextum]	-	-	-	-
DHH009003808	86.042	98.582	87.306	126.108	130.623	118.789	233.866	167.041	226.446	167.448	208.854	137.104	154.224	194.937	157.664	1046	1160	814	1013	1224	1074	2097	1470	2118	1539	2192	1262	1466	1583	1437	mch1	KAI1794508.1 taxid=1566825 MFS general substrate transporter [Ganoderma leucocontextum]	-	-	-	-
DHH009003817	18.1	24.363	24.598	38.774	46.634	40.448	49.944	43.141	50.199	38.272	38.978	27.441	33.093	35.875	32.643	142	185	148	201	282	236	289	245	303	227	264	163	203	188	192	--	KAI1794520.1 taxid=1566825 hypothetical protein LXA43DRAFT_1072440 [Ganoderma leucocontextum]	-	-	-	-
DHH009003822	67.532	111.11	92.999	108.928	94.404	68.002	46.489	36.732	44.205	38.524	71.972	54.75	127.276	92.985	85.918	2903	4623	3066	3094	3128	2174	1474	1143	1462	1252	2671	1782	4278	2670	2769	--	KAI1794528.1 taxid=1566825 ARM repeat-containing protein [Ganoderma leucocontextum]	-	-	-	-
DHH009003823	48.572	51.847	68.135	77.342	84.22	73.049	23.408	23.532	31.715	17.051	20.531	15.201	12.954	20.677	17.502	211	218	227	222	282	236	75	74	106	56	77	50	44	60	57	--	KAI1794529.1 taxid=1566825 hypothetical protein LXA43DRAFT_995415 [Ganoderma leucocontextum]	-	-	-	-
DHH009003826	14.959	18.622	15.628	17.014	25.554	25.361	80.494	78.037	72.216	73.737	88.249	69.454	47.055	79.422	76.959	161	194	129	121	212	203	639	608	598	600	820	566	396	571	621	Itgb1bp2	KAI1794533.1 taxid=1566825 chord-domain-containing protein [Ganoderma leucocontextum]	-	-	-	-
DHH009003838	9.253	5.691	6.963	0.186	2.106	0.388	0.666	0	0.639	0.413	6.555	3.496	5.361	8.047	6.886	75.29	44.82	43.45	1	13.21	2.35	4	0	4	2.54	46.05	21.54	34.11	43.74	42.01	--	KAI1794550.1 taxid=1566825 hypothetical protein LXA43DRAFT_110317 [Ganoderma leucocontextum]	-	-	-	-
DHH009003846	36.233	43.841	42.987	31.863	35.996	33.796	56.204	38.103	58.761	40.154	86.962	53.889	96.434	94.313	79.676	222	260	202	129	170	154	254	169	277	186	460	250	462	386	366	egtUA	KAI1794559.1 taxid=1566825 P-loop containing nucleoside triphosphate hydrolase protein [Ganoderma leucocontextum]	-	-	-	-
DHH009003848	758.615	856.085	563.212	1040.95	811.283	1014.64	1588.46	1702.69	1289.71	1895.12	1319.9	1077.36	1123.64	1298.81	1248.08	16256	17756	9256	14739	13400	16170	25106	26412	21263	30702	24418	17480	18827	18591	20051	HSS1	PIL24182.1 taxid=1077348 transporter [Ganoderma sinense ZZ0214-1]	Genetic Information Processing;Genetic Information Processing;Cellular Processes;Organismal Systems	Transcription;Folding, sorting and degradation;Transport and catabolism;Aging	ko03040//Spliceosome;ko04141//Protein processing in endoplasmic reticulum;ko04144//Endocytosis;ko04213//Longevity regulating pathway - multiple species	K03283;K03283;K03283;K03283
DHH009003849	135.859	120.804	103.383	219.177	230.436	169.725	247.381	174.603	239.039	169.612	261.59	167.74	369.009	547.646	188.861	2440	2100	1424	2601	3190	2267	3277	2270	3303	2303	4056	2281	5182	6570	2543	phoD	KAI1794562.1 taxid=1566825 PhoD-like phosphatase-domain-containing protein [Ganoderma leucocontextum]	Metabolism;Metabolism;Metabolism	Global and overview maps;Global and overview maps;Metabolism of cofactors and vitamins	ko01100//Metabolic pathways;ko01240//Biosynthesis of cofactors;ko00790//Folate biosynthesis	K01113;K01113;K01113
DHH009003850	270.49	244.819	246.533	116.939	149.515	108.179	72.262	29.27	64.018	22.474	74.506	31.857	50.897	95.613	48.294	5349	4686	3739	1528	2279	1591	1054	419	974	336	1272	477	787	1263	716	phoD	KAI1794563.1 taxid=1566825 PhoD-like phosphatase-domain-containing protein [Ganoderma leucocontextum]	Metabolism;Metabolism;Metabolism	Global and overview maps;Global and overview maps;Metabolism of cofactors and vitamins	ko01100//Metabolic pathways;ko01240//Biosynthesis of cofactors;ko00790//Folate biosynthesis	K01113;K01113;K01113
DHH009003851	6.234	5.663	6.587	4.88	5.996	8.382	10.492	10.245	10.477	10.094	16.682	6.246	13.058	12.389	13.762	58	51	47	30	43	58	72	69	75	71	134	44	95	77	96	mug14	KAI1794564.1 taxid=1566825 class II aldolase/adducin domain-containing protein [Ganoderma leucocontextum]	-	-	-	-
DHH009003852	27.409	19.536	18.429	8.094	10.284	10.787	18.127	13.588	17.13	13.39	19.69	9.586	16.733	15.441	18.98	287	198	148	56	83	84	140	103	138	106	178	76	137	108	149	--	KAI1794565.1 taxid=1566825 hypothetical protein LXA43DRAFT_995617 [Ganoderma leucocontextum]	-	-	-	-
DHH009003854	18.929	19.48	25.643	36.855	29.631	21.879	52.327	24.772	58.221	28.941	61.245	30.36	74.795	64.794	52.119	513	511	533	660	619	441	1046	486	1214	593	1433	623	1585	1173	1059	--	KAI1794567.1 taxid=1566825 hypothetical protein LXA43DRAFT_1091632 [Ganoderma leucocontextum]	-	-	-	-
DHH009003862	267.142	275.29	382.161	274.618	314.31	293.892	134.625	201.293	116.079	206.855	182.053	290.612	162.56	149.972	220.088	2728	2721	2993	1853	2474	2232	1014	1488	912	1597	1605	2247	1298	1023	1685	mge1	KAI1794575.1 taxid=1566825 GrpE-domain-containing protein [Ganoderma leucocontextum]	-	-	-	-
DHH009003868	14.888	14.496	10.684	15.156	18.551	11.737	69.63	62.217	47.75	65.168	24.254	32.535	42.327	35.516	20.929	278	262	153	187	267	163	959	841	686	920	391	460	618	443	293	ARMGADRAFT_1018426	KAI1794582.1 taxid=1566825 alcohol oxidase [Ganoderma leucocontextum]	-	-	-	-
DHH009003870	6.224	5.246	4.2	4.792	5.171	3.303	21.022	14.556	15.115	15.454	14.229	22.353	16.408	16.673	10.559	114	93	59	58	73	45	284	193	213	214	225	310	235	204	145	mpl7	KAI1794584.1 taxid=1566825 alcohol oxidase, partial [Ganoderma leucocontextum]	-	-	-	-
DHH009003881	58.211	66.146	64.599	54.372	50.415	46.195	120.672	141.294	108.878	151.948	79.558	68.234	89.55	105.373	72.439	2223	2445	1892	1372	1484	1312	3399	3906	3199	4387	2623	1973	2674	2688	2074	--	TBU35727.1 taxid=114155 MFS general substrate transporter [Dichomitus squalens]	-	-	-	-
DHH009003882	67.163	64.869	42.503	33.44	37.465	35.005	135.549	106.38	131.085	111.986	120.62	111.529	95.688	127.729	110.593	307	287	149	101	132	119	457	352	461	387	476	386	342	390	379	gmf1	KAI1794598.1 taxid=1566825 maturation factor [Ganoderma leucocontextum]	-	-	-	-
DHH009003886	0.859	0.592	0.747	5.849	5.571	4.812	12.808	10.381	15.814	9.372	25.367	9.831	38.809	27.965	27.493	12	8	8	54	60	50	132	105	170	99	306	104	424	261	288	--	KAI1786354.1 taxid=1566825 hypothetical protein LXA43DRAFT_1034082 [Ganoderma leucocontextum]	-	-	-	-
DHH009003889	35.859	37.646	29.16	16.047	12.256	12.702	19.081	12.784	21.049	18.106	22.331	18.842	23.67	16.451	16.2	186	189	116	55	49	49	73	48	84	71	100	74	96	57	63	--	KAI1794606.1 taxid=1566825 hypothetical protein LXA43DRAFT_883499 [Ganoderma leucocontextum]	-	-	-	-
DHH009003890	27.995	32.472	37.432	21.184	21.523	17.95	19.241	19.247	18.615	13.886	14.112	10.699	16.99	14.455	10.718	432	485	443	216	256	206	219	215	221	162	188	125	205	149	124	SPCC1672.03c	KAI1794607.1 taxid=1566825 Metallo-dependent hydrolase [Ganoderma leucocontextum]	Metabolism;Metabolism;Metabolism	Global and overview maps;Nucleotide metabolism;Global and overview maps	ko01100//Metabolic pathways;ko00230//Purine metabolism;ko01232//Nucleotide metabolism	K01487;K01487;K01487
DHH009003891	175.173	223.783	227.819	225.07	211.927	182.407	105.317	142.456	88.088	163.502	95.845	72.41	94.594	92.189	83.639	1556	1924	1552	1321	1451	1205	690	916	602	1098	735	487	657	547	557	--	KAI1794608.1 taxid=1566825 hypothetical protein LXA43DRAFT_114073 [Ganoderma leucocontextum]	-	-	-	-
DHH009003908	106.636	77.035	67.656	56.886	76.593	74.713	44.037	30.76	56.024	29.452	51.584	49.913	25.342	45.873	48.773	522	365	254	184	289	272	159	109	211	109	218	185	97	150	179	SNU13	KAI1794627.1 taxid=1566825 NHP2/L7aE family protein [Ganoderma leucocontextum]	Genetic Information Processing;Genetic Information Processing	Transcription;Translation	ko03040//Spliceosome;ko03008//Ribosome biogenesis in eukaryotes	K12845;K12845
DHH009003911	14.395	7.268	4.516	12.285	15.586	12.952	36.832	27.063	28.558	26.628	22.942	35.165	14.811	19.768	28.296	133	65	32	75	111	89	251	181	203	186	183	246	107	122	196	--	KAI1794631.1 taxid=1566825 hypothetical protein LXA43DRAFT_115247 [Ganoderma leucocontextum]	-	-	-	-
DHH009003914	6.836	7.709	7.501	31.543	32.718	31.388	33.457	52.92	29.366	52.435	54.802	50.54	54.111	57.973	49.484	164	179	138	500	605	560	592	919	542	951	1135	918	1015	929	890	--	KAI1794634.1 taxid=1566825 hypothetical protein LXA43DRAFT_115380 [Ganoderma leucocontextum]	-	-	-	-
DHH009003915	26.535	28.899	18.02	56.388	67.416	76.561	87.69	86.447	79.037	84.673	110.776	100.755	79.325	109.241	101.164	240	253	125	337	470	515	585	566	550	579	865	690	561	660	686	PNO1	KAI1794635.1 taxid=1566825 hypothetical protein LXA43DRAFT_995906 [Ganoderma leucocontextum]	-	-	-	-
DHH009003916	26.881	32.455	31.022	13.405	16.836	12.325	36.096	38.344	50.2	38.008	74.979	53.05	102.676	80.794	81.12	522	610	462	172	252	178	517	539	750	558	1257	780	1559	1048	1181	--	KAI1794636.1 taxid=1566825 hypothetical protein LXA43DRAFT_995909 [Ganoderma leucocontextum]	-	-	-	-
DHH009003917	16.193	18.167	30.532	40.904	35.564	33.436	40.457	43.226	45.788	41.271	61.825	47.387	74.206	63.241	66.099	547	594	791	913	926	840	1008	1057	1190	1054	1803	1212	1960	1427	1674	SPBC146.06c	KAI1794637.1 taxid=1566825 VRR-NUC domain-containing protein [Ganoderma leucocontextum]	-	-	-	-
DHH009003918	4.295	5.648	4.922	4.53	7.599	4.9	11.117	7.552	13.703	8.091	32.715	18.049	40.116	28.253	39.929	33	42	29	23	45	28	63	42	81	47	217	105	241	145	230	--	KAI1794638.1 taxid=1566825 hypothetical protein LXA43DRAFT_971135 [Ganoderma leucocontextum]	-	-	-	-
DHH009003920	1.516	1.855	1.769	3.02	2.485	1.771	84.941	36.659	125.414	43.124	221.036	103.088	378.987	216.139	283.91	38	45	34	50	48	33	1570	665	2418	817	4782	1956	7426	3618	5334	GLX	KAI1794640.1 taxid=1566825 copper radical oxidase [Ganoderma leucocontextum]	-	-	-	-
DHH009003922	67.863	81.267	119.938	113.254	124.3	124.43	62.063	55.822	52.041	55.408	59.526	99.487	63.673	60.956	77.186	1100	1275	1491	1213	1553	1500	742	655	649	679	833	1221	807	660	938	TIM54	KAI1794642.1 taxid=1566825 mitochondrial import inner membrane translocase subunit Tim54 [Ganoderma leucocontextum]	-	-	-	-
DHH009003923	1.337	2.222	1.988	1.707	2.086	1.376	12.26	7.04	15.717	6.796	28.932	10.785	43.67	29.89	35.155	64	103	73	54	77	49	433	244	579	246	1196	391	1635	956	1262	Hfm1	KAI1794643.1 taxid=1566825 P-loop containing nucleoside triphosphate hydrolase protein [Ganoderma leucocontextum]	-	-	-	-
DHH009003924	64.408	52.776	67.571	59.755	58.588	68.354	103.717	63.407	91.412	58.427	148.351	88.976	114.248	140.015	130.673	261	207	210	160	183	206	310	186	285	179	519	273	362	379	397	suc1	KAI1794645.1 taxid=1566825 cyclin-dependent kinase regulatory subunit [Ganoderma leucocontextum]	Cellular Processes	Cell growth and death	ko04111//Cell cycle - yeast	K02219
DHH009003942	47.495	76.785	35.715	23.865	24.044	22.808	31.6	22.478	49.075	21.439	41.188	59.16	50.056	48.436	46.172	756	1183	436	251	295	270	371	259	601	258	566	713	623	515	551	aspC1	KAI1794664.1 taxid=1566825 aminotransferase [Ganoderma leucocontextum]	-	-	-	-
DHH009003944	18.763	18.173	15.423	15.51	13.891	18.99	35.807	20.919	53.413	29.201	71.047	41.481	111.569	57.247	95.889	368	345	232	201	210	277	518	297	806	433	1203	616	1711	750	1410	--	KAI1794666.1 taxid=1566825 hypothetical protein LXA43DRAFT_1179428 [Ganoderma leucocontextum]	-	-	-	-
DHH009003946	2.127	3.541	3.313	4.561	4.14	2.066	15.222	9.633	33.257	9.458	47.914	24.741	70.209	43.879	51.942	36	58	43	51	54	26	190	118	433	121	700	317	929	496	659	--	PIL24286.1 taxid=1077348 transcription factor [Ganoderma sinense ZZ0214-1]	-	-	-	-
DHH009003951	20.564	22.076	14.35	47.778	42.625	54.222	11.98	30.295	14.095	31.663	17.679	18.566	14.383	13.108	14.679	256	266	137	393	409	502	110	273	135	298	190	175	140	109	137	--	KAI1794674.1 taxid=1566825 hypothetical protein LXA43DRAFT_1091729 [Ganoderma leucocontextum]	-	-	-	-
DHH009003957	3.546	4.811	5.571	6.013	4.213	3.562	35.102	26.854	39.704	28.821	72.004	31.542	112.559	88.329	98.985	83	109	100	93	76	62	606	455	715	510	1455	559	2060	1381	1737	PAIR2	KAI1794681.1 taxid=1566825 HORMA-domain-containing protein, partial [Ganoderma leucocontextum]	Cellular Processes	Cell growth and death	ko04113//Meiosis - yeast	K12778
DHH009003960	29.133	22.427	16.759	18.155	13.34	9.793	33.496	26.041	42.135	22.856	53.099	28.669	31.414	37.2	39.62	204	152	90	84	72	51	173	132	227	121	321	152	172	174	208	--	KAI1794684.1 taxid=1566825 AhpC/TSA antioxidant enzyme-domain-containing protein [Ganoderma leucocontextum]	-	-	-	-
DHH009003961	388.74	383.786	260.891	291.277	274.109	192.65	100.92	116.156	72.292	117.52	53.664	158.084	98.245	79.164	73.233	3264	3119	1680	1616	1774	1203	625	706	467	746	389	1005	645	444	461	SPAC1687.21	KAI1794685.1 taxid=1566825 phosphoglycerate mutase-like protein [Ganoderma leucocontextum]	Metabolism;Metabolism;Metabolism;Metabolism;Metabolism;Metabolism;Metabolism	Global and overview maps;Global and overview maps;Global and overview maps;Global and overview maps;Carbohydrate metabolism;Amino acid metabolism;Energy metabolism	ko01100//Metabolic pathways;ko01110//Biosynthesis of secondary metabolites;ko01230//Biosynthesis of amino acids;ko01200//Carbon metabolism;ko00010//Glycolysis / Gluconeogenesis;ko00260//Glycine, serine and threonine metabolism;ko00680//Methane metabolism	K15634;K15634;K15634;K15634;K15634;K15634;K15634
DHH009003973	1.983	1.138	1.724	2.668	0.858	2.074	3.883	1.217	9.737	3.789	17.099	6.402	16.062	16.492	19.69	9	5	6	8	3	7	13	4	34	13	67	22	57	50	67	--	KAI1794698.1 taxid=1566825 hypothetical protein LXA43DRAFT_883502 [Ganoderma leucocontextum]	-	-	-	-
DHH009003991	3.232	1.214	4.214	0.889	0.381	1.185	1.991	0.812	1.909	1.943	2.722	3.88	3.381	1.759	3.527	11	4	11	2	1	3	5	2	5	5	8	10	9	4	9	--	KAI1794718.1 taxid=1566825 CDP-diacylglycerol-glycerol-3-phosphate 3-phosphatidyltransferase [Ganoderma leucocontextum]	Metabolism;Metabolism	Global and overview maps;Lipid metabolism	ko01100//Metabolic pathways;ko00564//Glycerophospholipid metabolism	K00995;K00995
DHH009003992	21.593	15.707	16.088	14.005	15.436	15.702	47.497	39.264	48.398	39.344	37.772	27.063	20.007	41.231	23.805	98	69	56	42	54	53	159	129	169	135	148	93	71	125	81	DTD1	KAI1794719.1 taxid=1566825 D-tyrosyl-tRNA deacylase [Ganoderma leucocontextum]	-	-	-	-
DHH009004003	53.733	31.869	27.246	19.577	18.934	15.61	42.271	40.321	53.026	27.639	41.877	26.284	15.695	44.193	45.568	162	93	63	39	44	35	94	88	123	63	109	60	37	89	103	--	KAI1788410.1 taxid=1566825 hypothetical protein LXA43DRAFT_644109 [Ganoderma leucocontextum]	-	-	-	-
DHH009004004	54.314	67.276	59.658	88.185	90.378	77.873	146.515	122.496	152.699	124.043	150.134	97.659	138.208	147.64	128.472	1840	2206	1550	1974	2360	1962	3661	3004	3980	3177	4391	2505	3661	3341	3263	upf1	KAI1788409.1 taxid=1566825 P-loop containing nucleoside triphosphate hydrolase protein [Ganoderma leucocontextum]	Genetic Information Processing;Genetic Information Processing	Translation;Translation	ko03013//Nucleocytoplasmic transport;ko03015//mRNA surveillance pathway	K14326;K14326
DHH009004006	4.196	1.758	3.401	8.238	3.973	3.66	13.838	7.99	15.477	10.8	14.056	16.026	9.137	12.224	14.219	37	15	23	48	27	24	90	51	105	72	107	107	63	72	94	aes1	XP_007361469.1 taxid=732165 uncharacterized protein DICSQDRAFT_98135 [Dichomitus squalens LYAD-421 SS1]	-	-	-	-
DHH009004009	19.093	22.601	27.335	39.569	42.011	39.155	30.439	19.418	31.364	21.638	47.01	37.002	50.064	47.759	50.934	398	456	437	545	675	607	468	293	503	341	846	584	816	665	796	cnp3	KAI1788403.1 taxid=1566825 Mif2/CENP-C like-domain-containing protein [Ganoderma leucocontextum]	-	-	-	-
DHH009004016	49.092	64.213	21.48	60.093	50.407	54.273	352.635	362.478	329.873	384.833	281.811	131.755	252.146	287.194	243.975	748	947	251	605	592	615	3963	3998	3867	4433	3707	1520	3004	2923	2787	tyr1	KAI1788393.1 taxid=1566825 Prephenate dehydrogenase [Ganoderma leucocontextum]	Metabolism;Metabolism;Metabolism;Metabolism	Global and overview maps;Global and overview maps;Global and overview maps;Amino acid metabolism	ko01100//Metabolic pathways;ko01110//Biosynthesis of secondary metabolites;ko01230//Biosynthesis of amino acids;ko00400//Phenylalanine, tyrosine and tryptophan biosynthesis	K00211;K00211;K00211;K00211
DHH009004018	19.745	25.303	23.978	33.474	42.988	38.286	73.877	60.055	81.618	54.925	50.454	54.059	61.451	62.545	53.239	233	289	217	261	391	336	643	513	741	490	514	483	567	493	471	Yog1	KAI1788391.1 taxid=1566825 NAD(P)-binding protein [Ganoderma leucocontextum]	-	-	-	-
DHH009004025	2.373	2.451	0.688	1.463	1.71	1.891	3.455	1.7	3.084	1.86	1.934	1.161	0.674	1.184	0.586	27	27	6	11	15	16	29	14	27	16	19	10	6	9	5	--	KAI1788378.1 taxid=1566825 hypothetical protein LXA43DRAFT_643058 [Ganoderma leucocontextum]	-	-	-	-
DHH009004029	40.331	51.009	52.241	54.33	52.209	45.41	9.975	15.061	7.489	16.063	3.286	2.81	2.947	8.758	2.01	455	557	452	405	454	381	83	123	65	137	32	24	26	66	17	--	KAI1788374.1 taxid=1566825 hypothetical protein LXA43DRAFT_894791 [Ganoderma leucocontextum]	-	-	-	-
DHH009004032	3.82	4.386	1.66	1.927	3.121	2.664	5.372	9.578	6.805	8.235	11.309	15.511	12.667	7.626	14.91	27	30	9	9	17	14	28	49	37	44	69	83	70	36	79	Dusp13b	KAI1788370.1 taxid=1566825 phosphatases II [Ganoderma leucocontextum]	-	-	-	-
DHH009004037	1.533	0.396	0.5	0.87	1.243	2.061	5.455	1.059	6.724	2.027	2.885	2.024	6.126	4.876	4.089	8	2	2	3	5	8	21	4	27	8	13	8	25	17	16	--	KAI1788364.1 taxid=1566825 hypothetical protein LXA43DRAFT_1025509 [Ganoderma leucocontextum]	-	-	-	-
DHH009004039	16.902	6.548	6.612	13.43	7.127	10.795	2.864	1.167	9.337	3.912	7.342	3.348	4.323	3.163	0.564	40	15	12	21	13	19	5	2	17	7	15	6	8	5	1	--	KAI1788362.1 taxid=1566825 hypothetical protein LXA43DRAFT_642423 [Ganoderma leucocontextum]	-	-	-	-
DHH009004045	1.058	1.457	1.954	8.136	7.661	4.385	5.855	9.253	6.644	8.277	7.656	5.82	9.919	8.972	4.82	12	16	17	61	67	37	49	76	58	71	75	50	88	68	41	RAP2	KAI1788355.1 taxid=1566825 GroES-like protein [Ganoderma leucocontextum]	-	-	-	-
DHH009004046	110.757	136.762	193.503	263.928	325.196	307.319	224.914	165.752	261.395	159.992	286.121	274.594	190.107	267.256	262.091	456	545	611	718	1032	941	683	494	828	498	1017	856	612	735	809	MRPL37	KAI1784005.1 taxid=1566825 mitochondrial/chloroplast ribosomal protein L54/L37 [Ganoderma leucocontextum]	-	-	-	-
DHH009004049	1.606	1.746	2.534	1.407	2.631	2.386	16.041	3.035	27.681	3.354	16.935	9.711	22.265	22.52	19.276	19	20	23	11	24	21	140	26	252	30	173	87	206	178	171	ACTTS2	KAI0807656.1 taxid=40442 GroES-like protein [Fomes fomentarius]	-	-	-	-
DHH009004050	42.741	50.685	33.616	36.348	38.69	19.744	154.786	118.875	151.496	119.317	148.062	183.555	190.045	142.967	187.957	751	862	453	422	524	258	2006	1512	2048	1585	2246	2442	2611	1678	2476	SPCPB1C11.03	KAI1784001.1 taxid=1566825 MFS general substrate transporter [Ganoderma leucocontextum]	-	-	-	-
DHH009004051	3.053	2.241	1.885	1.58	4.794	3.024	1.743	8.878	2.193	7.544	6.979	6.366	13.047	6.374	7.607	38	27	18	13	46	28	16	80	21	71	75	60	127	53	71	--	KAI1784000.1 taxid=1566825 hypothetical protein LXA43DRAFT_289398 [Ganoderma leucocontextum]	-	-	-	-
DHH009004053	571.713	639.956	551.844	504.936	434.97	545.361	292.539	443.299	229.652	466.181	266.31	414.173	269.394	299.756	281.375	7358	7972	5447	4294	4315	5220	2777	4130	2274	4536	2959	4036	2711	2577	2715	sam1	KAI1783998.1 taxid=1566825 methionine adenosyltransferase [Ganoderma leucocontextum]	Metabolism;Metabolism;Metabolism;Metabolism;Metabolism;Metabolism	Global and overview maps;Global and overview maps;Global and overview maps;Global and overview maps;Amino acid metabolism;Biosynthesis of other secondary metabolites	ko01100//Metabolic pathways;ko01110//Biosynthesis of secondary metabolites;ko01240//Biosynthesis of cofactors;ko01230//Biosynthesis of amino acids;ko00270//Cysteine and methionine metabolism;ko00999//Biosynthesis of various plant secondary metabolites	K00789;K00789;K00789;K00789;K00789;K00789
DHH009004057	81.358	88.096	101.126	84.948	83.397	91.915	38.834	48.015	29.068	44.153	50.788	31.646	65.093	51.951	62.304	1477	1548	1408	1019	1167	1241	520	631	406	606	796	435	924	630	848	pim1	KAI1783994.1 taxid=1566825 RCC1/BLIP-II [Ganoderma leucocontextum]	-	-	-	-
DHH009004059	19.63	16.418	11.883	18.391	11.824	10.998	10.297	7.748	8.656	7.418	5.955	6.173	6.724	5.597	5.143	168	136	78	104	78	70	65	48	57	48	44	40	45	32	33	--	KAI1783992.1 taxid=1566825 hypothetical protein LXA43DRAFT_289221 [Ganoderma leucocontextum]	-	-	-	-
DHH009004060	8.276	8.874	5.641	7.022	6.589	4.215	19.211	12.559	23.388	17.166	29.485	274.25	37.045	26.281	42.733	132	137	69	74	81	50	226	145	287	207	406	3312	462	280	511	atrD	KAI1783990.1 taxid=1566825 pyridoxal phosphate-dependent transferase [Ganoderma leucocontextum]	Metabolism;Metabolism;Metabolism;Metabolism;Metabolism;Metabolism;Metabolism;Metabolism;Metabolism;Metabolism;Metabolism	Global and overview maps;Global and overview maps;Global and overview maps;Amino acid metabolism;Global and overview maps;Amino acid metabolism;Amino acid metabolism;Amino acid metabolism;Metabolism of cofactors and vitamins;Amino acid metabolism;Amino acid metabolism	ko01100//Metabolic pathways;ko01110//Biosynthesis of secondary metabolites;ko01230//Biosynthesis of amino acids;ko00380//Tryptophan metabolism;ko01210//2-Oxocarboxylic acid metabolism;ko00270//Cysteine and methionine metabolism;ko00350//Tyrosine metabolism;ko00360//Phenylalanine metabolism;ko00130//Ubiquinone and other terpenoid-quinone biosynthesis;ko00400//Phenylalanine, tyrosine and tryptophan…	K00838;K00838;K00838;K00838;K00838;K00838;K00838;K00838;K00838;K00838;K00838
DHH009004065	12.339	10.128	13.554	29.929	18.968	42.727	9.166	21.014	8.788	16.32	9.006	3.907	4.864	7.465	5.636	146	116	123	234	173	376	80	180	80	146	92	35	45	59	50	--	KAI1783986.1 taxid=1566825 hypothetical protein LXA43DRAFT_288864 [Ganoderma leucocontextum]	-	-	-	-
DHH009004066	2.016	2.301	2.001	2.96	2.772	3.116	3.101	9.936	4.772	9.553	3.416	2.703	3.271	3.649	3.051	67	74	51	65	71	77	76	239	122	240	98	68	85	81	76	--	KAI1783984.1 taxid=1566825 hypothetical protein LXA43DRAFT_288759 [Ganoderma leucocontextum]	-	-	-	-
DHH009004073	54.365	37.181	71.884	68.37	71.382	66.922	44.936	36.87	46.207	35.737	17.865	12.135	11.331	12.445	12.547	497	329	504	413	503	455	303	244	325	247	141	84	81	76	86	pac2	KAI1791643.1 taxid=1566825 Gti1/Pac2 family-domain-containing protein [Ganoderma leucocontextum]	-	-	-	-
DHH009004074	143.161	123.471	155.659	263.019	166.784	153.047	84.344	88.974	79.626	90.891	75.752	70.498	120.169	79.459	81.656	3323	2774	2771	4034	2984	2642	1444	1495	1422	1595	1518	1239	2181	1232	1421	WDR26	KAI1791645.1 taxid=1566825 WD40 repeat-like protein [Ganoderma leucocontextum]	-	-	-	-
DHH009004077	103.397	118.042	135.48	131.451	135.987	132.753	50.626	56.49	41.412	52.746	83.683	101.046	77.213	67.749	81.205	1019	1126	1024	856	1033	973	368	403	314	393	712	754	595	446	600	--	KAI1791648.1 taxid=1566825 hypothetical protein LXA43DRAFT_919958 [Ganoderma leucocontextum]	-	-	-	-
DHH009004082	16.713	12.168	15.503	29.368	26.485	29.109	70.564	43.542	69.543	55.044	58.727	46.518	53.078	48.362	45.483	149	105	106	173	182	193	464	281	477	371	452	314	370	288	304	--	KAI1791654.1 taxid=1566825 hypothetical protein LXA43DRAFT_1061173 [Ganoderma leucocontextum]	-	-	-	-
DHH009004083	106.226	65.044	59.851	24.218	20.078	21.234	234.229	78.68	164.341	75.336	138.652	128.477	92.634	149.097	102.93	1009	598	436	152	147	150	1641	541	1201	541	1137	924	688	946	733	--	KAI1791655.1 taxid=1566825 hypothetical protein LXA43DRAFT_388915 [Ganoderma leucocontextum]	-	-	-	-
DHH009004090	5.564	6.173	5.026	10.226	11.909	11.401	26.208	13.025	26.295	11.079	28.227	22.239	36.123	29.533	30.282	62.05	66.63	42.99	75.35	102.37	94.56	215.57	105.15	225.61	93.41	271.76	187.78	314.99	220	253.18	--	KAI1791665.1 taxid=1566825 hypothetical protein LXA43DRAFT_389248 [Ganoderma leucocontextum]	-	-	-	-
DHH009004092	14.931	16.952	15.404	3.973	5.535	11.252	0	8.16	0	11.502	15.964	18.42	12.8	25.055	14.882	91	100	72	16	26	51	0	36	0	53	84	85	61	102	68	--	KAI1791661.1 taxid=1566825 2',3'-cyclic-nucleotide 3'-phosphodiesterase [Ganoderma leucocontextum]	-	-	-	-
DHH009004093	4.371	4.081	1.973	9.286	7.742	6.781	3.533	2.322	3.605	2.891	8.47	3.441	14.297	9.437	7.623	52	47	18	73	71	60	31	20	33	26	87	31	133	75	68	--	KAI1791662.1 taxid=1566825 hypothetical protein LXA43DRAFT_919976 [Ganoderma leucocontextum]	-	-	-	-
DHH009004094	2.78	2.872	2.806	20.085	22.336	14.469	23.099	18.953	20.979	18.859	14.957	17.291	22.248	19.465	14.711	31	31	24	148	192	120	190	153	180	159	144	146	194	145	123	--	KAI1791663.1 taxid=1566825 hypothetical protein LXA43DRAFT_389198 [Ganoderma leucocontextum]	-	-	-	-
DHH009004095	20.762	29.017	25.801	8.603	9.761	6.26	21.194	15.474	18.145	14.485	42.41	47.364	61.795	46.053	47.946	248.36	335.97	236.71	68	90	55.69	187	134	167	131	437.99	429	578	367.99	430	--	KAI1791664.1 taxid=1566825 hypothetical protein LXA43DRAFT_1094283 [Ganoderma leucocontextum]	-	-	-	-
DHH009004096	33.314	34.55	33.712	40.214	38.631	36.067	51.827	53.636	46.608	55.925	61.492	48.112	75.138	61.441	66.575	633.95	636.37	492.01	505.65	566.63	510.44	727.43	738.85	682.39	804.59	1010.24	693.22	1118.01	781	949.82	--	KAI1791665.1 taxid=1566825 hypothetical protein LXA43DRAFT_389248 [Ganoderma leucocontextum]	-	-	-	-
DHH009004097	143.237	104.659	135.487	123.831	139.282	94.356	92.108	91.533	77.885	81.109	53.109	42.709	40.046	64.316	59.168	1537	1087	1115	878	1152	753	729	711	643	658	492	347	336	461	476	--	KAI1791666.1 taxid=1566825 DUF887-domain-containing protein [Ganoderma leucocontextum]	-	-	-	-
DHH009004098	41.204	56.807	59.186	65.153	66.543	66.847	96.342	81.679	124.845	96.672	130.871	104.972	156.303	135.706	105.473	915	1221	1008	956	1139	1104	1578	1313	2133	1623	2509	1765	2714	2013	1756	--	KAI1791667.1 taxid=1566825 hypothetical protein LXA43DRAFT_389666 [Ganoderma leucocontextum]	-	-	-	-
DHH009004100	3.118	3.221	2.541	1.348	2.095	2.246	7.247	3.384	6.441	4.272	4.063	3.898	5.056	5.752	4.085	56	56	35	16	29	30	96	44	89	58	63	53	71	69	55	hip1	KAI1791668.1 taxid=1566825 TAP-like protein-domain-containing protein [Ganoderma leucocontextum]	-	-	-	-
DHH009004101	34.476	28.846	17.248	26.221	26.73	30.065	22.299	40.591	19.096	39.64	7.865	9.818	9.582	9.025	7.495	589	477	226	296	352	382	281	502	251	512	116	127	128	103	96	ada2a	KAI1791669.1 taxid=1566825 Metallo-dependent hydrolase [Ganoderma leucocontextum]	Metabolism;Metabolism;Metabolism	Global and overview maps;Nucleotide metabolism;Global and overview maps	ko01100//Metabolic pathways;ko00230//Purine metabolism;ko01232//Nucleotide metabolism	K19572;K19572;K19572
DHH009004102	41.149	46.87	70.308	60.269	64.172	55.167	33.735	51.851	34.69	55.066	16.051	15.914	17.799	13.709	14.866	683	753	895	661	821	681	413	623	443	691	230	200	231	152	185	--	KAI1791670.1 taxid=1566825 hypothetical protein LXA43DRAFT_1074118 [Ganoderma leucocontextum]	-	-	-	-
DHH009004103	0	0.117	0	25.308	23.161	30.842	39.677	0	32.897	0	0	0	0	0.169	0.151	0	1	0	148	158	203	259	0	224	0	0	0	0	1	1	--	KAI1791676.1 taxid=1566825 hypothetical protein LXA43DRAFT_1010033 [Ganoderma leucocontextum]	-	-	-	-
DHH009004104	1.647	1.35	1.111	8.941	6.191	9.09	10.321	6.749	8.048	5.636	3.685	2.401	6.757	3.827	5.683	29	23	15	104	84	119	134	86	109	75	56	32	93	45	75	--	KAI1791675.1 taxid=1566825 hypothetical protein LXA43DRAFT_1181577 [Ganoderma leucocontextum]	-	-	-	-
DHH009004107	5.326	4.596	4.045	12.225	15.719	10.94	8.174	12.857	7.608	12.852	5.424	6.726	5.914	7.185	5.621	91	76	53	138	207	139	103	159	100	166	80	87	79	82	72	ada2a	KAI1791686.1 taxid=1566825 Metallo-dependent hydrolase [Ganoderma leucocontextum]	Metabolism;Metabolism;Metabolism	Global and overview maps;Nucleotide metabolism;Global and overview maps	ko01100//Metabolic pathways;ko00230//Purine metabolism;ko01232//Nucleotide metabolism	K19572;K19572;K19572
DHH009004111	32.045	21.968	29.912	8.068	10.879	14.899	14.78	16.631	21.175	19.965	7.077	30.614	13.712	7.532	16.937	535	355	383	89	140	185	182	201	272	252	102	387	179	84	212	chitO	KAI1791689.1 taxid=1566825 FAD-binding domain-containing protein [Ganoderma leucocontextum]	-	-	-	-
DHH009004114	1.645	2.691	3.396	7.054	6.937	6.452	23.978	10.227	57.021	11.606	121.323	42.913	167.094	100.978	128.735	12	19	19	34	39	35	129	54	320	64	764	237	953	492	704	--	KAI1791675.1 taxid=1566825 hypothetical protein LXA43DRAFT_1181577 [Ganoderma leucocontextum]	-	-	-	-
DHH009004115	4.972	5.136	6.703	15.219	16.272	22.106	7.277	3.2	6.168	4.035	3.926	3.582	5.853	5.328	6.405	88	88	91	178	222	291	95	41	84	54	60	48	81	63	85	--	PIL24502.1 taxid=1077348 hypothetical protein GSI_14257 [Ganoderma sinense ZZ0214-1]	-	-	-	-
DHH009004116	6.189	5.379	3.33	11.894	14.147	14.926	10.122	16.964	15.067	13.514	40.737	21.797	51.511	46.914	49.137	63	53	26	80	111	113	76	125	118	104	358	168	410	319	375	--	KAI1791696.1 taxid=1566825 hypothetical protein LXA43DRAFT_1010113 [Ganoderma leucocontextum]	-	-	-	-
DHH009004117	71.26	50.628	64.892	138.773	110.314	136.475	33.179	33.279	35.496	31.461	10.822	12.578	12.54	14.172	11.258	863.99	594.14	603.41	1111.76	1030.94	1230.61	296.71	292.08	331.12	288.38	113.28	115.47	118.88	114.78	102.34	--	PIL24507.1 taxid=1077348 hypothetical protein GSI_14262 [Ganoderma sinense ZZ0214-1]	-	-	-	-
DHH009004118	6.454	6.975	11.111	18.47	13.957	13.466	14.739	24.178	13.636	27.763	11.237	19.599	14.609	12.454	15.476	96.24	100.68	127.07	182	160.43	149.35	162.12	261	156.45	313	144.67	221.3	170.34	124.06	173.02	--	KAI1791698.1 taxid=1566825 hypothetical protein LXA43DRAFT_1082516 [Ganoderma leucocontextum]	-	-	-	-
DHH009004119	0.178	0	0.393	20.337	18.496	19.948	10.279	1.563	14.404	1.832	0.225	0.224	0.171	0	0.249	1.82	0	3.09	137.66	146.05	151.98	77.67	11.59	113.53	14.19	1.99	1.74	1.37	0	1.91	--	PIL24507.1 taxid=1077348 hypothetical protein GSI_14262 [Ganoderma sinense ZZ0214-1]	-	-	-	-
DHH009004120	0	0.097	0.174	1.501	0.968	1.156	0	0.49	0	0.754	0.371	0.243	0.057	0.324	0.188	0	1.36	1.92	14.31	10.76	12.4	0	5.12	0	8.22	4.62	2.65	0.64	3.12	2.03	--	KAI1791698.1 taxid=1566825 hypothetical protein LXA43DRAFT_1082516 [Ganoderma leucocontextum]	-	-	-	-
DHH009004121	37.606	35.667	45.939	28.734	25.037	34.125	2.17	16.064	0.933	13.749	0.415	1.469	2.109	1.986	2.609	279.18	256.29	261.56	140.95	143.27	188.41	11.88	86.33	5.33	77.17	2.66	8.26	12.24	9.85	14.52	--	PIL24507.1 taxid=1077348 hypothetical protein GSI_14262 [Ganoderma sinense ZZ0214-1]	-	-	-	-
DHH009004122	0	0.097	0.174	1.501	0.968	1.156	0	0.49	0	0.754	0.371	0.243	0.057	0.324	0.188	0	1.36	1.92	14.31	10.76	12.4	0	5.12	0	8.22	4.62	2.65	0.64	3.12	2.03	--	KAI1791698.1 taxid=1566825 hypothetical protein LXA43DRAFT_1082516 [Ganoderma leucocontextum]	-	-	-	-
DHH009004123	54.804	37.873	46.945	3.626	6.125	6.393	5.479	0	6.362	0.226	8.511	5.479	6.519	8.617	4.029	403.3	269.76	264.95	17.63	34.74	34.99	29.74	0	36.02	1.26	54.07	30.53	37.51	42.36	22.23	--	PIL24507.1 taxid=1077348 hypothetical protein GSI_14262 [Ganoderma sinense ZZ0214-1]	-	-	-	-
DHH009004124	8.519	9.17	10.391	0	0	0.203	24.587	15.532	22.81	21.537	0.147	0.715	0.332	0.389	0.368	122.9	128.05	114.97	0	0	2.18	261.62	162.2	253.17	234.89	1.83	7.81	3.75	3.75	3.98	--	KAI1791698.1 taxid=1566825 hypothetical protein LXA43DRAFT_1082516 [Ganoderma leucocontextum]	-	-	-	-
DHH009004126	9.327	6.399	7.315	21.601	18.758	22.196	14.839	9.99	16.305	10.948	12.279	19.876	14.74	10.969	13.187	134.86	89.55	81.11	206.37	209.05	238.67	158.25	104.56	181.38	119.67	153.27	217.59	166.64	105.94	142.95	--	KAI1791698.1 taxid=1566825 hypothetical protein LXA43DRAFT_1082516 [Ganoderma leucocontextum]	-	-	-	-
DHH009004127	1.738	2.783	4.079	2.236	0.451	0.584	49.95	22.086	74.878	23.906	121.985	61.971	203.808	118.504	140.585	20	31	36	17	4	5	424	184	663	208	1212	540	1834	911	1213	--	KAI1791699.1 taxid=1566825 hypothetical protein LXA43DRAFT_1082517 [Ganoderma leucocontextum]	-	-	-	-
DHH009004129	0.617	0.892	0.322	0.747	2.081	1.493	2.007	1.364	1.604	2.448	1.858	1.956	3.472	2.955	4.114	5	7	2	4	13	9	12	8	10	15	13	12	22	16	25	--	KAI1791722.1 taxid=1566825 hypothetical protein LXA43DRAFT_1010221 [Ganoderma leucocontextum]	-	-	-	-
DHH009004130	0.379	0.122	0	9.108	8.136	7.151	24.439	0	26.024	0.158	23.057	22.38	31.89	21.911	26.181	7.31	2.27	0	116.08	120.97	102.58	347.7	0	386.21	2.3	383.96	326.85	480.98	282.32	378.61	--	KAI1791702.1 taxid=1566825 hypothetical protein LXA43DRAFT_1010141 [Ganoderma leucocontextum]	-	-	-	-
DHH009004131	4.568	5.159	6.117	2.857	4.364	4.886	0.811	2.457	0	1.861	1.75	1.348	0.865	1.714	0.375	56.57	61.84	58.1	23.38	41.66	45	7.41	22.03	0	17.42	18.71	12.64	8.38	14.18	3.48	--	KAI1791702.1 taxid=1566825 hypothetical protein LXA43DRAFT_1010141 [Ganoderma leucocontextum]	-	-	-	-
DHH009004132	4.568	5.159	6.117	2.857	4.364	4.886	0.811	2.457	0	1.861	1.75	1.348	0.865	1.714	0.375	56.57	61.84	58.1	23.38	41.66	45	7.41	22.03	0	17.42	18.71	12.64	8.38	14.18	3.48	--	KAI1791702.1 taxid=1566825 hypothetical protein LXA43DRAFT_1010141 [Ganoderma leucocontextum]	-	-	-	-
DHH009004133	18.941	23.166	25.396	51.943	47.871	49.22	21.839	26.97	20.285	27.635	55.519	41.934	68.614	51.453	54.606	856.56	1014.05	880.81	1552.17	1668.71	1655.42	728.48	882.93	705.79	944.86	2167.63	1435.87	2426.26	1554.31	1851.44	--	PIL24511.1 taxid=1077348 hypothetical protein GSI_14267 [Ganoderma sinense ZZ0214-1]	-	-	-	-
DHH009004134	24.658	39.481	17.164	14.57	11.216	11.624	35.295	39.898	44.434	35.474	23.896	53.325	29.148	33.825	42.061	251	389	134	98	88	88	265	294	348	273	210	411	232	230	321	--	KAI1791704.1 taxid=1566825 hypothetical protein LXA43DRAFT_888644 [Ganoderma leucocontextum]	-	-	-	-
DHH009004138	9.808	11.277	6.291	7.541	5.952	5.318	12.761	9.724	10.177	9.416	12.551	47.112	17.702	16.577	26.796	124	138	61	63	58	50	119	89	99	90	137	451	175	140	254	COP3	KAI1791708.1 taxid=1566825 terpenoid synthase [Ganoderma leucocontextum]	Metabolism;Metabolism	Global and overview maps;Metabolism of terpenoids and polyketides	ko01110//Biosynthesis of secondary metabolites;ko00909//Sesquiterpenoid and triterpenoid biosynthesis	K21927;K21927
DHH009004144	24.912	21.877	23.788	42.137	43.822	36.058	31.59	36.033	33.236	37.894	45.999	38.611	53.319	53.418	48.962	340	289	249	380	461	366	318	356	349	391	542	399	569	487	501	--	KAI1791718.1 taxid=1566825 hypothetical protein LXA43DRAFT_391395 [Ganoderma leucocontextum]	-	-	-	-
DHH009004145	5.992	6.466	7.697	8.799	9.962	9.966	3.129	3.434	3.173	2.642	0.72	0.938	0.795	0.797	0.829	135	141	133	131	173	167	52	56	55	45	14	16	14	12	14	--	KAI1791720.1 taxid=1566825 hypothetical protein LXA43DRAFT_391294 [Ganoderma leucocontextum]	-	-	-	-
DHH009004146	7.225	6.29	3.493	25.307	34.543	34.164	26.414	30.389	25.428	27.165	0.94	0.858	0.831	0.729	1.083	89	75	33	206	328	313	240	271	241	253	10	8	8	6	10	--	KAI1791723.1 taxid=1566825 hypothetical protein LXA43DRAFT_1082532 [Ganoderma leucocontextum]	-	-	-	-
DHH009004151	15.433	16.895	18.168	23.387	21.164	22.042	43.665	27.782	44.355	26.839	41.797	28.568	40.984	40.852	42.477	772	818	697	773	816	820	1611	1006	1707	1015	1805	1082	1603	1365	1593	IML1	KAI1791729.1 taxid=1566825 hypothetical protein LXA43DRAFT_1181618 [Ganoderma leucocontextum]	-	-	-	-
DHH009004153	25.126	23.062	29.983	11.034	12.079	8.899	9.125	24.793	8.019	21.513	10.914	8	17.215	11.251	11.969	224	199	205	65	83	59	60	160	55	145	84	54	120	67	80	FUS3	KAI1791730.1 taxid=1566825 elongation factor 1-gamma [Ganoderma leucocontextum]	-	-	-	-
DHH009004154	16.039	14.479	17.702	24.294	21.859	20.642	7.289	5.156	8.067	6.13	1.6	2.765	3.814	1.962	2.357	156.51	136.75	132.48	156.64	164.41	149.8	52.46	36.42	60.56	45.22	13.48	20.43	29.1	12.79	17.24	--	XP_007361625.1 taxid=732165 uncharacterized protein DICSQDRAFT_98432 [Dichomitus squalens LYAD-421 SS1]	-	-	-	-
DHH009004155	41.828	35.17	37.878	43.058	41.185	34.363	23.55	7.309	23.355	5.414	4.51	8.174	8.299	11.806	7.59	419	341	291	285	318	256	174	53	180	41	39	62	65	79	57	Nmral1	KAI1791732.1 taxid=1566825 NAD(P)-binding protein [Ganoderma leucocontextum]	-	-	-	-
DHH009004156	7.632	7.776	7.325	4.171	3.988	3.278	8.623	5.272	10.196	6.309	12.647	8.82	11.388	11.743	9.19	72	71	53	26	29	23	60	36	74	45	103	63	84	74	65	--	KAI1786965.1 taxid=1566825 hypothetical protein LXA43DRAFT_1184818 [Ganoderma leucocontextum]	-	-	-	-
DHH009004158	5.679	8.474	3.839	2.016	2.456	2.639	4.752	6.198	6.743	5.564	6.496	7.222	6.187	5.667	4.956	81	117	42	19	27	28	50	64	74	60	80	78	69	54	53	--	KAI1786967.1 taxid=1566825 hypothetical protein LXA43DRAFT_1184820 [Ganoderma leucocontextum]	-	-	-	-
DHH009004159	1.369	1.414	1.922	1.593	0.956	1.274	4.568	4.799	4.926	3.064	3.536	3.754	3.231	6.147	3.651	13	13	14	10	7	9	32	33	36	22	29	27	24	39	26	--	PIL28273.1 taxid=1077348 hypothetical protein GSI_09561 [Ganoderma sinense ZZ0214-1]	-	-	-	-
DHH009004160	11.618	14.831	19.588	27.283	26.42	21.546	15.66	6.641	17.617	7.242	26.372	24.779	42.097	30.086	28.498	174	215	225	270	305	240	173	72	203	82	341	281	493	301	320	--	VWP02097.1 taxid=34458 Uncharacterized protein [Ganoderma boninense]	-	-	-	-
DHH009004161	12.367	13.364	12.403	8.257	7.235	9.965	17.709	12.604	17.349	8.444	25.287	18.297	26.33	29.538	21.921	125.49	131.25	96.52	55.36	56.59	75.2	132.54	92.58	135.44	64.78	221.52	140.57	208.9	200.21	166.76	--	XP_007361625.1 taxid=732165 uncharacterized protein DICSQDRAFT_98432 [Dichomitus squalens LYAD-421 SS1]	-	-	-	-
DHH009004164	3.723	2.015	1.618	0.805	0	1.192	0	2.204	0	2.139	0	0	0	0	0	21	11	7	3	0	5	0	9	0	9.12	0	0	0	0	0	--	KAI1791770.1 taxid=1566825 hypothetical protein LXA43DRAFT_1010422 [Ganoderma leucocontextum]	-	-	-	-
DHH009004167	16.918	14.702	15.561	12.596	10.421	10.8	6.611	17.404	6.86	21.947	27.983	21.56	32.831	30.107	30.887	540.23	454.41	381.09	265.77	256.49	256.48	155.7	402.29	168.53	529.84	771.43	521.27	819.74	642.18	739.45	dnf2	PIL24534.1 taxid=1077348 transporter [Ganoderma sinense ZZ0214-1]	-	-	-	-
DHH009004169	29.209	35.225	36.899	16.417	15.429	15.13	31.89	31.266	31.644	31.979	20.814	17.318	28.223	22.431	23.991	933.64	1089.81	904.56	346.74	380.14	359.67	751.85	723.45	778.21	772.81	574.39	419.13	705.38	478.93	574.93	dnf2	PIL24534.1 taxid=1077348 transporter [Ganoderma sinense ZZ0214-1]	-	-	-	-
[truncated: 4,392 more rows]
