# Supplementary material for: Multi-omics analysis of polysaccharide accumulation and associated metabolic reprogramming across developmental stages of Ganoderma tsugae
Source: Front Microbiol. 2026 Jun 17;17:1856773. doi: 10.3389/fmicb.2026.1856773 (PMC13319048; doi:10.3389/fmicb.2026.1856773)
Supplement: Supplementary file 2 [file Table_2.xlsx]

## Sheet: metabolites.expression_hBxXjw
Table S2 All the information of DAMs
Compound_ID	MS2_name	MS1_name	formula	rtmin	mz	T1-1	T1-2	T1-3	T1-4	T1-5	T1-6	T2-1	T2-2	T2-3	T2-4	T2-5	T2-6	T3-1	T3-2	T3-3	T3-4	T3-5	T3-6	T4-1	T4-2	T4-3	T4-4	T4-5	T4-6	T5-1	T5-2	T5-3	T5-4	T5-5	T5-6	QC1	QC2	QC3	QC4	SuperClass	Class	SubClass	CAS	HMDB	C_ID	Pathway	KEGG_B_class	KEGG_A_class
Com_9_pos	Valine	--	C5 H11 N O2	1.816	118.086	103489909399.578	103442964557.557	100634901297.053	103226139201.463	93120693272.826	102805471978.641	89507285574.1689	89467466900.1084	85642866628.098	85145771248.9558	88759002318.7845	88135142470.7084	98218007098.8681	103130281268.433	95231416599.043	98570521440.0585	101432854962.601	95415468766.0426	84212873975.1545	95938055817.9308	66493669460.3336	86496326047.4241	93507509122.6127	72115957374.5762	74961251593.6903	73201929406.4485	71690419581.7486	69280784430.5583	73432741505.333	76104914639.4176	91699962226.5082	93225737289.1835	89244159692.037	85505799456.5378	Organic acids and derivatives	Carboxylic acids and derivatives	Amino acids, peptides, and analogues	72-18-4	HMDB0000883	-	-	-	-
Com_27_pos	Proline	--	C5 H9 N O2	1.409	116.071	34326845848.0133	58920667303.6016	26430074163.991	31247013050.9613	32971187552.1303	58117297677.6988	24149851702.7908	23168392176.4166	16356860179.2208	24990625984.3334	20636238637.7606	28870430656.1735	27661656492.5027	25012527377.2149	36971159778.9902	40016802661.1369	35192203610.0566	37202984077.628	30691117457.836	29796741385.1105	21017149051.7914	28387434972.4418	21126636724.8319	22000801406.3002	25551694826.1875	25231029004.2586	25260174239.8833	24689806046.7127	25162848416.5623	25178190008.4938	26240376478.572	40649527311.8382	24720922668.5049	35835971736.6947	Organic acids and derivatives	Carboxylic acids and derivatives	Amino acids, peptides, and analogues	344-25-2	HMDB0003411	-	-	-	-
Com_53_pos	Monoolein	--	C21 H40 O4	9.86	379.283	1.18001e+09	1033347945.26358	1080606652.19208	1020491033.06861	901489972.944674	1036151355.67766	1640318328.11332	2065017799.35363	1518069850.96637	2123519983.05331	2281979427.34575	2033918005.6922	2088021406.67826	3737936854.95695	1526515913.7064	2078695174.16917	3162625627.4462	1580034748.96234	10182003806.9848	29568982408.3753	21680746643.3841	10844317562.4203	26851966283.2309	19448304975.8094	18463276846.0348	18876738087.3722	20171374018.1626	22307200450.2118	19298634457.274	19841842426.0843	10768192305.1614	12810085436.6138	13974955510.4539	12615313415.8508	Lipids and lipid-like molecules	Glycerolipids	Monoradylglycerols	-	HMDB0254854	-	-	-	-
Com_58_pos	Choline	--	C5 H13 N O	1.462	104.107	22774652027.1217	21776517067.8983	20731864956.4407	21463823895.7938	21597071435.6661	21901199392.1634	25032458750.1197	25633119612.5025	25002984551.9375	26081494249.5331	19582431516.232	24978542574.1066	22544247185.9347	26431377966.3611	26911133101.7811	25624101087.9435	26281809081.4172	26848133864.3479	35277205344.3481	23648813396.8942	26413385746.4275	34697816407.2329	22399973553.4051	26418125363.5866	35996211929.8675	35129855633.2004	34358974265.028	34350558126.5807	28422661006.2987	36734813923.8961	24989887192.6036	25450081119.369	23490001038.0818	23511285402.7639	Organic acids and derivatives	Organic sulfuric acids and derivatives	Sulfuric acid esters	-	HMDB0250194	C00114	ko01100//Metabolic pathways;ko02010//ABC transporters;ko00260//Glycine, serine and threonine metabolism;ko00564//Glycerophospholipid metabolism	Amino acid metabolism;Global and overview maps;Lipid metabolism;Membrane transport	Environmental Information Processing;Metabolism
Com_84_pos	N-Benzylformamide	--	C8 H9 N O	2.422	136.076	21277576854.1022	22022779555.5981	21952785763.4418	21158356909.616	22825806237.1837	21025105857.5532	11799946925.2933	11551241028.0689	12126620524.4451	11789511864.4114	12016001787.2784	11884671423.4275	9141979517.6445	14865397874.545	2716141175.12234	8651803695.38493	1.44829e+10	2923496997.39916	4861016179.79715	3151410184.94527	1769343336.31051	5178797786.01142	3120397588.01448	1781229635.02857	3312402292.53307	3407001272.34457	3315073114.94512	3342300241.23042	3323985573.49963	3413361697.24815	9058556794.58083	9225768498.53999	8829326837.09011	9221885909.27122	Benzenoids	Benzene and substituted derivatives	-	-	HMDB0304423	-	-	-	-
Com_114_pos	2-Hydroxycinnamic acid	--	C9 H8 O3	2.423	165.055	16841181257.0208	17551215970.4403	17166326431.4399	17789549112.3173	17501465407.3731	16871893417.3607	8562398754.96961	9554041351.81683	9191203268.0093	8670026790.21498	8849842586.15536	9164264131.06979	6802701371.65502	11735855588.275	1844279099.07693	6512097461.33101	11143245365.6584	1869626406.66468	3727832453.88158	2293439897.18714	1102011115.49624	3901014559.57001	2161373746.59744	1149297491.68462	2338071093.91991	2353278781.99141	2297854360.64944	2378782595.88107	2310831910.24786	2285807827.39452	6918194147.01659	7183042319.58998	6968417709.72963	6843616317.42743	Phenylpropanoids and polyketides	Cinnamic acids and derivatives	Hydroxycinnamic acids and derivatives	495-79-4	HMDB0041592	C05838	ko01110//Biosynthesis of secondary metabolites;ko00999//Biosynthesis of various plant secondary metabolites	Biosynthesis of other secondary metabolites;Global and overview maps	Metabolism
Com_137_pos	Phenethylamine	--	C8 H11 N	5.124	122.097	4877181226.29614	4744360088.9086	4642764802.3188	4876752924.97375	4805510102.89027	4859736879.01342	9871507484.38265	9658691259.73176	9791424996.67588	10123444733.5228	9996233390.58705	9869135134.10801	1752490685.38105	4447423253.98982	8632025300.29116	1676805041.40872	3860372151.91889	8648838211.35477	1558948050.51183	290748276.379794	6153828774.49981	1474709397.79018	311549604.268237	6486863681.92704	7463239628.57253	7568739052.04847	7422583541.54099	7713801893.40288	7494432879.60135	7438198977.10231	4055714171.00987	4042646653.38199	3896043719.92596	3864080611.77802	Benzenoids	Benzene and substituted derivatives	Phenethylamines	64-04-0	HMDB0012275	C05332	ko01100//Metabolic pathways;ko00360//Phenylalanine metabolism	Amino acid metabolism;Global and overview maps	Metabolism
Com_139_pos	N(6)-OH-Me-Adenosine	--	C11 H15 N5 O5	3.113	298.115	3859518802.02143	3807445042.5228	4212694183.75522	3791138995.67864	3636774063.47322	3825622040.40074	1949826293.45845	1964839357.32692	2071795568.05104	2020595569.06138	2043045379.67305	2254292254.93635	7822346937.3525	8255213937.19589	9778178004.08311	8209372381.19013	8552098308.13406	10032343427.8915	13157127796.1995	6959848425.17807	12413696374.7871	13444442964.4802	18024129983.6152	13292244014.3247	14439013306.9385	13054751182.8653	13029587248.9734	13165597613.0998	13049873723.9227	12930575956.8548	10029015739.1048	9901566415.6834	9745206647.65322	9633189477.50326	--	--	--	--	--	-	-	-	-
Com_144_pos	L-Norleucine	--	C6 H13 N O2	4.538	132.102	12134471756.5682	12295393082.4045	12204619287.2792	12124922832.3732	12109426834.1991	12301967741.2782	8845549768.7398	8697797669.57781	8545600641.23227	6693036007.65967	8766040144.58982	8894340896.46342	11624896621.409	11574818032.6808	9170551310.16841	11555909270.5634	11720764863.0555	9099397258.99409	14212854453.1714	13044297648.6997	7229193160.68612	10941484094.5274	13397744624.7484	6768399050.88819	7914996106.99952	7707716199.0809	7683223894.08064	7514781031.19666	7413186789.57397	7576299898.30296	11657033286.8895	10366910126.3578	10969627188.5717	10619803719.3369	Organic acids and derivatives	Carboxylic acids and derivatives	Amino acids, peptides, and analogues	327-57-1	HMDB0001645	-	-	-	-
Com_178_pos	Inosine	--	C10 H12 N4 O5	3.105	269.088	10997864803.4511	10912146347.8619	11025254358.2609	10856914823.6143	10682903963.8527	11236692115.2632	12284162872.1249	12164727230.0647	12201264033.8903	12554716741.6179	12857722136.6891	12337787899.2297	1172136956.67491	857608848.651834	2337419000.10381	1299130777.03211	851912792.24787	2352571836.29227	36405757.8780927	39966449.479875	28908382.3898409	36626531.4542818	38392940.0995392	28043250.2843532	31491256.3019023	31509615.2275992	30751311.4799397	31398134.6808411	31628451.1122274	32667676.6398101	3173698829.38133	3192748632.39815	3175924268.14433	3152192161.63943	Nucleosides, nucleotides, and analogues	Purine nucleosides	-	58-63-9	HMDB0000195	C00294	ko01100//Metabolic pathways;ko02010//ABC transporters;ko00230//Purine metabolism	Global and overview maps;Membrane transport;Nucleotide metabolism	Environmental Information Processing;Metabolism
Com_206_pos	4-Hydroxybenzaldehyde	--	C7 H6 O2	2.419	123.044	10495548100.4932	11594272591.0611	10674484007.2032	10239578468.9691	10777888919.2756	10203212540.5003	5990929638.3763	5558335420.41784	5950366883.55481	5764898018.24071	5769396409.49331	5973356761.16401	4168454253.47872	7124081160.27114	1470840765.92889	4176430088.78244	6862439054.66016	1372218442.63898	2481640336.22459	1551647449.40236	1010187376.47509	2484932236.70237	1547868154.21311	880382823.041896	1857662604.33925	1819700068.25547	1778433448.56406	1685057235.23445	1767292363.27468	1760558865.26879	4320140583.34955	4404232791.00094	4409011611.87307	4281517652.56124	Organic oxygen compounds	Organooxygen compounds	Carbonyl compounds	123-08-0	HMDB0011718	C00633	ko01100//Metabolic pathways;ko01120//Microbial metabolism in diverse environments;ko01061//Biosynthesis of phenylpropanoids	Chemical structure transformation maps;Global and overview maps	Metabolism
Com_250_pos	L-Ergothioneine	--	C9 H15 N3 O2 S	1.406	230.096	9780905313.7485	9816103212.19866	8447937396.0899	8916469275.68502	9.28159e+09	9491255382.35975	7962057041.46454	8088030093.39097	6599618304.01558	7996024173.63643	8058445816.28217	8405072585.37166	272338974.851108	457000037.793716	33443731.2028635	258495243.180608	307736857.932434	37733116.6201689	75460572.4310388	38313325.7337166	20196067.1611255	70055931.7624121	41636768.0910597	14294381.1602781	9488412.15867075	11063775.6176413	10464937.5185328	9545138.6382859	9401010.89925787	8926781.22746661	1801610230.08508	1993263915.11094	1742832163.55238	1759017698.92364	Organic acids and derivatives	Carboxylic acids and derivatives	Amino acids, peptides, and analogues	497-30-3	HMDB0003045	C05570	ko01100//Metabolic pathways;ko00340//Histidine metabolism	Amino acid metabolism;Global and overview maps	Metabolism
Com_276_pos	D-(+)-Proline	--	C5 H9 N O2	5.183	116.071	3148600668.85092	2.51137e+09	2887794563.6744	3549585385.84385	2889813133.67973	2720486326.51392	2446237101.87142	1418205299.59612	2011635214.38834	2430369980.22336	1916356884.58589	2362884558.42798	6099341459.02798	7354553030.63128	6216148974.39275	6044570164.48425	6951270611.06078	6681485003.69482	7785819200.38677	7777956488.1501	6749385193.30364	8076539503.20354	8071455762.94916	7607824810.27793	7392345355.51313	8609605033.40156	8325297985.74566	8663266289.83612	8422706104.70396	8442916319.41377	6920264978.25873	6788959106.51649	6754931346.67465	6603445805.7948	--	--	--	--	--	-	-	-	-
Com_316_pos	DL-Glutamine	--	C5 H10 N2 O3	1.344	147.077	5958871845.18471	5890806123.60165	6352459312.30381	5973541983.53656	5562279607.6559	5550973070.39611	3984387589.29888	3899601254.71992	4182052120.38735	3862537002.57875	3900995916.03745	4414420712.95753	8693019572.91569	6536876396.39806	7386659110.05168	9367732291.1813	6202502042.93224	7519694180.96533	5364517195.46193	5148372541.76051	5730638226.20472	5846119619.70199	5219393475.86898	5856156772.66687	6959475708.50381	6004080360.54864	6090616356.06288	6645489518.7709	7722320062.07266	7230596155.17621	5836905045.39803	6178036795.99971	6301763091.53674	5937033271.91846	--	--	--	--	--	-	-	-	-
Com_419_pos	DL-Lysine	--	C6 H14 N2 O2	1.501	147.113	4650628201.02991	4891385405.39857	3238171516.47821	3292863477.92538	3314897024.91911	4807439853.67694	2604310200.00004	2716468361.79621	2604691218.49884	1852385399.41736	1865061437.78525	2684203009.4585	1047149039.38529	1680093920.16501	97017211.6170891	1460155273.32882	1341379182.76639	92630471.0792964	910280321.263332	1580356624.99885	204867973.362576	892907277.471821	1572664933.1341	209304575.709116	775223775.094496	786802063.892902	792489926.034482	786001736.134198	782626586.561499	783848676.906012	1917013259.43491	1606305251.27898	1897230533.22681	1851110152.89271	--	--	--	--	--	-	-	-	-
Com_441_pos	Panthenol	--	C9 H19 N O4	1.638	206.139	5874375430.68186	5775691252.09442	5709760140.32192	5561612511.91799	5587126886.09219	5780457606.7404	3714964669.17394	3735207028.99037	3815934140.93155	3906780925.0764	3726943953.36508	3663906394.26753	18880174.5042516	32777844.8817634	28511841.2726038	20053495.1698276	33705859.9782306	28034050.3711844	168296595.765248	18680530.7119927	667896431.678259	165933241.074038	19690255.373449	661376956.806525	412720407.88786	404842499.69702	403096804.768421	406839711.492921	410446375.651702	404857945.537129	653372002.84959	665516933.823054	630741374.812161	610483641.746885	Lipids and lipid-like molecules	Fatty Acyls	Fatty amides	-	HMDB0304820	C05944	ko00770//Pantothenate and CoA biosynthesis	Metabolism of cofactors and vitamins	Metabolism
Com_514_pos	Coumarin	--	C9 H6 O2	2.439	147.044	4506538216.43284	4627351206.55158	4525065444.30887	4596062728.90527	4593166314.64025	4441198282.36031	2403413869.10933	2407254884.57672	2277690950.54666	2412214880.70739	2290772448.44566	2453835848.67094	1666176720.90666	3006996927.67578	470640464.326049	1693077600.93577	2821882746.1434	447375876.217846	951075112.710169	677755560.142186	271293503.634299	951241808.133262	554360172.066452	280342547.096512	604895939.052497	608599967.549351	587225222.724481	605008252.396118	593864638.580722	587642162.982749	1621350364.19508	1716919473.87183	1764367158.49084	1673461013.15997	Phenylpropanoids and polyketides	Coumarins and derivatives	-	91-64-5	HMDB0001218	C05851	ko01110//Biosynthesis of secondary metabolites;ko00999//Biosynthesis of various plant secondary metabolites	Biosynthesis of other secondary metabolites;Global and overview maps	Metabolism
Com_724_pos	2'-O-Methyladenosine	--	C11 H15 N5 O4	4.748	282.12	677770658.229251	643714348.052467	631182852.105995	633996130.276535	594778188.161319	655918401.798324	453250282.548029	519958264.183253	498086677.722959	470590787.503966	444549927.369737	462008288.517207	1527734776.43864	2016601676.54737	1685613899.1832	1553378696.9891	2052095168.81594	1684110597.75124	3177331920.37294	3348392730.12625	2063496554.58507	3178727228.75104	3269700314.77969	794712737.521262	1801961298.33928	2005998953.17099	1759503177.75682	1989994228.87608	1960489507.87911	1820969545.19723	1830609375.66681	1811790934.75422	1768853987.48597	1830081321.06071	Nucleosides, nucleotides, and analogues	Purine nucleosides	-	2140-79-6	HMDB0004326	-	-	-	-
Com_759_pos	2'-Deoxyadenosine	--	C10 H13 N5 O3	3.207	252.109	1180362391.44479	1196402896.25061	1225281105.38758	1137854862.0526	1079770067.83714	1265132431.89959	905634829.618993	900927110.817889	926637022.330135	925209748.099818	1012101992.51076	940784673.892198	2565263839.11633	3116637338.73955	2886943014.40956	2809463915.07462	3240813350.10401	2892616532.78538	3953431962.08238	3223791679.23224	3530876751.46951	3982931976.37704	3504554967.20866	3131295780.07076	3576118014.7347	3566417800.02882	3588275808.81611	3442296499.22295	3404040882.72636	3625703909.82358	2805957772.8722	2720718429.20775	2737642531.82727	2544022228.21185	Nucleosides, nucleotides, and analogues	Purine nucleosides	Purine 2'-deoxyribonucleosides	958-09-8	HMDB0000101	C00559	ko01100//Metabolic pathways;ko02010//ABC transporters;ko00230//Purine metabolism	Global and overview maps;Membrane transport;Nucleotide metabolism	Environmental Information Processing;Metabolism
Com_769_pos	Asparagine	--	C4 H8 N2 O3	1.507	133.061	2846431964.95762	2848691499.48771	2653115517.07451	2826325006.45303	2334481667.8881	2360871907.89932	2579572269.56474	2689825427.01119	2616113251.13358	2740479255.27523	2742497423.71498	2637864634.65472	2779791183.23855	2484480089.28077	2589155259.96964	2745207605.07683	2523464770.72205	2650276262.92753	1995925889.6578	3126337121.30763	1525464241.7584	1974967242.14029	2048616083.42174	1324947433.47209	2941940819.01043	1703238676.01923	1607761944.07607	1253134593.29645	1731738786.25287	2786746751.45231	2352822021.89523	2444141227.3316	2281504843.94895	1842257493.84429	Organic acids and derivatives	Carboxylic acids and derivatives	Amino acids, peptides, and analogues	-	HMDB0251512	-	-	-	-
Com_1084_pos	N3,N4-Dimethyl-L-arginine	--	C8 H18 N4 O2	1.397	203.151	1575390575.74354	1561322836.96725	1178659223.69134	1127089869.15353	1474345751.59822	1463389710.66454	890418688.762667	857694870.547094	642285496.803047	849287039.230518	852124369.684348	982263871.555616	1551536694.70553	915496746.677546	856218944.173179	1371908102.99205	986098064.626139	924839766.67685	1544777774.96915	890491277.505825	1182896365.31145	1506131467.18382	850289871.776945	1186891914.85039	1243919805.99578	1469668863.42543	1418170051.3241	1381433110.58653	1227251808.69275	1471941637.85899	1047179802.02982	1285393080.47478	1147122857.98774	1018859725.06975	--	--	--	--	--	-	-	-	-
Com_1563_pos	7-Methylguanosine	--	C11 H15 N5 O5	4.424	298.115	1.19538e+09	1122050238.97959	1151624876.04916	1.05602e+09	1060037522.6064	1036049837.26408	1136231827.22615	1127436160.79336	1035931630.26254	1154577870.20229	1146948957.35377	1116741790.90591	927085658.172197	938371341.045042	1028323454.1143	926946203.96641	926268511.992586	1018061036.8312	1378620899.19996	1727582984.22926	1468676993.60707	1368091237.62991	1856605515.82933	1375660755.26677	1456858952.74955	1439678127.35733	1406630133.00283	1379716704.4361	1342923038.86024	1472173324.15594	1166500961.79794	1165884692.08455	1151891061.51468	1135074951.78179	Nucleosides, nucleotides, and analogues	Purine nucleosides	-	2140-77-4	HMDB0005862	-	-	-	-
Com_1580_pos	Diaminopimelic acid	--	C7 H14 N2 O4	1.41	191.103	197395615.454932	153543735.120624	165345426.982507	106439753.989638	130887863.394047	133138252.362518	132362269.309801	210569446.024531	73007947.9815064	131416761.210226	100057779.978882	130510374.851724	207712724.521535	263082156.701468	137701735.718209	257825256.439761	204862125.744692	198185823.540747	397081087.288927	400971393.948372	473815043.914889	324309453.599684	344895501.437824	506159674.330318	751594587.76562	965658552.152057	700483609.188633	983985577.016902	718260303.185014	740290154.695697	336285860.835943	412753388.976543	328444915.028638	337478969.591315	Organic acids and derivatives	Carboxylic acids and derivatives	Amino acids, peptides, and analogues	-	HMDB0242532	-	-	-	-
Com_1757_pos	D-Glucosamine	--	C6 H13 N O5	1.291	180.087	275739707.073461	266424605.298873	271885356.231707	276817998.178683	263874418.457411	265323969.006759	767587529.613385	749045761.923043	731281908.085058	755650838.797278	1617227466.11954	785767307.84001	156220773.430485	94201398.8700094	155546263.048741	144482034.868748	96905547.0235468	168941922.405836	137862056.160339	120236440.341912	173548703.277587	123337477.688561	122399462.923459	157495706.52956	153509303.951576	115094818.381484	112741828.537792	148208675.59686	251577130.534207	152977001.084157	172340618.489349	123990450.94617	167367058.477361	159695166.201281	Organic oxygen compounds	Organooxygen compounds	Carbohydrates and carbohydrate conjugates	14257-69-3	HMDB0030091	C00329	ko01100//Metabolic pathways;ko00520//Amino sugar and nucleotide sugar metabolism	Carbohydrate metabolism;Global and overview maps	Metabolism
Com_1849_pos	D-Alanyl-D-alanine	--	C6 H12 N2 O3	1.414	161.092	77097026.1896365	84778881.5637149	79943302.4021223	78781795.0345679	82814440.4316351	63979396.1307312	60552610.542589	61137607.6898354	57284731.1295108	58265423.9788783	60261282.2341025	67823913.618978	71117058.425161	166356221.93903	139054375.315864	68954339.0677954	197144500.224818	168650639.233568	155633598.623699	142967677.750008	569101995.412196	196501329.855221	191939661.137209	567396220.761227	766666927.234986	741497242.500394	746846182.697474	735433413.856417	739676286.958547	743498885.306203	194223061.393292	282100612.608858	237739774.843578	274494560.33095	Organic acids and derivatives	Carboxylic acids and derivatives	Amino acids, peptides, and analogues	1948-31-8	HMDB0028680	C00993	ko01100//Metabolic pathways;ko00470//D-Amino acid metabolism	Global and overview maps;Metabolism of other amino acids	Metabolism
Com_1910_pos	Acetophenone	--	C8 H8 O	2.422	121.065	1145241212.50352	1339176745.85421	1158682033.22758	1197335861.80389	1260143151.24195	1237826990.61272	780056631.368029	798067226.933483	699868724.757729	694478742.177272	656437079.596999	811512734.657429	583747254.489162	923289668.051536	338027039.406132	543323684.956628	833628856.346899	366152236.214571	439445679.080081	313635692.796014	278808473.602946	471867078.543259	317439334.530391	320458800.402571	424494462.913009	393497408.83353	410780803.20639	410720076.113155	432712354.634088	388063754.746062	685229047.810541	448302971.121305	642165795.675397	505065101.518904	Organic oxygen compounds	Organooxygen compounds	Carbonyl compounds	98-86-2	HMDB0033910	C07113	ko01120//Microbial metabolism in diverse environments	Global and overview maps	Metabolism
Com_1974_pos	Dopamine	--	C8 H11 N O2	2.49	154.087	284173178.286448	303078193.629501	309048877.313977	320686110.496899	304349848.985107	311024541.266092	1412266789.69839	1403702849.84923	1357721603.59087	1342673616.12971	1378559623.35082	1410715169.43217	595875583.73886	399373024.62106	650431734.942865	605670682.798838	356121741.233153	625923540.629357	347665895.702274	346462321.248328	283274077.562738	349828514.743283	343692884.997217	279109632.43712	306588162.588004	292267786.077942	286583213.357271	281402168.882933	278839287.124266	279362387.624656	438858672.85341	351167915.728959	394672096.352513	356382321.377409	Benzenoids	Phenols	Benzenediols	62-31-7	HMDB0000073	C03758	ko01100//Metabolic pathways;ko01110//Biosynthesis of secondary metabolites;ko01063//Biosynthesis of alkaloids derived from shikimate pathway;ko00350//Tyrosine metabolism	Amino acid metabolism;Chemical structure transformation maps;Global and overview maps	Metabolism
Com_2050_pos	Pyridoxal	--	C8 H9 N O3	1.423	168.066	568611783.897468	501135567.243063	794036211.756048	497922772.938401	707274597.429991	864248789.429098	1041555400.00129	561929762.082383	52289854.393141	800156558.250887	821688530.143263	805105154.416049	705199604.41514	661528978.718065	6.51314e+08	661528572.08339	708550871.09223	432227478.209543	961773489.890607	1051287470.16237	868714333.552434	1037876991.41179	937465381.533918	960027746.090812	845835616.385601	565118763.626767	845674419.246386	590671839.571432	495666576.590367	584374920.099526	848560309.156422	746650239.411469	543943855.785766	731738621.963139	Organoheterocyclic compounds	Pyridines and derivatives	Pyridine carboxaldehydes	66-72-8	HMDB0001545	C00250	ko01100//Metabolic pathways;ko01120//Microbial metabolism in diverse environments;ko00750//Vitamin B6 metabolism	Global and overview maps;Metabolism of cofactors and vitamins	Metabolism
Com_2121_pos	3-Methylcrotonylglycine	--	C7 H11 N O3	1.619	158.081	707848212.363927	750774446.37365	794879972.673965	816509751.288912	804101662.345928	848544681.874017	1024093306.43076	1067669317.28284	1026822316.98928	1334307200.42454	1301740793.59694	1090730271.70564	669603193.738366	564557503.671364	665871102.820374	694264191.338327	583085426.528368	673798866.055475	644154767.509079	666387801.33165	632565037.513507	625370550.828136	701256395.791876	619069504.337463	819960043.642525	766156366.91563	743584543.050329	734625730.969518	704428779.747833	704916651.659524	546349447.680199	265550055.783219	332761787.765266	381767496.260278	Organic acids and derivatives	Carboxylic acids and derivatives	Amino acids, peptides, and analogues	33008-07-0	HMDB0000459	-	-	-	-
Com_2134_pos	L-5-Hydroxytryptophan	--	C11 H12 N2 O3	2.639	221.092	169398691.843639	166899490.382455	168092733.630465	166939759.924461	170596529.945762	161657062.827621	198009287.297905	198377719.938695	193387676.708483	201612110.562712	200674424.069644	203763074.950904	183243951.676673	346899703.422173	1367072510.67795	182969784.289036	332038076.177988	1353572850.28457	464750762.081571	851315729.049676	508483783.444449	464648648.155618	817594728.740812	513323178.400882	417333145.690431	410976641.905926	411414312.759013	398627768.206471	404207815.966433	406612545.348125	390846424.087974	391112662.823763	390744011.739315	372317134.148255	Organoheterocyclic compounds	Indoles and derivatives	Tryptamines and derivatives	4350-09-08	HMDB0000472	C00643	ko01100//Metabolic pathways;ko01063//Biosynthesis of alkaloids derived from shikimate pathway;ko00380//Tryptophan metabolism	Amino acid metabolism;Chemical structure transformation maps;Global and overview maps	Metabolism
Com_2138_pos	DL-Carnitine	--	C7 H15 N O3	1.625	162.113	899501134.485136	868201189.919304	808420739.690615	886644508.854749	874735063.788566	882558962.958055	1223365448.57363	1291905003.17845	1199224657.67633	1326275526.73445	1258750569.81272	1296129312.17902	568819764.487035	575208489.987026	733701335.698235	558372942.109627	568821489.18829	719695560.547669	784026057.549401	681759993.091555	826519597.248583	775338625.897856	689819532.21574	792328745.719358	592752806.465733	600150755.16096	578316500.313924	613079415.975406	597146010.576204	611964997.17814	634166921.164745	685225948.139172	670337310.870244	614393814.361172	Organic nitrogen compounds	Organonitrogen compounds	Quaternary ammonium salts	541-15-1	HMDB0000062	-	-	-	-
Com_3549_pos	1-Methyladenosine	--	C11 H15 N5 O4	1.935	282.12	566460278.429622	504881284.379018	560251336.427278	588359596.306961	517724717.25184	517038717.540288	456225875.26875	462864641.623733	465212833.605088	475190212.773705	508085476.624104	463488752.005298	534562021.636724	454010929.006072	425003461.956159	509961788.042565	551266559.752753	463096424.88186	379414521.630117	421433798.630701	267749557.610571	341879878.388204	492639360.862455	289873030.363903	259129683.699274	286661508.146636	231321207.140336	269790366.440215	289635893.682334	258094576.730384	474872493.806992	380225780.501477	395081266.629188	358868367.427389	Nucleosides, nucleotides, and analogues	Purine nucleosides	-	-	HMDB0243935	-	-	-	-
Com_4189_pos	N6,N6,N6-Trimethyl-L-lysine	--	C9 H20 N2 O2	1.486	189.16	364186694.392463	329242786.322863	349585998.37758	359998705.192047	288354556.510294	365465432.544044	334060349.823997	381012635.026059	274385739.394398	440688288.660699	346425777.134837	335545135.437708	245223170.24081	214822070.552773	147980245.60819	153297472.05538	207663304.252419	157416468.792846	300905874.187416	281208789.072395	377206143.647914	306899543.303817	281148122.607445	374513898.455421	321099517.054187	328473123.873494	362632996.605041	330761562.443907	274709421.397768	328365150.096644	272508721.520533	294125455.142795	292170499.985755	273455954.058476	Organic acids and derivatives	Carboxylic acids and derivatives	Amino acids, peptides, and analogues	19253-88-4	HMDB0001325	C03793	ko01100//Metabolic pathways;ko00310//Lysine degradation	Amino acid metabolism;Global and overview maps	Metabolism
Com_4411_pos	α-Hydroxyhippuric acid	--	C9 H9 N O4	1.89	196.061	112208347.181665	112565150.511002	112713875.003529	115591525.590193	105578278.885041	104810761.836688	124144535.117723	127589492.69725	126800338.758388	131296704.52056	132750918.292621	133777024.639192	215099568.773667	305598544.905613	326337869.997542	228709535.34411	288839210.662518	343419564.62289	442849325.232195	594168470.734914	414257244.590048	479010898.459872	527560613.078438	373577220.927462	555137246.048209	512961051.053901	543989808.323234	454285983.920485	505937139.641433	545018607.334014	345083334.535945	317473396.538931	324445369.107685	290609113.656054	--	--	--	--	--	-	-	-	-
Com_4802_pos	15-Deoxy-Δ12,14-prostaglandin J2-2-glycerol ester	--	C23 H34 O5	7.459	391.246	315974064.710271	284796143.836727	288086608.125651	312653883.841672	282319160.158222	281141667.553173	380657055.070006	384988308.531616	337735583.436384	360949303.12461	354457402.759159	368262101.848429	442319036.279082	323137406.534396	480208760.354193	461721378.962985	334723200.330433	481503564.044234	421220086.754844	510781077.849176	363047520.970537	405789367.556253	472971477.740147	206051837.900156	526974479.422928	539853998.04574	551248553.638985	543540649.815084	579619688.995566	535745638.155956	368239815.921806	380884370.032011	375189419.725902	385490420.74606	--	--	--	--	--	-	-	-	-
Com_4807_pos	Paracetamol	--	C8 H9 N O2	1.439	152.071	217501171.569915	162605515.207966	210456524.262693	139985042.813645	274148375.969428	196422727.575138	214170756.113093	239565031.550157	267073784.349765	303689787.689845	292879030.69438	283103820.012704	112666692.861156	83635611.6320697	55360899.1748867	200078353.687493	65513404.3423984	53302402.0633981	67333542.5716137	40921732.8044191	56868169.1496829	63630518.4271714	40842613.4986958	54606070.0697377	79573156.6762079	81703546.1206187	78070775.8354869	80734381.2542717	120717669.047984	1.50598e+08	105110916.801456	164899479.337856	90097680.8115185	96587105.0920819	Benzenoids	Phenols	1-hydroxy-2-unsubstituted benzenoids	103-90-2	HMDB0001859	-	-	-	-
Com_4968_pos	2-Amino-1,3-octadecanediol	--	C18 H39 N O2	7.964	302.306	229803803.389808	337320807.031069	281041903.823011	246817564.608047	329301324.063812	216833581.588764	68863163.7391931	41836870.2982877	99708026.8666846	30732944.0512085	31572915.2540874	36809303.4360277	3287093.31265143	429522093.446115	59771822.4002647	3363403.62115981	413705324.874296	64572771.0822072	14038675.1840445	334266128.978846	505538020.012568	12094033.0433264	347469081.675758	529308810.697307	28984616.0973004	26279530.9310477	17487100.4882786	21490853.5834955	20534694.5825846	21526676.7481199	161232404.929915	160060927.491051	152860527.884692	1.60578e+08	Organic nitrogen compounds	Organonitrogen compounds	Amines	-	HMDB0242634	-	-	-	-
Com_5871_pos	Dihydrothymine	--	C5 H8 N2 O2	1.39	129.066	121413776.214156	123307819.889605	94005798.7205905	114153608.970789	103399809.145013	121438440.124556	176157896.607729	166949698.018037	219876932.472018	180031703.397964	156004809.756113	203128830.766533	68313322.7494293	199249496.288278	235755053.534527	52290709.3852392	204645280.605339	199334134.74204	442416134.877047	100254397.918641	302902762.848395	316904275.468433	105086908.55575	302240502.984487	403262790.919281	395480715.513306	409307592.540419	403513567.491998	346346445.029859	271242449.382145	177799638.660611	163225088.379518	162791622.661993	147962402.60811	Organoheterocyclic compounds	Diazines	Pyrimidines and pyrimidine derivatives	19140-80-8	HMDB0000079	-	-	-	-
Com_6422_pos	methyl 2,5-dimethyl-1H-pyrrole-3-carboxylate	--	C8 H11 N O2	1.545	154.087	137149877.357618	137688223.268097	140945809.162484	134130526.782523	135494734.673064	138554034.793706	313897390.032646	301709495.614757	308508472.801754	375501128.862363	324477340.035755	315364759.252036	166318505.106672	1.36695e+08	180392792.227715	166394952.507404	165498224.577943	195368089.880305	129091404.890705	140075357.63891	113823175.361427	123674597.25763	141936237.385774	115121912.03178	131103084.666606	118386829.248344	128153685.165836	118539761.553553	110263636.565546	110813345.118213	147450654.273565	102944210.56393	118831702.010612	126368184.232782	--	--	--	--	--	-	-	-	-
Com_6537_pos	L(-)-Carnitine	--	C7 H15 N O3	3.792	162.113	171508330.337027	171758528.685323	179190934.945808	179740622.91787	175376103.351406	179412992.553773	346704279.431737	349795481.715947	311220439.598068	345615624.669882	345239455.270107	367516662.145953	73365200.9423974	73510027.9517205	91030153.8584339	72000944.1502043	77678824.2950749	91816132.8371178	97485994.5290139	87650707.6055638	94466384.1611395	95631201.5750744	88877752.9648286	94898378.2005641	91692160.6331129	93909434.0459475	93362346.3907731	91533235.4528037	94103274.3624634	91365140.5250975	8.84527e+07	80486751.028939	81294491.4357655	81777838.8431613	--	--	--	--	--	-	-	-	-
Com_6826_pos	N-Acetylsphingosine	--	C20 H39 N O3	7.478	342.301	136312896.36262	138487962.101465	141850831.360484	135853068.446192	140058797.096101	119758991.763618	134555603.952219	132999737.100404	172795345.893318	109590144.629044	114945707.655863	111675022.426433	59715240.4174498	332769971.758908	145489014.791474	56574834.5434245	323989709.836187	157834303.804523	16227259.306049	104833617.544378	45158806.3882665	16814880.2105131	108434235.323598	49401479.3588119	13848581.7392821	12582281.0153917	14127204.738102	13981210.2200213	1.56657e+07	15831096.6814664	108855653.526523	102034800.655531	101621502.669048	103670853.871876	Lipids and lipid-like molecules	Sphingolipids	Ceramides	-	HMDB0247781	-	-	-	-
Com_9290_pos	Carvone	--	C10 H14 O	5.455	151.112	196771760.751401	197012081.116816	183934766.440577	201098861.012519	182749661.438893	185479751.88391	190011589.389317	193076614.149974	179554372.405273	191455480.321772	202575724.97006	191158931.77132	69856816.5640192	46745252.8996246	65337042.7897471	69445704.3585083	47969591.1457769	63423725.4124672	20411724.5562728	20031003.2242934	27802162.1479192	19413684.0679983	19889311.3133108	28655226.5419346	26575404.9467284	26491577.309793	26081721.6629204	25771966.3542715	26601508.641179	25817422.5298179	54371785.3065907	55979547.5694354	59518230.6714537	57774325.1715145	Lipids and lipid-like molecules	Prenol lipids	Monoterpenoids	22327-39-5	HMDB0035824	C11383	ko01110//Biosynthesis of secondary metabolites	Global and overview maps	Metabolism
Com_13109_pos	1-[(3,5-dimethylisoxazol-4-yl)sulfonyl]piperidine	--	C10 H16 N2 O3 S	4.706	245.096	157302566.207012	151201052.877267	150461952.081678	147242308.904961	145609185.780901	138543415.122084	63938230.8044211	68691448.4068214	65754202.6854884	47176273.6847301	66819088.0222136	65253538.7120927	1956474.25023028	2187334.87465362	2081801.6221483	2049145.91798392	2179521.15908366	2047160.30809295	2777088.0746171	3.03551e+06	2331993.92213596	2899042.95908193	3011091.7370259	2382136.73867317	2515018.46088885	2490289.96329319	2576937.40602534	2371764.43631231	2343981.03728941	2486994.07398148	25612827.8249483	29188919.0678428	27735070.2660897	28051451.9412376	--	--	--	--	--	-	-	-	-
Com_13463_pos	Hexanoylcarnitine	--	C13 H25 N O4	5.425	260.186	16956792.8562627	19840616.8021153	1.88153e+07	20894384.9123394	18257470.6010839	19771611.6037404	141608508.797306	148123230.958029	124537130.148358	137779899.976561	152819432.700332	154317986.892063	4833318.96929463	2307921.39204841	4153544.89493484	2909856.8239418	2048694.6396439	6538192.81092421	29380399.6275939	4757372.53372553	57785145.1191419	30325365.4001618	6669670.42915548	57893726.4355787	58484195.922394	51813617.8988808	51637823.7922417	55471181.117254	52111102.0849331	52948871.2610023	17791400.249824	14596813.3863502	15570134.2744866	15382361.8887005	Lipids and lipid-like molecules	Fatty Acyls	Fatty acid esters	22671-29-0	HMDB0000756	-	-	-	-
Com_3_pos	L-Phenylalanine	--	C9 H11 N O2	4.949	166.086	191926292119.919	195290937382.312	204334144553.431	180802589918.66	199614206999.824	196299400344.621	194784652409.547	195659257442.481	185542364753.62	191803962326.093	197919185809.589	195857561279.781	199223593843.05	163899311718.771	164976987712.59	205255789400.624	169858467266.583	165569487327.099	162085998446.353	167761263983.812	126181322672.246	164195492956.079	167385190154.152	126362273593.473	136751679814.394	141049180940.349	135437971502.237	137329867022.095	135296570013.26	138846133846.56	157270013587.231	181778014975.218	170824974526.121	170974625123.761	Organic acids and derivatives	Carboxylic acids and derivatives	Amino acids, peptides, and analogues	-	HMDB0250791	C00079	ko01100//Metabolic pathways;ko01110//Biosynthesis of secondary metabolites;ko02010//ABC transporters;ko01230//Biosynthesis of amino acids;ko01061//Biosynthesis of phenylpropanoids;ko01063//Biosynthesis of alkaloids derived from shikimate pathway;ko00470//D-Amino acid metabolism;ko01210//2-Oxocarboxylic acid metabolism;ko01064//Biosynthesis of alkaloids derived from ornithine, lysine and nicotinic…	Amino acid metabolism;Biosynthesis of other secondary metabolites;Chemical structure transformation maps;Global and overview maps;Membrane transport;Metabolism of other amino acids;Translation	Environmental Information Processing;Genetic Information Processing;Metabolism
Com_13_pos	2-Amino-1,3,4-octadecanetriol	--	C18 H39 N O3	7.662	318.301	56800910731.3461	88738570250.2372	72396762078.2742	65653545778.3017	99461971340.8285	53199925306.3161	37708990761.4458	19928033427.1701	61566060562.2939	11748607380.1622	14151766790.9866	13930220800.1751	6028000984.59807	100104138069.542	36984960579.4418	5775180303.12803	99335419061.429	37382564554.7373	10983204640.5371	61590017206.7406	92024713373.4888	10433916206.6787	62435250724.8392	93184418186.8776	13918435150.329	12307901376.5494	10327080154.5223	10867254949.455	10649604021.1252	10414268247.0166	44958875109.6267	45949455851.7972	48298941803.3654	45464300046.554	--	--	--	--	--	-	-	-	-
Com_15_pos	L-Tyrosine	--	C9 H11 N O3	2.44	182.081	83579161279.7848	84396327852.7838	85005561492.1363	85142095969.0368	87016973559.8972	81175225743.707	44152806387.3587	43628980174.3461	43224794679.8449	44659753122.1984	41987362254.3008	43486850354.3324	33536073897.5386	58320054836.1455	8894962752.60737	32130948820.8746	55399718726.4562	8946358413.63913	18020817892.5801	10973318351.5176	5549880520.06775	18305394520.4304	10864065506.4093	5492630688.82845	11261645385.1908	11823026138.5069	10958276640.5482	10732742040.6192	11144349974.861	11411349602.4006	33516565182.5818	34056967133.8041	33012622756.5092	31510456637.6442	Organic acids and derivatives	Carboxylic acids and derivatives	Amino acids, peptides, and analogues	60-18-4	HMDB0000158	C00082	ko01100//Metabolic pathways;ko01110//Biosynthesis of secondary metabolites;ko01230//Biosynthesis of amino acids;ko01063//Biosynthesis of alkaloids derived from shikimate pathway;ko01210//2-Oxocarboxylic acid metabolism;ko00350//Tyrosine metabolism;ko00970//Aminoacyl-tRNA biosynthesis;ko00360//Phenylalanine metabolism;ko00997//Biosynthesis of various other secondary metabolites;ko00999//Biosynthes…	Amino acid metabolism;Biosynthesis of other secondary metabolites;Chemical structure transformation maps;Energy metabolism;Global and overview maps;Metabolism of cofactors and vitamins;Metabolism of other amino acids;Translation	Genetic Information Processing;Metabolism
Com_25_pos	DL-Tryptophan	--	C11 H12 N2 O2	5.21	188.071	57684898629.8418	58014896054.1298	58162888696.2543	58847953686.078	56592168805.9907	56087098154.8601	49360928730.3303	49121355925.8775	47086918444.2092	49535211738.5622	52026623479.3552	51485714720.3882	51260433515.4211	44640453834.9257	38578029052.9402	50566800894.3701	4.37231e+10	39345004864.467	38604600175.4168	35458986888.7265	26977920029.6357	38390332226.5939	35590833484.1358	27491286925.9983	33161488637.752	32884795660.6756	32875338418.5635	33517320286.0123	33413372076.4941	32570829003.3192	42801633487.0321	43695646640.0039	43362699000.5679	42208492613.5633	Organoheterocyclic compounds	Indoles and derivatives	Indolyl carboxylic acids and derivatives	1954-12-06	HMDB0030396	-	-	-	-
Com_30_pos	Adenine	--	C5 H5 N5	2.378	136.062	29944519647.9151	30539112139.6937	29644888397.164	28663859990.8151	27835265527.8112	28635986357.1852	22105775424.7481	22916421107.8781	20806456152.2701	22263027928.491	23014098972.7882	21940911784.0575	33234337059.6819	48453487846.2229	41065471772.3773	33313250804.4329	47976694018.3178	42516766006.4516	49887300797.3274	56672956893.7337	40783070261.7768	52527742005.9764	60325303443.0415	41211397990.9795	42696196187.5446	40636729582.1304	42200254987.3108	41238130582.1487	42076371839.2363	42703633391.7629	36445068957.6086	36471418379.2762	36489715950.3922	38739570118.5621	Organoheterocyclic compounds	Imidazopyrimidines	Purines and purine derivatives	73-24-5	HMDB0000034	C00147	ko01100//Metabolic pathways;ko01110//Biosynthesis of secondary metabolites;ko00230//Purine metabolism	Global and overview maps;Nucleotide metabolism	Metabolism
Com_31_pos	Adenosine	--	C10 H13 N5 O4	2.427	268.104	51825533603.0771	52659699059.3171	51479511244.2437	52627324893.3907	51554180135.9395	50383049070.7088	51378562938.777	52438508965.6598	50359527678.0331	51232862472.1314	52298631277.3046	53082303372.6808	11282133016.8498	17114400966.1791	23688173325.0522	11341483680.8222	16367681455.2908	23357700530.4528	1599522146.5885	1145863888.07526	1487475709.93829	1574893334.07454	1857781223.19797	1015192510.84866	2104586630.48119	1282947429.10705	2038746625.34768	1283341765.44429	1180255876.9161	1334441686.35566	14736641217.6428	15132072144.8368	14736191646.7796	14336677236.6162	Nucleosides, nucleotides, and analogues	Purine nucleosides	-	58-61-7	HMDB0000050	C00212	ko01100//Metabolic pathways;ko02010//ABC transporters;ko00230//Purine metabolism	Global and overview maps;Membrane transport;Nucleotide metabolism	Environmental Information Processing;Metabolism
Com_33_pos	Uracil	--	C4 H4 N2 O2	1.817	113.035	25871314932.9772	25024169236.9301	23967946039.1718	24293959303.4992	22623379902.6642	25291685057.1212	25357211393.4383	39474631833.289	38125211126.0876	24771888329.6106	23704207407.3079	24962856332.6854	39275517547.6639	50411930593.8833	44816468146.6183	37789085550.3366	49820222204.0999	45943977600.9808	47003024700.9059	35374394458.883	32299472389.4406	45587790187.5109	35491152722.361	32521558152.9993	29657651638.8669	29723387018.3317	29620700894.8732	29506562612.587	29437155773.2952	30144216547.2328	45239078855.5363	34415254642.0064	42642529823.766	42488764132.8727	Organoheterocyclic compounds	Diazines	Pyrimidines and pyrimidine derivatives	66-22-8	HMDB0000300	C00106	ko01100//Metabolic pathways;ko00240//Pyrimidine metabolism;ko00410//beta-Alanine metabolism;ko00770//Pantothenate and CoA biosynthesis	Global and overview maps;Metabolism of cofactors and vitamins;Metabolism of other amino acids;Nucleotide metabolism	Metabolism
Com_46_pos	Hypoxanthine	--	C5 H4 N4 O	3.11	137.046	31669503392.3144	31222691112.9141	32014862300.5045	30209102024.6251	30327609251.5977	32419483373.6377	32225712816.6071	30657453726.2841	31530378685.1783	32509648039.7974	32272407172.1269	31716188491.2276	12230072276.1989	6154815900.13764	10059296595.5826	12622051214.8227	6101655309.4453	10104518830.9487	1312455999.32512	4154401268.88427	947357831.709022	1281590684.81319	4144206196.04382	907904210.290688	1310220002.72937	1268932670.1123	1241990773.8968	1222200557.24158	1196273106.29393	1214666212.85993	10967703567.4779	10577461723.886	11189688384.1552	10665332427.4628	Organoheterocyclic compounds	Imidazopyrimidines	Purines and purine derivatives	68-94-0	HMDB0000157	C00262	ko01100//Metabolic pathways;ko00230//Purine metabolism	Global and overview maps;Nucleotide metabolism	Metabolism
Com_50_pos	DL-Arginine	--	C6 H14 N4 O2	1.302	175.119	30075982196.3565	29016072533.115	29804999304.1103	30787196312.9912	29965343372.8179	29206610912.3848	23581865114.6956	22969461555.8335	22436439550.6051	22977866446.1473	23394799382.8166	23916350504.1169	30112949717.7826	26575463299.007	22230473621.0301	32358564257.064	25862743848.6088	22370200502.6767	20966244107.668	26317347887.8148	17517610731.0785	21442690807.9885	26106809010.2349	17365353704.7244	19640245005.0325	19289171486.8923	19392697007.6503	20014386176.4344	20104552375.4818	19799388278.9289	24560763605.1967	28246099270.881	26389365601.2701	27646724334.7654	Organic acids and derivatives	Carboxylic acids and derivatives	Amino acids, peptides, and analogues	-	HMDB0251511	-	-	-	-
Com_87_pos	Valylproline	--	C10 H18 N2 O3	4.865	215.139	2214698131.32761	2.14068e+09	2194084633.91584	2172981756.41853	2062834766.67017	2191749347.96192	1253934008.61757	1311250743.40918	1167046272.57454	1250434897.85286	1216217846.93823	1263974009.55382	13079920465.6643	15284525481.5547	12783962703.2981	13558818543.2259	15044214990.6556	12569308769.7109	18006929954.4007	21774509459.1083	11191751224.3638	18107127406.3396	21825674886.8234	11786702416.6741	12998927349.6635	13394616657.9576	12849691884.7646	12808009164.3505	13171188306.4182	13035779101.0046	12477176261.768	12891182025.8889	12342825237.1624	12355345782.5542	Organic acids and derivatives	Carboxylic acids and derivatives	Amino acids, peptides, and analogues	20488-27-1	HMDB0029135	-	-	-	-
Com_127_pos	L-Lysine	--	C6 H14 N2 O2	1.22	147.113	15136840553.5935	14465118734.7336	13977751470.8799	16980936455.2916	14639086279.0993	15199385452.7171	8716138837.90813	8457479740.8332	7867270546.91803	9424670189.62116	8484585398.63533	8042160603.1109	5454945890.43779	6221839965.64493	203034517.641082	5461299881.08499	6214309571.17314	263702592.211665	3030156345.36583	5888407535.88821	725842692.153206	3101511034.78948	5350802568.41775	805145996.357881	3413930789.86241	3508012906.01094	2733325371.22251	3613081867.83933	3465333380.62654	3416893856.92026	7220166678.97098	7722441224.35099	7147623653.05781	7535183457.61954	Organic acids and derivatives	Carboxylic acids and derivatives	Amino acids, peptides, and analogues	10098-89-2	HMDB0301757	C00047	ko01100//Metabolic pathways;ko01110//Biosynthesis of secondary metabolites;ko01120//Microbial metabolism in diverse environments;ko02010//ABC transporters;ko01230//Biosynthesis of amino acids;ko00470//D-Amino acid metabolism;ko01210//2-Oxocarboxylic acid metabolism;ko01064//Biosynthesis of alkaloids derived from ornithine, lysine and nicotinic acid;ko00970//Aminoacyl-tRNA biosynthesis;ko00997//Bi…	Amino acid metabolism;Biosynthesis of other secondary metabolites;Chemical structure transformation maps;Global and overview maps;Membrane transport;Metabolism of cofactors and vitamins;Metabolism of other amino acids;Translation	Environmental Information Processing;Genetic Information Processing;Metabolism
Com_156_pos	Methionine	--	C5 H11 N O2 S	1.703	150.059	13132166491.233	10999833593.6886	11590352565.3065	10588009872.3967	9780927463.17197	11544018029.4879	6987945395.45326	7108577862.35488	7237881076.40132	6948488423.53043	6236190952.57285	5966666216.34163	9348559987.35482	13671708487.0423	7747547798.10396	11967048820.9708	9874333549.9882	8853234443.08497	10510878663.6055	12378400999.2341	6544209822.99494	11686970616.3284	14212521997.2354	6706756225.00673	6984900424.65314	6547750368.27028	6945519345.40927	6869713429.87191	5122165209.43794	5454940894.9409	11375572980.1692	10131991167.8276	11124262644.9814	10965979250.6197	Organic acids and derivatives	Carboxylic acids and derivatives	Amino acids, peptides, and analogues	59-51-8	HMDB0033951	-	-	-	-
Com_161_pos	Threonine	--	C4 H9 N O3	1.505	120.066	10196341402.7195	9527353575.87122	9990085387.10135	9742538589.79076	10786236858.3967	10104982914.7202	9032677160.52146	9294673209.46367	9019822997.04276	9362069452.70741	9248345487.28905	9213655352.58486	8122034259.06464	8642273222.03719	8343421186.44327	8077599830.23862	8609338183.0865	8218134501.86785	7487218533.96537	7784387916.26456	5385482349.0909	7423257171.73581	7867644456.62303	4998961651.52877	6585432410.18308	6558573798.22376	6187505056.07243	6700845960.97775	5515959663.10248	5939624112.20348	7851021456.94168	6767657104.30103	6932610849.16886	6915559200.26485	Organic acids and derivatives	Carboxylic acids and derivatives	Amino acids, peptides, and analogues	72-19-5	HMDB0000167	C00188	ko01100//Metabolic pathways;ko01110//Biosynthesis of secondary metabolites;ko01120//Microbial metabolism in diverse environments;ko02010//ABC transporters;ko01230//Biosynthesis of amino acids;ko00470//D-Amino acid metabolism;ko00970//Aminoacyl-tRNA biosynthesis;ko00260//Glycine, serine and threonine metabolism;ko00860//Porphyrin metabolism;ko00290//Valine, leucine and isoleucine biosynthesis;ko00…	Amino acid metabolism;Biosynthesis of other secondary metabolites;Global and overview maps;Membrane transport;Metabolism of cofactors and vitamins;Metabolism of other amino acids;Translation	Environmental Information Processing;Genetic Information Processing;Metabolism
Com_165_pos	Nicotinic acid	--	C6 H5 N O2	1.769	124.04	7377628725.17229	7469621083.04134	7254750400.96234	7252897828.21776	6997563214.62537	7394638692.13135	13623623692.5851	13407584428.186	13249421142.0854	14104839849.6542	13834178677.4955	13652261717.2579	1818208221.18489	1862201840.02583	8843597313.64821	1779066721.54384	1989937659.15808	8790795798.23149	2492622608.81194	3161374973.09916	3142727307.91815	2423173632.51695	3192989202.29831	3157552384.32969	3096479922.10104	3107113210.71112	3116535282.01628	3139157604.6164	3148828222.62489	3185453246.0032	3624756268.07643	3073477615.67308	3447994475.73245	3433918456.14195	Organic acids and derivatives	Carboxylic acids and derivatives	Amino acids, peptides, and analogues	583-08-4	HMDB0003269	C00253	ko01100//Metabolic pathways;ko01110//Biosynthesis of secondary metabolites;ko01120//Microbial metabolism in diverse environments;ko01064//Biosynthesis of alkaloids derived from ornithine, lysine and nicotinic acid;ko00760//Nicotinate and nicotinamide metabolism	Chemical structure transformation maps;Global and overview maps;Metabolism of cofactors and vitamins	Metabolism
Com_185_pos	Xanthine	--	C5 H4 N4 O2	2.112	153.041	10769303417.213	9216583193.8533	10532582346.9847	11069472322.109	10361979193.3081	9986157638.52736	12742786814.3057	13189776280.5893	12745093821.8992	12982208928.4912	13086099482.3731	13123542613.5636	7865654412.87564	11246963783.8028	9449703687.4832	8555190337.13293	11285352371.1723	9806796802.58254	3064112047.09867	1244223379.18986	1538774317.45438	3419614562.78482	2221349155.0716	1532954042.54915	1717445349.32086	1695551591.39146	1653460848.66079	1623237510.96551	1620262506.83667	1640733541.45985	6329234964.93261	6754044309.95721	5949616376.83617	6088992923.1668	Organoheterocyclic compounds	Imidazopyrimidines	Purines and purine derivatives	69-89-6	HMDB0000292	C00385	ko01100//Metabolic pathways;ko01110//Biosynthesis of secondary metabolites;ko01120//Microbial metabolism in diverse environments;ko00230//Purine metabolism;ko01065//Biosynthesis of alkaloids derived from histidine and purine;ko00232//Caffeine metabolism	Biosynthesis of other secondary metabolites;Chemical structure transformation maps;Global and overview maps;Nucleotide metabolism	Metabolism
Com_191_pos	L-Glutamic acid	--	C5 H9 N O4	1.359	148.061	11089582263.2944	10811006524.4335	11294654242.8141	10802233836.6539	10166192127.9863	10374522482.4234	10525862470.6681	10575629168.2618	11717932848.6944	10334283980.0359	10610013141.5044	11901482191.6166	14532452173.7711	8676429001.96222	10798100334.9386	13296547006.996	8496502374.01257	9918955359.68781	6665043280.07492	5553319168.08301	5579525005.32028	7275107295.16442	5757465390.91577	4951653054.29786	6908392845.56669	6383760508.22059	6250074644.02084	6824359422.08516	7117146945.04556	6921462126.01641	7906847377.35663	8258007486.95508	8839722291.99199	7902001518.79846	Organic acids and derivatives	Carboxylic acids and derivatives	Amino acids, peptides, and analogues	-	HMDB0060475	C00025	ko01100//Metabolic pathways;ko01110//Biosynthesis of secondary metabolites;ko01120//Microbial metabolism in diverse environments;ko02010//ABC transporters;ko01230//Biosynthesis of amino acids;ko00470//D-Amino acid metabolism;ko01210//2-Oxocarboxylic acid metabolism;ko01200//Carbon metabolism;ko01064//Biosynthesis of alkaloids derived from ornithine, lysine and nicotinic acid;ko00330//Arginine and…	Amino acid metabolism;Biosynthesis of other secondary metabolites;Carbohydrate metabolism;Chemical structure transformation maps;Energy metabolism;Global and overview maps;Membrane transport;Metabolism of cofactors and vitamins;Metabolism of other amino acids;Translation	Environmental Information Processing;Genetic Information Processing;Metabolism
Com_194_pos	Cytosine	--	C4 H5 N3 O	1.375	112.051	2819967359.85542	2771812564.89047	2688627380.29913	2611841886.65511	2949632761.93053	2800924736.71052	1848435421.5945	2018651619.71411	2002812067.78864	1969324379.81647	1908376620.43618	2383593597.8018	9081293169.03524	7820439555.31348	9253940723.78464	8726647912.53138	8294570874.80696	7576971156.96361	11089303749.5658	10297352483.6758	7389027543.61947	9971756569.85301	10373294942.6133	5438288106.03638	6172312561.65707	8755264347.12218	8714740531.73644	7367326412.96977	6619028782.43834	8285128511.61113	6818553547.96449	7043245738.89317	7970115632.18327	6454325362.43758	Organoheterocyclic compounds	Diazines	Pyrimidines and pyrimidine derivatives	71-30-7	HMDB0000630	C00380	ko01100//Metabolic pathways;ko00240//Pyrimidine metabolism	Global and overview maps;Nucleotide metabolism	Metabolism
Com_265_pos	L-Dopa	--	C9 H11 N O4	1.946	198.076	6008308775.47742	6021306710.59663	5934250112.88502	6073615704.89918	5732416048.69938	5683680378.97046	7226690365.69894	7311035612.84179	7189019120.68458	7402561499.64086	7456257327.58647	7347921269.94297	2204343446.9184	898526285.464731	309266396.146653	2215539548.18131	849560501.800218	392551012.684454	652872879.589298	357827952.306039	400968396.273096	649837386.490715	348045862.248935	431211768.254755	844988584.759363	814710135.935192	881423257.697661	868524298.966191	844077811.673884	872880953.740029	1839907573.42287	1990305340.49756	1860532168.47513	1750311305.21436	Organic acids and derivatives	Carboxylic acids and derivatives	Amino acids, peptides, and analogues	59-92-7	HMDB0000181	C00355	ko01100//Metabolic pathways;ko01110//Biosynthesis of secondary metabolites;ko01063//Biosynthesis of alkaloids derived from shikimate pathway;ko00350//Tyrosine metabolism	Amino acid metabolism;Chemical structure transformation maps;Global and overview maps	Metabolism
Com_284_pos	Argininosuccinic acid	--	C10 H18 N4 O6	1.409	291.13	4908414698.65695	4854759670.77119	4893137881.63638	4925023128.6054	4728732878.63434	4760363363.28779	7564525820.32259	8115567405.44748	8353477348.64714	8262082697.57799	8376115274.93757	8458383808.90808	444830261.629521	368867141.888236	436496730.563512	440501325.983763	340669124.758635	385348528.588826	285457456.60879	266457615.891592	238183929.859888	292259518.535473	268542696.002523	229090687.709914	369972293.017859	376503173.701868	347772904.066772	384566311.486356	297283841.080396	385913911.762292	819791557.910239	762555167.905258	1327074216.24083	749396755.936401	Organic acids and derivatives	Carboxylic acids and derivatives	Amino acids, peptides, and analogues	2387-71-5	HMDB0000052	C03406	ko01100//Metabolic pathways;ko01110//Biosynthesis of secondary metabolites;ko01230//Biosynthesis of amino acids;ko00220//Arginine biosynthesis;ko00250//Alanine, aspartate and glutamate metabolism	Amino acid metabolism;Global and overview maps	Metabolism
Com_317_pos	L-Pyroglutamic acid	--	C5 H7 N O3	1.346	147.077	5958871845.18471	5890806123.60165	6352459312.30381	5973541983.53656	5562279607.6559	5550973070.39611	3984387589.29888	3899601254.71992	4182052120.38735	3862537002.57875	3900995916.03745	4414420712.95753	8693019572.91569	6536876396.39806	7386659110.05168	9367732291.1813	6202502042.93224	7519694180.96533	5364517195.46193	5148372541.76051	5730638226.20472	5846119619.70199	5219393475.86898	5856156772.66687	6959475708.50381	6004080360.54864	6090616356.06288	6645489518.7709	7722320062.07266	7230596155.17621	5836905045.39803	6178036795.99971	6301763091.53674	5937033271.91846	Organic acids and derivatives	Carboxylic acids and derivatives	Amino acids, peptides, and analogues	98-79-3	HMDB0000267	C01879	ko01100//Metabolic pathways;ko00480//Glutathione metabolism	Global and overview maps;Metabolism of other amino acids	Metabolism
Com_334_pos	Pipecolic acid	--	C6 H11 N O2	1.221	130.087	6378353329.54337	5552234844.54225	5962548483.85681	6702494131.56196	6291973383.73896	6452341653.42905	3795697629.84919	3480334144.03901	3085709993.31396	3772096117.17809	3490232642.31085	3218546880.05321	2286997317.44136	2691620427.33659	551217750.644141	2179336432.94878	2638957278.63519	2215906509.10953	1343856275.86112	2455120262.87863	775055508.712941	1360376173.28339	2319720510.24727	765169621.931855	1916960063.96515	1473364984.41629	1886890035.12764	1363917366.40293	1853114833.49557	1342322909.30009	2989749597.21307	3230990501.83334	3010360930.8805	3180024284.68383	Organic acids and derivatives	Carboxylic acids and derivatives	Amino acids, peptides, and analogues	3105-95-1	HMDB0000716	C00408	ko01100//Metabolic pathways;ko01110//Biosynthesis of secondary metabolites;ko01064//Biosynthesis of alkaloids derived from ornithine, lysine and nicotinic acid;ko00310//Lysine degradation	Amino acid metabolism;Chemical structure transformation maps;Global and overview maps	Metabolism
Com_361_pos	L-Threonine	--	C4 H9 N O3	1.355	120.066	4820136166.33746	4650469502.27217	5170680860.8013	4847672169.99493	4474944475.98242	4562127624.46669	3991385283.37183	3944654557.93748	4222907374.85172	3903760211.88018	3959388141.14427	4.40367e+09	7596922966.90037	6775652499.03037	6407191293.31176	7114737199.68631	6841189720.45822	7290227487.03082	4582727298.21967	4985926111.9104	4395264721.51943	6156597802.93275	5019077719.33089	3936123601.82077	5149592199.33058	4903661664.17104	4199786630.20553	5303068023.9924	4851031052.64152	4543793871.86665	5342755964.62997	5101878581.2286	5581043776.12672	5101340138.20851	Organic acids and derivatives	Carboxylic acids and derivatives	Amino acids, peptides, and analogues	72-19-5	HMDB0000167	C00188	ko01100//Metabolic pathways;ko01110//Biosynthesis of secondary metabolites;ko01120//Microbial metabolism in diverse environments;ko02010//ABC transporters;ko01230//Biosynthesis of amino acids;ko00470//D-Amino acid metabolism;ko00970//Aminoacyl-tRNA biosynthesis;ko00260//Glycine, serine and threonine metabolism;ko00860//Porphyrin metabolism;ko00290//Valine, leucine and isoleucine biosynthesis;ko00…	Amino acid metabolism;Biosynthesis of other secondary metabolites;Global and overview maps;Membrane transport;Metabolism of cofactors and vitamins;Metabolism of other amino acids;Translation	Environmental Information Processing;Genetic Information Processing;Metabolism
Com_402_pos	L-Histidine	--	C6 H9 N3 O2	1.323	156.077	5715752196.15283	5786840903.60919	6301944075.04126	5958041593.51542	5362436901.37029	5822251050.76157	5309340733.17825	5260048961.21824	5820767654.02566	5559903608.71334	5720376124.02948	5603156185.86814	3373589960.88799	2013906263.6041	2382298427.48515	3198082093.46508	1852845928.18838	2438774301.6414	1415218643.74615	1340376133.15947	1034959912.17047	1440146765.92455	1304341951.41822	1110393161.70344	1211069343.90325	1186400454.5022	1123182852.59107	1357919692.55774	1310868324.15355	1311938192.6488	2420849181.56373	2659725300.56377	2801527766.29768	2476250813.79167	Organic acids and derivatives	Carboxylic acids and derivatives	Amino acids, peptides, and analogues	71-00-1	HMDB0000177	C00135	ko01100//Metabolic pathways;ko01110//Biosynthesis of secondary metabolites;ko02010//ABC transporters;ko01230//Biosynthesis of amino acids;ko00470//D-Amino acid metabolism;ko00340//Histidine metabolism;ko01065//Biosynthesis of alkaloids derived from histidine and purine;ko00970//Aminoacyl-tRNA biosynthesis;ko00410//beta-Alanine metabolism;ko00404//Staurosporine biosynthesis	Amino acid metabolism;Biosynthesis of other secondary metabolites;Chemical structure transformation maps;Global and overview maps;Membrane transport;Metabolism of other amino acids;Translation	Environmental Information Processing;Genetic Information Processing;Metabolism
Com_711_pos	N-Acetyl-D-galactosamine	--	C8 H15 N O6	1.396	222.098	2112647570.5778	2835248170.10421	1867187841.69407	1992978544.82544	3036097420.8032	2043899560.57452	1969651892.82113	4032084527.69089	1938182342.42571	2145450146.40923	2068110021.70647	2028173940.78641	2669964385.93454	1651691055.15193	1268421355.87408	2705043609.74679	1643541098.98131	1187563354.3463	2441459911.08945	2401190882.48253	2337174892.1621	2551137740.00656	2416682843.95879	2372666316.36734	1948936396.11165	1953724379.15864	1947574277.92454	1928857464.9612	1931654745.26072	1865002098.39842	2339300510.81637	2332765854.49477	2287564274.18799	2290910324.02516	Organic oxygen compounds	Organooxygen compounds	Carbohydrates and carbohydrate conjugates	14131-60-3	HMDB0000853	C01132	ko01100//Metabolic pathways;ko00052//Galactose metabolism;ko00520//Amino sugar and nucleotide sugar metabolism	Carbohydrate metabolism;Global and overview maps	Metabolism
Com_729_pos	L-Saccharopine	--	C11 H20 N2 O6	1.489	277.14	390765396.980597	446769332.968811	344504755.238124	457519397.564328	376794372.283409	413682971.729207	3259637890.06842	3416907591.61273	3624172818.54221	3721974781.8534	3933517373.29287	3763709990.65635	95570923.2800767	33834179.0548122	32243220.3812537	98521135.8817417	34755299.6835941	28791518.034375	46397770.4530232	96558140.9694372	54865125.9027588	37301157.9277793	99736177.4336051	48499316.7617386	84672173.7495053	82172960.6808141	78912638.6660736	90544567.7788928	86247259.5352667	89560138.6287634	338829650.359471	364077365.706878	306642898.150303	335585481.12119	Organic acids and derivatives	Carboxylic acids and derivatives	Amino acids, peptides, and analogues	997-68-2	HMDB0000279	C00449	ko01100//Metabolic pathways;ko01110//Biosynthesis of secondary metabolites;ko01230//Biosynthesis of amino acids;ko00310//Lysine degradation;ko00300//Lysine biosynthesis	Amino acid metabolism;Global and overview maps	Metabolism
Com_931_pos	N-Acetylornithine	--	C7 H14 N2 O3	2.124	175.108	214672656.854846	200962260.850981	183210405.205556	195103050.69794	179078243.734725	162868317.421561	85567098.4779518	84580282.9649296	73336220.6946345	76748715.6812105	73295763.3254908	75550538.5888193	150889692.941865	931762529.546244	647241516.796432	148144608.540798	8.82502e+08	610265865.352027	1615402065.32351	2006956345.08462	1846361440.74958	1647745165.52824	1984259565.85071	1866320008.58554	2307369026.15125	2513696403.89056	2361282517.80687	2404263299.99138	2367461308.80096	2357062127.48486	1244199753.86209	1197843374.9667	1259823386.77189	1188577291.22811	Organic acids and derivatives	Carboxylic acids and derivatives	Amino acids, peptides, and analogues	2185-16-2	HMDB0240589	C00437	ko01100//Metabolic pathways;ko01110//Biosynthesis of secondary metabolites;ko01230//Biosynthesis of amino acids;ko01210//2-Oxocarboxylic acid metabolism;ko00220//Arginine biosynthesis	Amino acid metabolism;Global and overview maps	Metabolism
Com_1085_pos	Methionine sulfoxide	--	C5 H11 N O3 S	1.38	166.054	89880411.6338009	74988655.4224802	84724972.071578	110901088.06503	81043047.5862044	77372591.3190166	80127796.8791403	76906505.013553	93156535.0630645	75292760.6140654	81418226.6959067	143003636.582202	675536075.041002	846695276.110852	1579236669.06643	600163542.056859	895489350.125893	1394436665.65471	1005301340.54322	958239840.465638	1056091386.71283	1052186899.79806	1712030556.02483	1106418321.02665	1965515827.16538	1148753956.05956	1863858799.27107	1139319399.68048	1270216261.31327	1187498954.53414	861811066.279842	881789075.794358	829507020.092997	840399771.91432	Organic acids and derivatives	Carboxylic acids and derivatives	Amino acids, peptides, and analogues	3226-65-1	HMDB0002005	C02989	ko01100//Metabolic pathways;ko00270//Cysteine and methionine metabolism	Amino acid metabolism;Global and overview maps	Metabolism
Com_1101_pos	α-Aspartylphenylalanine	--	C13 H16 N2 O5	5.269	281.114	115408424.000822	119379272.866773	110945995.97637	112306433.512281	111178187.292677	119214763.904535	90051076.0109014	95833226.6171962	88359845.4157134	91301770.7556758	97013095.0866087	84662502.7733666	521689277.390156	477646745.209633	507989018.608025	518091974.45508	493794008.218085	510416217.826456	1786380453.79782	1259003967.07101	1880494597.87346	1776888747.11938	1245857463.81564	1932612659.39006	2481353959.48426	2460379640.50615	2476815763.30905	2429620264.20207	2447551559.26634	2429717197.62347	1107008583.6342	1134399192.87162	1119061636.43098	1087079754.79718	--	--	--	--	--	-	-	-	-
Com_1168_pos	Biopterin	--	C9 H11 N5 O3	1.426	238.093	205626541.873204	1.9728e+08	184892334.573875	197025089.032967	193123371.161149	195465176.943408	84291329.1472436	141530627.375654	130564780.48505	138298573.289056	142126735.119798	143596055.618978	181411492.657812	635991308.729131	2453582291.84105	175508063.140894	624163094.83068	2496349860.83061	366205476.621069	133192700.311282	358325663.51787	346321168.891385	124308434.441572	364490961.968124	2761689955.84056	2742048144.5031	2744701767.98839	2727653377.43081	2712845054.84407	2728797229.56735	496450269.853035	557195553.188342	515998381.764361	526590727.878668	Organoheterocyclic compounds	Pteridines and derivatives	Pterins and derivatives	13039-82-2	HMDB0000817	C06313	ko01100//Metabolic pathways;ko00790//Folate biosynthesis	Global and overview maps;Metabolism of cofactors and vitamins	Metabolism
Com_1245_pos	Thymine	--	C5 H6 N2 O2	4.845	127.05	1037494126.8354	1052265903.23815	1023523903.16889	1003388489.89134	984101154.548039	1036907010.85849	1159320152.30035	1211200631.82011	1047710473.78235	1219463994.70377	1063763175.10272	1105909823.6281	1378160762.48925	1270416101.42013	1209226831.99056	1466270259.01652	1.24975e+09	1164209563.4034	1803709012.71151	1663757082.05532	1213316365.22496	1800837268.11242	1645220843.91911	1255762004.27385	1481523584.18516	1475310761.84996	1377429817.54592	1461358509.34501	1513789792.88926	1434222986.25987	1361424292.57748	1387933063.42734	1332594037.44764	1427997725.65421	Organoheterocyclic compounds	Diazines	Pyrimidines and pyrimidine derivatives	65-71-4	HMDB0000262	C00178	ko01100//Metabolic pathways;ko00240//Pyrimidine metabolism	Global and overview maps;Nucleotide metabolism	Metabolism
Com_1566_pos	N2-Methylguanosine	--	C11 H15 N5 O5	4.816	298.115	767443110.744387	719971965.600133	750053855.575935	738860025.549838	722551987.114873	769830971.167516	648871002.032268	669831094.657142	596842251.114934	665129390.820663	629620522.447709	656897491.028948	1109923053.05759	1154625761.62254	907576880.509829	1146974775.77363	1312818721.88698	888901664.121209	1270492737.11032	1322568038.86315	1029354577.07497	1279716619.65739	1396002057.83246	1029847492.62424	1111413034.62651	1282586989.51977	1315922966.74391	1069237754.45558	1334952912.87227	1426749693.66523	1041285748.64729	1079208590.2975	1.29666e+09	1183435231.71569	--	--	--	--	--	-	-	-	-
Com_2399_pos	Riboflavin	--	C17 H20 N4 O6	5.338	377.146	615043878.274366	615172212.269159	584319661.461411	614725027.392317	602034786.661386	616603320.218063	677926205.551616	720698520.426085	637247537.351858	698473937.391625	712350704.209488	724320718.375031	711485357.376107	854600215.577536	899883398.150895	706710119.164665	814689124.877758	906396384.277723	944303074.195113	1010433574.45795	867501364.447299	950775534.200573	974430541.337244	875757802.290116	909765297.407876	944204408.207395	934065536.915685	955293459.070676	931451541.563336	928527489.125457	840096412.396206	891663039.71477	852607011.501977	824619270.137112	Nucleosides, nucleotides, and analogues	Flavin nucleotides	-	146-17-8	HMDB0001520	C00255	ko01100//Metabolic pathways;ko01110//Biosynthesis of secondary metabolites;ko02010//ABC transporters;ko00740//Riboflavin metabolism	Global and overview maps;Membrane transport;Metabolism of cofactors and vitamins	Environmental Information Processing;Metabolism
Com_2825_pos	THC	--	C21 H30 O2	9.042	315.232	442452759.453228	454332536.044931	453810715.344425	445953755.605901	427505833.199583	436481439.476391	370922317.124355	367455558.154253	373054591.025604	369754308.75422	362488544.81554	369886580.038514	464469626.329467	507111958.327521	842504474.164537	480257325.935769	481047705.030614	864900670.00376	513643981.45481	916868909.270061	1018490506.3896	485245409.576339	912076651.366285	1009121406.04556	561838536.999523	558791926.552379	547696761.696337	550593087.376003	5.40976e+08	544624407.670678	569584906.697766	561304696.718451	552615680.616264	579714601.663098	Organoheterocyclic compounds	Benzopyrans	1-benzopyrans	1972-08-03	HMDB0014613	C06972	ko01100//Metabolic pathways;ko01110//Biosynthesis of secondary metabolites;ko00999//Biosynthesis of various plant secondary metabolites	Biosynthesis of other secondary metabolites;Global and overview maps	Metabolism
Com_2896_pos	Carnosine	--	C9 H14 N4 O3	1.316	227.114	287982482.995378	259612875.071113	317804395.215946	323025746.043709	314096881.045361	380282834.65469	119709922.688718	140905087.694602	124007669.784885	108278432.931844	109554128.618635	125941519.624504	473225485.103033	903598391.957002	695607421.139529	346812607.73149	866845662.375249	752521634.831579	709328325.825856	753341114.309719	678565563.26899	743213678.589546	749183952.357893	656679749.323862	657526076.905808	646832326.55178	622458828.723715	643907398.89397	521640702.249618	532575956.89557	610730557.504913	564288901.647425	640841809.032297	648062143.663861	Organic acids and derivatives	Peptidomimetics	Hybrid peptides	305-84-0	HMDB0000033	C00386	ko01100//Metabolic pathways;ko00340//Histidine metabolism;ko00410//beta-Alanine metabolism	Amino acid metabolism;Global and overview maps;Metabolism of other amino acids	Metabolism
Com_3955_pos	Adenosine 5'-monophosphate	--	C10 H14 N5 O7 P	1.765	348.071	489634923.885447	491016285.36993	470342722.200015	471850945.742493	462692524.972003	490051828.059912	446321061.387734	447416361.189444	460105540.748666	455148552.406032	449492383.999765	452150058.343979	83473442.8234592	101903637.033582	62138363.6167521	81229315.7525803	100162363.506953	55382265.2415332	108165992.161293	114258691.221902	62244586.1645476	102034440.665939	125786320.377421	66633380.3160614	44145990.5007223	39888217.1107669	37335582.9169524	38738288.1638471	36573415.3415959	39300340.7175444	164451298.40415	182048153.561958	172873908.22236	160627893.243019	Nucleosides, nucleotides, and analogues	Purine nucleotides	Purine ribonucleotides	61-19-8	HMDB0000045	C00020	ko01100//Metabolic pathways;ko01110//Biosynthesis of secondary metabolites;ko00230//Purine metabolism;ko01065//Biosynthesis of alkaloids derived from histidine and purine	Chemical structure transformation maps;Global and overview maps;Nucleotide metabolism	Metabolism
Com_3973_pos	L-Tryptophan	--	C11 H12 N2 O2	6.499	205.098	37177708.3218975	36529877.5648669	36566738.1512501	38174230.1090214	36827813.5911273	36272044.2567398	40189069.8707725	40941904.8790918	38725405.8628191	40775111.3350258	40677654.0779736	39763529.9414027	34654895.8391214	102004876.321561	55359566.8429834	34980389.764305	610606457.981916	59498930.0655376	248841660.050727	360633523.037939	283909834.911781	240748262.759726	361798595.424819	283614962.27384	180050646.205043	188550815.011252	181422362.351721	183719618.843728	184672195.168083	183255799.321016	131361951.389604	132159301.309813	132949808.498594	132024344.688131	Organoheterocyclic compounds	Indoles and derivatives	Indolyl carboxylic acids and derivatives	73-22-3	HMDB0000929	C00078	ko01100//Metabolic pathways;ko01110//Biosynthesis of secondary metabolites;ko01230//Biosynthesis of amino acids;ko01061//Biosynthesis of phenylpropanoids;ko01063//Biosynthesis of alkaloids derived from shikimate pathway;ko01210//2-Oxocarboxylic acid metabolism;ko00380//Tryptophan metabolism;ko00970//Aminoacyl-tRNA biosynthesis;ko00997//Biosynthesis of various other secondary metabolites;ko00260//…	Amino acid metabolism;Biosynthesis of other secondary metabolites;Chemical structure transformation maps;Global and overview maps;Translation	Genetic Information Processing;Metabolism
Com_3993_pos	5α-Dihydrotestosterone	--	C19 H30 O2	8.169	291.232	620114792.032201	610199228.525003	589222702.430573	633298013.827957	544492484.562828	574751105.983328	373671853.259887	362142228.114284	355336517.878854	361029373.13579	369631939.749535	368596618.28184	43058301.983275	82119476.4287594	121723970.869048	64649319.8582222	81597693.0518104	113398674.219985	52976477.8357906	52241318.4668178	70494899.3056834	60444276.405361	55192947.1367425	66703743.6505318	62035931.0451419	68919323.4893441	69552897.7880768	71609790.9007624	86648231.5883477	62509985.1437972	109182397.528577	112136091.246427	106507306.738864	109944113.133708	--	--	--	--	--	-	-	-	-
Com_4964_pos	17α-Ethynylestradiol	--	C20 H24 O2	6.178	297.185	7460366.08360767	8441311.49666679	6979183.40188917	6798652.89743739	7061115.69101537	6904823.34139806	10681304.5851978	11434581.6210239	14282250.3424548	13933029.0988773	12077925.720985	14191070.8473259	398878005.612081	67852820.7706403	203667142.247538	299515967.434438	62737599.3681415	212789423.909599	427051200.788506	20862547.572165	124952108.279141	463439120.284578	77639532.6189603	122517316.079192	470834373.309793	521861760.842772	377770490.606362	381572739.384654	454513576.337489	422750533.395453	214265708.928524	244230483.734254	197575809.172478	200392537.20625	--	--	--	--	--	-	-	-	-
Com_5525_pos	Capryloylglycine	--	C10 H19 N O3	5.167	202.144	18407540.3822523	9381182.43967249	19392707.5171415	22438958.2974591	8167455.4100241	9838653.09602253	30244209.0534735	35113371.8457616	31997754.5340407	33934577.6666931	16567842.9087502	43563157.4323983	111221507.193262	121385828.516013	105764910.279884	115843017.518002	110361222.257988	96198530.7169397	275553691.11529	408523448.148576	193759605.435222	269785308.95958	387150544.52974	195101291.712812	279265331.084734	271194883.862503	273898745.560525	280728352.792311	276933292.206628	271437441.778623	213756784.775106	185275544.43183	187347814.302527	212219956.692968	Organic acids and derivatives	Carboxylic acids and derivatives	Amino acids, peptides, and analogues	14246-53-8	HMDB0000832	-	-	-	-
Com_10886_pos	S-Adenosylhomocysteine	--	C14 H20 N6 O5 S	2.262	385.13	104221164.400876	110026385.651996	102374393.752214	111544053.132719	110142747.025398	109478746.922565	181869840.366306	195913809.910855	191602039.903755	186598152.660069	189138148.770127	196542347.591599	10485080.5493475	8040224.49679227	6584872.71981072	11482838.1240766	7849036.9195866	6525819.0035074	8075658.30175705	9219698.54816538	6523113.73214825	8270626.53075971	9110878.46520619	7017801.86527774	7726427.82769748	7639448.70267421	7658180.93130523	7987088.13760865	7736085.79080789	7616209.78024536	19257782.2735932	21099111.9599449	19371339.9966074	18688715.1081449	Organoheterocyclic compounds	Lactones	Gamma butyrolactones	979-92-0	HMDB0000939	C00021	ko01100//Metabolic pathways;ko01230//Biosynthesis of amino acids;ko00270//Cysteine and methionine metabolism	Amino acid metabolism;Global and overview maps	Metabolism
Com_12583_pos	L-Glutathione (reduced)	--	C10 H17 N3 O6 S	1.918	308.091	159319653.763922	164485749.535887	154035227.853007	160118627.77908	147067714.987226	141713569.092492	125982178.988503	124966922.006091	122238654.750291	120443337.800498	117083697.086103	111475256.34978	14334363.2685907	16315075.663959	14733113.7571047	14278182.1700297	16237965.0046436	15256029.9161616	15550962.1330692	14682738.7482984	12302575.8327624	15417733.4158824	14986381.229832	12211330.9617866	13113867.7551055	13707445.1926945	12710560.3770179	12803802.7776214	13594851.9648704	14104832.9687057	14345001.4948866	13930910.8997248	13623827.2754835	14048802.8824119	--	--	--	--	--	-	-	-	-
Com_4_pos	Fenpropimorph	--	C20 H33 N O	9.855	304.261	184212363520.497	159294282544.999	180156075973.967	171202980931.326	169984159158.33	162382708856.933	50812651137.2603	127117805249.089	141911139489.741	119591650294.559	122899689005.858	112286482783.96	119657675489.376	202835641567.819	157740372524.593	125500688014.249	191208770676.476	154714775639.251	114681604448.752	65178079862.5949	156230268475.803	131359600909.55	64042790175.6994	85256547964.9568	99631984858.5472	101238252522.212	109386306850.449	102257730215.189	99198382435.2502	102049217399.38	160476330566.94	178141092521.492	170363355623.95	168886853564.104	Benzenoids	Benzene and substituted derivatives	Phenylpropanes	76492-90-5	HMDB0037270	-	-	-	-
Com_5_pos	Oleamide	--	C18 H35 N O	9.796	282.279	146277986297.508	154687495632.711	151008209586.038	147619885023.84	152279726440.557	137048239239.569	133921409408.954	123097512326.714	142366178779.417	116656932721.38	115033919885.064	111349595232.936	85225564531.7267	176259774169.992	150476684480.141	89952359459.7863	151179148020.667	142671383639.964	92881083954.1778	165424294853.785	220725489410.831	103307666060.723	162610507009.771	217797221184.208	85974515599.0044	87558916740.5696	86994670334.059	79552704835.2739	75549054417.8267	78276857467.7652	147814707266.413	148482016159.426	150054966214.912	149504488634.887	Lipids and lipid-like molecules	Fatty Acyls	Fatty amides	-	HMDB0247607	-	-	-	-
Com_20_pos	Hexadecanamide	--	C16 H33 N O	9.575	256.264	28893382597.1352	36131106324.7372	33852217804.7849	32178146798.1016	39437795789.6911	29141349307.9435	21902158690.5591	17913211745.7887	26319483176.655	15961245710.0223	15506657328.5175	15755363371.6947	12820483838.6161	45970398578.6974	27241570711.1871	13523111788.8712	43162358223.8544	26218480003.6935	20074215469.9754	45612315331.8982	63178640620.9622	21761379015.2621	49735725777.6929	67429612210.2897	20407884489.3824	19858444474.7612	18470412343.0545	18003294843.9202	1.80696e+10	18072251246.3066	34648314786.5114	34964266640.6865	33987816036.0257	35306878473.0419	Lipids and lipid-like molecules	Fatty Acyls	Fatty amides	629-54-9	HMDB0012273	-	-	-	-
Com_37_pos	5-OxoETE	--	C20 H30 O3	8.35	319.225	31345050322.2456	29962002664.9593	29702857433.3234	29538568262.0605	27931517157.6307	29700828830.2164	42348497589.604	42972552400.2761	40227430264.7756	43729139823.3632	43672525075.3357	44224342263.6441	9545080066.7535	6878167859.75501	13447136271.2269	9467443840.23793	15546353745.6656	13674994934.3167	1370795800.42402	21853755066.6706	10089573809.6418	2213769205.80146	21372558343.5328	9927543531.66105	7212009763.90159	7331694699.71309	6835769730.4155	7202349173.55119	7384034130.93028	7.3982e+09	14328456590.3065	19959478523.6573	15236053293.3282	17243955366.6182	Lipids and lipid-like molecules	Fatty Acyls	Fatty acids and conjugates	126432-17-5	HMDB0010217	C14732	ko00590//Arachidonic acid metabolism	Lipid metabolism	Metabolism
Com_41_pos	Betaine	--	C5 H11 N O2	1.48	118.086	33317155468.6265	34082235819.7055	33045935459.9245	31870997512.6286	4.09082e+10	37092337455.3929	32095147813.5902	31889773057.2057	29608372490.9518	39560653164.9808	34517431083.8575	30709309044.7899	27286938686.3494	30518056708.0171	31917818846.6355	29789915066.2001	30186938390.8458	31969537154.213	35607336685.275	29501887648.4045	29460110567.3244	31029609957.3911	32502080127.5658	25011714807.2931	25459907145.1608	27653826188.853	29580625763.0812	32401640500.8013	26781321622.9571	24926282062.7949	31761202912.074	32581718593.2946	31813568893.6414	25789580197.1938	Organic acids and derivatives	Carboxylic acids and derivatives	Amino acids, peptides, and analogues	6915-17-9	HMDB0000043	C00719	ko01100//Metabolic pathways;ko02010//ABC transporters;ko00260//Glycine, serine and threonine metabolism	Amino acid metabolism;Global and overview maps;Membrane transport	Environmental Information Processing;Metabolism
Com_61_pos	Stearamide	--	C18 H37 N O	10.424	284.295	8356409403.8836	11356030202.3827	10050130908.9803	9267350641.39256	13592993068.9152	8235561008.1944	6476033013.14902	4512981523.44786	8710892793.88449	3983466922.18651	3319261476.41667	3307205509.87395	2087116720.31258	20450575866.3379	9863074775.73688	2164704422.69994	18374956826.3687	10123741328.5637	3546735827.46071	19609770141.1001	33992634197.0036	4303989223.50762	20735714905.933	31763574714.6787	3554236425.11473	3470761978.41464	3021985680.49854	2786377016.50891	2975104010.73274	2948474082.74491	14318140278.9196	1.36507e+10	13076138567.8055	13599905456.3561	Organic acids and derivatives	Carboximidic acids and derivatives	Carboximidic acids	124-26-5	HMDB0034146	-	-	-	-
Com_64_pos	--	Styrene	C8 H8	5.126	105.07	7821165247.43494	8040148498.77327	7750274938.79578	8325004361.47857	8104089653.56692	8283903722.50988	16758162903.2565	17311839858.5839	16665501329.0758	17115391205.9437	17123677550.8336	16756100196.014	2996589729.60417	7764666716.56246	15056162020.6218	2868177120.95942	7190344636.85811	15212098652.5486	2519807040.93582	539588037.411602	10476763689.8741	2687358285.65534	517847599.575341	11417868166.4819	12992968573.2114	13495743893.6185	13159218948.2081	13512580029.3008	12990180215.9201	13238393481.6747	6906827305.08099	6932398666.71933	6626810511.03651	6602357091.1724	Benzenoids	Benzene and substituted derivatives	Styrenes	100-42-5	HMDB0034240	C07083	ko01100//Metabolic pathways;ko01120//Microbial metabolism in diverse environments	Global and overview maps	Metabolism
Com_66_pos	6,15-diketo-13,14-dihydro Prostaglandin F1α	--	C20 H34 O6	6.952	353.23	13140800358.8288	12579680565.1867	12426970698.2111	12801723316.6673	11820128379.9334	12651653848.444	8662680998.53809	30227897568.1168	27764100750.3359	20833499741.4387	20281004889.5743	20091474474.7287	1991974556.0884	3326086450.63149	2570677895.50411	1984533228.15676	1959218070.09809	2572345556.84179	1128809790.03367	1004014458.90328	2960315094.5229	1093851839.54793	4046883356.61462	2925967681.62337	955005182.225715	835002055.105929	812210966.883234	893903141.644184	918102416.603076	923804613.832829	3349793085.10975	4583428209.73716	3196785827.40336	4409612016.99324	--	--	--	--	--	-	-	-	-
Com_80_pos	1-{4-[2-nitro-4-(trifluoromethyl)phenyl]piperazino}ethan-1-one	--	C13 H14 F3 N3 O3	2.071	300.094	3569879292.82246	3463026752.56018	3440778408.85798	3436557172.66627	3512950040.73915	3411139620.00241	1819821199.04367	1821870472.63521	1816796494.04096	1896740982.28741	1848646343.95851	1823212141.3465	8752315319.12054	11801893587.0988	14927934459.7032	8464456904.04288	11619001203.4447	15117011901.3442	22677077197.472	26922126167.8183	18433340186.4041	21574051129.1673	24415460210.5402	21474457636.4638	18921948623.8928	18746996975.0028	18252625745.5192	18368744190.5621	18574813043.3537	18834497894.6237	13785184768.648	14811574967.2737	14310976644.2215	14622907759.2663	--	--	--	--	--	-	-	-	-
Com_81_pos	5-hydroxy-4-methoxy-5,6-dihydro-2H-pyran-2-one	--	C6 H8 O4	1.546	145.05	7683034137.44625	9770781028.49909	10064055157.0002	10243639260.0574	10179305145.906	10219828152.6663	4.1713e+08	15294499185.7755	24656320405.2306	16647230571.4219	15460552363.6913	16230410703.8656	11742821555.0363	6487610759.22072	8003545413.05797	10043947433.3006	8234024074.26541	8387722708.49624	7415965665.17983	8159314337.56212	8087004319.61451	8771014531.63076	8742689132.08201	7452889056.10285	11956432569.5947	11005638466.1472	10960841166.6407	10716639077.637	12389644142.8138	11085354673.5617	7377186000.66099	5067354303.04508	4796863185.66376	5538850330.64354	--	--	--	--	--	-	-	-	-
Com_134_pos	Carbaprostacyclin	--	C21 H34 O4	9.107	333.24	17113959310.5594	17695653691.0278	15771650317.063	16040176211.654	15494168333.3507	15676495091.9845	8367460789.03588	9097796662.32413	8953024540.91073	9421871437.3052	8864120533.08519	9169681575.81267	3152114036.89875	4407430014.02464	6969642346.12862	3361027778.4229	4544465308.08411	7391561862.16264	1902239699.97195	4050611809.16955	4059085705.39229	2028261152.67638	4122072463.93665	4296290957.67675	3737927219.19421	4107504042.66103	4294838226.66802	4424632637.89537	4224869701.68235	4544778330.64692	6453864530.2048	5978224009.51021	6256650223.62715	6313438756.47227	Lipids and lipid-like molecules	Fatty Acyls	Eicosanoids	-	HMDB0247207	-	-	-	-
Com_151_pos	Cer 10:0;3O/14:1;(2OH)	--	C24 H47 N O5	7.074	452.336	29531734.6978655	37816711.7281279	31366791.9458091	15377468.4536078	36609685.2517712	74170964.2274476	245852538.72838	341397178.019736	15660764.6403514	271674579.199806	266029634.570273	254612369.988418	16678156444.0446	2419107603.3515	5267983961.42844	17175966387.0001	2269527913.21381	5177675844.12781	14077984430.7464	85294230.4166347	2597019015.44444	13663715807.0599	71749984.4617109	2626396636.61063	16945051070.3107	17677431607.9575	17280123785.3068	17230708648.3497	17401784300.4128	17919132352.7817	7909568463.24761	8168891354.40799	7831051089.77516	7666243796.21424	--	--	--	--	--	-	-	-	-
Com_234_pos	N1-phenethyl-3-(2-thienyl)acrylamide	--	C15 H15 N O S	2.161	258.098	2220704050.0127	2191218776.65021	2210875262.18742	2223644875.3261	2212532044.0015	2133422077.40334	5701926957.25407	6045048291.91856	5738555357.88157	5861724372.44655	5967548709.87219	6071775506.22672	4064739812.34409	3111289638.96074	193868178.835683	4122980451.09234	3179388461.99336	241638326.975528	835543414.556398	111049572.753382	85829486.0549274	885856835.91745	114139499.270418	91797051.3141843	116001540.578032	112813687.192307	118467781.557196	118427363.465141	126671557.82751	122053774.818143	2345602677.19134	2438542627.65802	2395317891.7726	2247728427.5035	--	--	--	--	--	-	-	-	-
Com_246_pos	N,N-Diethylethanolamine	--	C6 H15 N O	1.388	118.123	789937779.720358	890112335.970262	752262332.188311	745806390.271315	865885890.172468	846841923.314372	2144209065.8692	1985648862.9936	1572084118.38495	2128144241.37002	2001519622.43451	2224904141.22186	4405391661.92802	4244148284.67063	4255813221.4919	4390197142.71113	4185634170.68406	4078359214.40786	5449273636.23523	5370458207.65172	3295697139.88244	5258547648.86339	5055890541.03203	3403104980.0294	4323302886.7393	4733320232.01808	4383475359.08354	4735527533.27487	4686175055.93135	4825708097.41563	3825593883.47716	4080579765.21377	4303563004.44016	4350140407.09612	Organic nitrogen compounds	Organonitrogen compounds	Amines	100-37-8	HMDB0033971	-	-	-	-
Com_292_pos	Palmitic Acid	--	C16 H32 O2	6.656	274.274	2745921218.31565	2758693110.36093	2704087763.48766	2727342590.04236	2739494498.02499	2656288021.35258	3461543623.71691	3268859245.5735	3383075955.5908	3108197601.52613	3210674662.00526	3127409348.24577	2906026720.95542	4588463396.87584	6272951257.62219	2857308387.67318	4403873792.7699	6272267065.13818	3659510582.41175	3153173695.19579	8881640734.35902	3677717964.32613	3176148475.1421	8549479416.58436	3823434270.9178	3952609573.24259	4155433624.67098	4257938271.23926	4275002836.81987	4265664221.91985	3835034455.08611	4604464022.74993	3874639127.47791	3794629309.91387	Lipids and lipid-like molecules	Fatty Acyls	Fatty acids and conjugates	-	HMDB0303203	C00249	ko01100//Metabolic pathways;ko01040//Biosynthesis of unsaturated fatty acids;ko00061//Fatty acid biosynthesis;ko00071//Fatty acid degradation;ko01212//Fatty acid metabolism;ko00073//Cutin, suberine and wax biosynthesis;ko00062//Fatty acid elongation	Global and overview maps;Lipid metabolism	Metabolism
Com_339_pos	3-Methylthiopropylamine	--	C4 H11 N S	2.209	106.069	3603876318.37258	3566450029.19168	3489481124.73987	3762716069.10827	3541590212.05149	3556213688.36857	5884590296.04488	6205368093.01464	6071514174.58324	5976097581.49969	6101783518.03777	6172888634.15484	985754703.564302	2207530044.04026	3093541827.12795	965623820.28732	2235514264.48205	3190616445.58713	692037916.534875	280132183.778233	1926222587.24183	694730838.153864	283170650.727598	1980274518.84762	1528434684.86742	1537639599.81424	1537668394.62481	1545393348.6907	1521363119.71365	1544865723.71994	1883022266.96068	2054996278.04205	1963283828.0907	1834850592.78666	--	--	--	--	--	-	-	-	-
Com_351_pos	Vindoline	--	C25 H32 N2 O6	9.14	457.234	6085210222.94851	6079648840.70633	6645745362.96241	6615130917.19994	6464222266.96571	6608879963.97322	7341309857.43911	7504046416.34352	7129401203.03397	7471677723.16264	7469605267.26205	7526922593.84152	1344590808.38313	4059494178.67168	853052089.09445	1308392612.97362	3946472275.25768	825227561.538809	157271722.69709	220991003.953568	78064629.199424	183466263.714088	165739945.382427	72127976.9409551	283220972.428477	208250448.840565	201363227.466635	201270343.469523	191899238.510863	198168529.515464	1707131215.7524	1642669009.30239	1633231789.27056	1677736813.6377	Alkaloids and derivatives	Plumeran-type alkaloids	-	-	HMDB0259814	C01626	ko01110//Biosynthesis of secondary metabolites;ko01063//Biosynthesis of alkaloids derived from shikimate pathway;ko00901//Indole alkaloid biosynthesis	Biosynthesis of other secondary metabolites;Chemical structure transformation maps;Global and overview maps	Metabolism
Com_395_pos	Oleoyl ethanolamide	--	C20 H39 N O2	7.876	308.295	36252358.1435947	40972807.2270616	34417457.5657393	32439750.5775642	35700742.5359495	30009790.3660886	18257747.4293318	11259327.7480015	21881012.4126463	8614042.14889451	8501239.81172145	9809981.16060521	58810255.8600051	6458108391.89707	2587020060.65585	65763439.201024	6270960706.53633	2671577910.64244	11077042.1802972	234077829.960218	199188608.406127	12593012.4739333	248995978.563656	207764452.415595	22333345.9133016	21395784.3484137	20796433.4840476	24671712.6648399	23693669.9961276	23562377.6595725	1471630694.49842	1429032934.45942	1505388986.14663	1489725606.34505	Organic nitrogen compounds	Organonitrogen compounds	Amines	111-58-0	HMDB0002088	-	-	-	-
Com_466_pos	Ergosterol peroxide	--	C28 H44 O3	10.596	429.335	3200712203.67671	2903682098.54491	2811179815.33218	2698319931.03483	2440391583.55291	2456236381.85032	1746263895.14904	1642119258.22871	2202968631.98105	1694975891.75757	1967638336.23664	1727401239.93711	212373551.476204	3332777957.45002	2002174323.00675	268903471.495103	3661889958.49471	2108063241.35665	461057547.124516	6019434168.13498	4867617274.78514	464936774.127268	5878080049.97043	4471454705.85059	141313600.70873	168760008.001001	168787299.198075	172045808.254594	172002087.317417	140271864.84545	2510176804.02746	2465772814.10125	2552935554.56213	2540369753.29322	Lipids and lipid-like molecules	Steroids and steroid derivatives	Ergostane steroids	2061-64-5	HMDB0037941	-	-	-	-
Com_516_pos	INK	--	C16 H31 N5 O5	4.647	189.124	444461680.252253	423975048.698159	418154776.449454	417821472.814217	422793622.939362	418662064.369925	109066542.194979	123949554.764567	106236765.330978	122389604.985325	126544885.366811	100792602.888323	173973441.676237	1141478076.37405	661588182.38764	154048923.301238	1053719759.70804	699525915.447076	2064931110.54681	2571838246.54592	2725364247.23165	2093359607.20073	2332695255.19296	2731016145.34385	4043331957.93356	4000991893.77614	4109002434.0854	4068845820.98263	3947218730.32331	4003328350.28458	1880627247.1116	1887158970.00169	1867917316.43867	1887636385.41257	--	--	--	--	--	-	-	-	-
Com_526_pos	SL 16:1;O/18:2;O	--	C34 H63 N O6 S	10.334	614.448	2344282967.86628	2325348587.19089	1972190881.53915	2156385586.97378	2103332086.16525	2001116580.71705	4564652411.12589	4168657463.42496	4959803162.48811	3917238098.82656	4085653005.01943	3969556575.07585	63382907.6626787	754668332.242343	606006355.508888	69410013.747991	739132416.74553	617550323.065828	25106152.0745888	240638678.51888	601372986.696766	23600350.7315805	249290510.723606	604987732.855942	1401674.33086182	1379529.99599029	1352464.84592527	1294002.60089867	1341684.26792973	1360844.81986766	1058319073.62749	1033831250.34335	811349132.276683	1053827065.08983	--	--	--	--	--	-	-	-	-
Com_534_pos	LPC 18:5-SN2	--	C26 H44 N O7 P	6.142	514.291	306083176.427185	291401188.289711	291996912.186142	301875128.572437	284629580.183942	290947566.515391	280072460.495312	285490086.361212	280924931.264609	277973608.559611	292447158.877977	281136454.651383	1494772639.34386	1934618439.91516	1310883921.76234	1516226282.48991	1922071525.84223	1320082598.24935	3679575866.90401	4372171364.21855	4047218206.36693	3814436292.49416	4228260252.0108	4025615718.59685	5298230140.40475	5274846002.37327	5407962523.46872	5407286172.09652	5368446701.39357	5473107726.16496	2385420795.57974	2526328263.02015	2504184371.6473	2412967105.96736	--	--	--	--	--	-	-	-	-
Com_546_pos	5-Hydroxymethylcytidine	--	C10 H15 N3 O6	1.914	274.104	1002425254.20148	1048268103.38598	966175869.193588	971178778.98982	911703744.456075	914375947.515099	502556375.648877	519172009.779792	551710558.580815	520145537.338969	578348561.800548	621215884.848635	2122244600.8281	1497986362.26178	2392463293.29485	2169793806.47128	1574970777.87319	2377959286.58543	3304243045.52888	5167716703.06703	2304186484.92565	2711388566.52411	5014979344.19342	2568047988.10803	2916123068.01121	3132695384.00216	3154830852.94716	3092891424.8706	3228549279.98301	2739253488.03953	2450109084.77085	2489746829.70252	2147287257.93993	1829994829.79367	--	--	--	--	--	-	-	-	-
Com_587_pos	MGDG O-16:3_3:0	--	C28 H48 O9	5.857	546.364	175401340.709975	181882836.602156	183401221.433759	188589400.948671	180051826.461635	179866511.035997	212186593.333387	219708518.141288	196172035.717394	265602815.089508	226688415.788363	207748311.348711	2084696.58874619	54599981.5917971	132023572.167538	2165267.47200019	55708345.5419462	131875232.284921	89824726.7565884	2505244.8905517	1059851212.41967	100369235.268072	2483958.3538741	1087015679.49524	4901215180.93933	4601067648.39199	5227882867.01199	5284497485.87808	5280859360.43845	5330713060.97369	358707937.313793	352927428.127623	342289098.075749	343888378.740153	--	--	--	--	--	-	-	-	-
Com_594_pos	α-Pinene-2-oxide	--	C10 H16 O	6.081	153.128	4643845352.60585	4269722534.03804	4345975121.56908	4542429714.53806	4281050195.15096	4391521475.89093	3502402097.97222	3472513746.82711	3494742395.70631	3554716699.23936	3518483440.24554	3574675582.3755	1652321206.7321	1525724134.94073	1918981082.77323	1787278456.34092	1525829105.68914	1904046780.95795	178809363.234362	231731891.389712	257137984.299656	216268754.592031	233109087.846652	223336200.674046	130225318.014744	139629361.962335	139825253.338311	142264486.547059	145827757.185287	137847741.765483	1158867562.93774	1141196933.0372	1156148572.08375	1143297307.1382	--	--	--	--	--	-	-	-	-
Com_601_pos	Glycylproline	--	C7 H12 N2 O3	1.835	173.092	2202684755.09185	2207608141.02776	2149331515.33211	2197543659.3581	2142387793.23536	2186109903.19736	2003228412.92844	1909612674.8912	1980426884.04145	2009737086.45302	1978913720.46428	1943587908.21829	3590598384.95372	3579068401.35669	3796323288.50458	3733441230.3594	3523143128.76314	3929728343.10549	2973440647.60244	2929930787.61109	1577917125.53496	2959286127.43708	2936392761.32463	1664224789.07544	2241587365.49174	2166638712.89795	2168797038.67977	2229158315.9535	2216342767.07444	2021179061.77177	2911569776.8198	2929346135.92782	2923113184.8997	2870987748.90104	Organic acids and derivatives	Carboxylic acids and derivatives	Amino acids, peptides, and analogues	704-15-4	HMDB0000721	-	-	-	-
Com_603_pos	6-Pentyl-2H-pyran-2-one	--	C10 H14 O2	5.934	167.107	44348828.9213736	73203112.7795194	32130363.453353	75818936.7363322	46759108.3076326	35192746.516868	72073802.7642476	54685765.9539772	53373919.1300969	55147020.3230307	96448239.3158738	66612702.3508131	809974896.17817	1.27987e+09	917993239.533117	795818491.552747	1249377149.58094	926060158.645298	2912541551.81766	4670656341.59847	2495755542.83476	2979996141.43951	4755471750.08476	2575212535.53668	2330842060.2109	2458576006.3556	2420017127.46814	2469159049.0454	2404957600.48212	2354907112.80182	2004151659.60921	1961842965.72806	1942603952.08965	1956276017.76524	Organoheterocyclic compounds	Pyrans	Pyranones and derivatives	27593-23-3	HMDB0031085	-	-	-	-
Com_628_pos	Gly-Val	--	C7 H14 N2 O3	3.046	175.108	598610551.96974	577831773.32815	642465688.824294	579677880.833058	538450372.988945	587195888.111181	275194398.880136	297670087.632762	301518933.504346	296855116.052192	315701742.832751	297934595.511923	1242663061.71682	3487503333.06012	3035968818.97258	1343917443.58994	3429549496.05555	3063829743.02629	3853965221.65366	4245933213.16694	3941276387.67002	3871864899.83976	3945285996.3555	3762426029.39438	4525638539.33596	4315554129.54689	4504447925.95498	4279854250.5749	4332841776.42027	4595906441.57057	2668464349.31782	2632850161.15142	2621363686.73911	2817949138.37012	Organic acids and derivatives	Carboxylic acids and derivatives	Amino acids, peptides, and analogues	1963-21-9	HMDB0028854	-	-	-	-
Com_643_pos	6,8-dihydroxy-3-(10-hydroxyundecyl)-3,4-dihydro-1H-2-benzopyran-1-one	--	C20 H30 O5	6.99	333.204	2819318264.35541	3121460810.90187	3070006396.12912	3072541335.84285	2933714863.60162	2866748371.40723	2792410350.33704	2898851000.59422	2760296408.21371	3158647789.75332	3001869205.21793	2826816247.33041	3354331519.13174	3850245537.13371	4286042246.08832	3465252184.07645	4144436558.54152	4148528193.16854	2125417151.84447	3582950530.22403	3428241084.32458	2021480606.76698	3764312751.81019	3435922335.08665	1845300906.74096	1801727835.51449	1787086061.98745	1799228957.50524	1763505978.88062	1752510288.97375	3939284914.7516	3526450335.35134	3366330994.71518	3367497419.65361	--	--	--	--	--	-	-	-	-
Com_662_pos	9-Oxo-10(E),12(E)-octadecadienoic acid	--	C18 H30 O3	7.795	295.226	3509998960.39362	515854524.923463	3438502784.95301	3533132224.77834	3133036052.42037	3032773138.34999	3900593526.04073	3460336662.49283	3492062121.43683	3220301757.52965	3510225748.89089	3914464792.62616	2638675065.83232	2957213890.14925	1093535543.83022	659519467.584167	2983447800.35728	3508344632.03813	672883373.944376	312040755.627669	4449208.46919676	5128471.04524209	4779854.35238269	739485325.052132	1540834322.43614	2121868519.16467	2811788103.14403	2628301722.95798	757084366.376976	2468070332.79776	2613235402.12081	3509159182.20041	3309415374.48254	3447029607.93353	--	--	--	--	--	-	-	-	-
Com_708_pos	Indole	--	C8 H7 N	5.21	118.065	3653459328.21744	3558139853.55417	3779715225.40746	3780521153.3275	3709472277.26322	3581620098.79244	3300775533.35835	3198470650.41155	3090987312.54693	3210006927.89969	3388623071.43336	3350401357.88352	3489390984.26265	2949430705.88963	2490058170.5404	3312019827.89244	2831459700.01062	2689446362.06008	2517210581.8896	2386628041.29379	1867429730.82024	2560891463.93311	2351003590.47501	1849084668.88967	2322346927.64604	2296181192.90497	2331958652.03193	2333843317.15924	2373025645.59694	2273732271.53415	2770201298.97161	2920305627.9358	2832754122.68213	2696965244.56669	Organoheterocyclic compounds	Heteroaromatic compounds	-	109-97-7	HMDB0035924	C00463	ko01100//Metabolic pathways;ko01110//Biosynthesis of secondary metabolites;ko00380//Tryptophan metabolism;ko00400//Phenylalanine, tyrosine and tryptophan biosynthesis	Amino acid metabolism;Global and overview maps	Metabolism
Com_739_pos	N-Methylglutamic acid	--	C6 H11 N O4	1.415	162.076	2155739518.63545	1775184734.63017	2036869291.47576	455882353.410941	2034117749.24205	1763840356.47292	3655289830.89598	3801042873.92096	3665355561.55023	3827138300.27612	3853116066.12463	3858658406.64835	390448829.428733	920765837.33579	730999861.650523	498984104.352199	342538691.658748	931430404.418728	1200183948.43004	1151931825.71217	968916767.058469	435251295.343712	1172616119.38859	467208171.389643	506876344.166031	891525394.26518	870918482.181763	1146178181.29163	437043722.156063	898608057.020773	1067460174.27223	503947464.074348	1213666258.6104	1202598429.6559	Organic acids and derivatives	Carboxylic acids and derivatives	Amino acids, peptides, and analogues	35989-16-3	HMDB0062660	C01046	ko01100//Metabolic pathways;ko01120//Microbial metabolism in diverse environments;ko00680//Methane metabolism	Energy metabolism;Global and overview maps	Metabolism
Com_746_pos	--	Azetidine-2-carboxylic acid	C4 H7 N O2	1.527	102.055	1560125753.25762	1637716589.08235	1559334303.84665	1598143233.66264	3364008775.36557	1776173601.82064	3214398501.56383	1565531988.47136	508554033.941677	3361737776.50541	3845951553.12089	3362334140.32116	1078162253.34118	933858491.121072	898713967.976145	1007297462.39644	632218953.985205	792813509.666673	610775548.344738	1107525344.0132	2145179392.28306	2735597524.35178	412430252.033285	385753040.943011	426628241.631984	2136461861.78399	1230822639.15185	2178386634.13488	6.24856e+08	1988310027.00358	465232641.568124	485757878.807151	573940099.631157	474579836.577952	Organoheterocyclic compounds	Azetidines	Azetidinecarboxylic acids or derivatives	-	HMDB0248797	-	-	-	-
Com_764_pos	LPC 14:0-SN2	--	C22 H46 N O7 P	5.763	468.308	1916452422.41349	1892391330.31432	1825795265.81101	1854693134.4289	1890031877.79187	1848401450.4754	3546266036.58766	3660656065.27597	3508927982.08225	3697360944.86805	3726542651.13664	3626735903.1881	710901444.241882	256656595.899622	562027499.179067	715028826.44962	247643975.768727	568147255.06327	106392545.432712	107645345.928928	44710791.7632559	107194244.160139	1.10905e+08	41865765.1807118	54641221.6299438	50349567.2083724	45315193.7926471	51366483.3957175	44069022.6227838	43240609.9803566	686643454.468208	711373233.219294	694065147.515597	709245127.299003	--	--	--	--	--	-	-	-	-
Com_775_pos	Indole-3-acrylic acid	--	C11 H9 N O2	5.874	188.071	2983814969.49798	2971817092.33671	2914095450.38101	2999547954.93609	2939621489.12589	2968941639.99337	2096552287.15168	2077705392.39115	2023099151.99501	2155748654.75842	2112962000.19745	2137322671.64406	1822139890.69175	2471127289.9777	1597340379.94174	1830918176.9006	2478637303.67201	1612632549.55553	2054538256.33906	2269754149.34468	1488554118.85889	2166965427.87345	1928940852.73435	1490807635.42067	1418631842.7546	1395231080.83609	1409388144.07527	1416851326.91622	1411897226.64204	1434477505.59742	2005937796.7534	2102387564.89737	2039054015.5665	2027463909.3545	Organoheterocyclic compounds	Indoles and derivatives	Indoles	29953-71-7	HMDB0000734	-	-	-	-
Com_795_pos	ethyl 4-amino-2-(methylsulfanyl)-1,3-thiazole-5-carboxylate	--	C7 H10 N2 O2 S2	1.325	219.027	1455824587.84654	1377455649.22259	1511154528.12401	1495560874.72516	1370876484.17571	1356016866.8486	2656655372.5689	2528807542.03532	2593593683.85677	2536238824.16829	2511706892.28366	2723569349.56836	4002370941.17773	2071967595.38702	2072188550.88344	3783718879.84536	2519310660.99577	2232992106.63159	2315053438.5925	2297320110.25359	1860001673.88865	2561220948.88461	2304266376.04975	1726213826.57925	2297652891.79832	2247812158.18779	2171445668.75477	2456849101.61559	2422429449.9284	2407655652.35026	2146931025.50115	2269058658.01761	2268996348.75921	2262549282.26512	--	--	--	--	--	-	-	-	-
Com_802_pos	SL 10:0;O/13:0	--	C23 H47 N O5 S	7.944	450.32	94196234.3604269	82030333.4202493	95286372.7924856	64998819.3609784	54139712.5830551	40280013.0938791	98594242.2746199	97635320.4515276	110261664.772347	106075177.745153	84854794.2563051	98305432.0046005	1442060762.49505	1130189751.85317	1784464052.88116	1422631428.77684	1076786760.88986	1776845221.02262	921187378.245052	50420112.1487822	843161816.445824	9.10367e+08	41419821.0349145	845525524.825281	1549911204.05516	1.56528e+09	1563693822.52663	1581690654.58266	1558390413.09077	1.59009e+09	1230622996.56724	1274388749.90686	1244532393.49614	1226766334.9815	--	--	--	--	--	-	-	-	-
Com_828_pos	2-(2-amino-3-methylbutanamido)-3-phenylpropanoic acid	--	C14 H20 N2 O3	5.357	265.155	234508214.001437	226618830.195027	220130388.369965	240575101.353836	220843273.825129	234742151.638961	9.86254e+07	107221010.63796	91118746.1169678	97107811.189495	97683597.4431491	104116480.11748	47877109.7085337	191465147.955163	153997709.130558	49491151.9975865	176922790.066181	134224469.660606	306089305.945538	289521252.111858	662070131.523258	309432764.725151	323662768.879376	695686370.235739	1016974775.97167	1091726732.51961	1074622790.41484	1.07439e+09	1024738245.92631	1096281997.53464	560632873.200061	567588962.099644	587641291.479768	533949133.293576	--	--	--	--	--	-	-	-	-
Com_860_pos	NLK	--	C16 H31 N5 O5	1.813	189.124	247655560.323644	240931990.983015	227394808.646018	236784830.999208	231022289.994896	232349187.289826	238373821.955222	244570651.053409	230979953.238007	246497959.919574	234855799.322702	239401830.066855	124446664.526403	241662105.570976	223294036.040322	126643769.14505	236567753.612358	223060113.765134	365641437.898796	333685903.376689	641093771.892132	366814740.944317	323563904.004018	664020887.44314	1109444196.20688	1117502362.93026	1112001974.77264	1139856028.77255	1107652734.00162	1123592412.42324	551908790.876451	561980413.243279	547394765.075651	521168090.050791	--	--	--	--	--	-	-	-	-
Com_883_pos	--	N-Tetradecanamide	C14 H29 N O	8.674	228.233	2563194853.64329	2784905960.4089	2420553747.89642	2563344219.45351	2558719490.35756	2024973260.8753	1605187658.24609	1592865876.8716	1691442121.16493	1664777658.87488	1674717001.97735	1683476722.98892	1648007257.4998	2532016988.38115	1976330702.36824	1659066307.80621	2420014718.74852	1968021514.90573	1921864052.50504	2339724101.3051	3277365088.8696	1942465161.33747	2327145909.4289	3339431711.7803	2047973668.35392	2084689944.04922	2125021092.97136	2095711439.1548	2011904131.74786	2070115750.89741	2147738020.78972	2122511618.37711	2144199860.32803	2106177560.80961	--	--	--	--	--	-	-	-	-
Com_929_pos	Cer 21:0;2O/2:0	--	C23 H47 N O3	8.743	386.363	1796434316.22632	1808035668.09541	1646110014.43982	1351299742.06247	1472965185.19609	1385903188.84746	878561265.539383	613659211.194723	1.10531e+09	537375912.266186	584197487.95064	557558146.524185	59490667.9851832	2892202490.36552	2075912582.54032	65332101.8823226	2788890897.73015	2086931362.26763	24638311.9844086	700824910.265797	1814878790.30709	25559603.5811944	705024819.919276	1833052338.96023	30125713.8973383	30263723.1834988	30853377.0044371	29976322.866437	27697266.6164733	31333117.5968493	1001241265.02545	963206238.610634	1011888709.14409	992986578.317361	--	--	--	--	--	-	-	-	-
Com_977_pos	2-Hydroxyphenylacetic acid	--	C8 H8 O3	2.617	153.06	1869889049.55223	1830781324.6408	1850044074.7474	1866076704.04638	1820677867.40944	1843229149.57021	1694576705.3487	1715574694.19395	1652391532.4864	1671909617.88618	1678306380.76268	1670898227.64582	1823823230.70287	2374749800.06448	2264025695.18861	1850157829.72383	2329520245.37723	2268313493.0368	2864171111.14493	2933575015.52159	2192157168.73979	2881733667.37361	2925359590.66789	2165686506.96744	2462480040.88037	2484040324.54742	2473224498.38003	2449328606.41331	2466751855.99928	2516325920.62402	2187905321.57371	2222352645.97583	2206276760.16058	2165064219.64453	Benzenoids	Benzene and substituted derivatives	Phenylacetic acids	614-75-5	HMDB0000669	C05852	ko01100//Metabolic pathways;ko01120//Microbial metabolism in diverse environments;ko00360//Phenylalanine metabolism	Amino acid metabolism;Global and overview maps	Metabolism
Com_984_pos	SL 16:2;O/18:3	--	C34 H59 N O5 S	10.677	611.444	1828668458.96833	1717129400.34086	1408280068.15955	1517631320.10331	1496645478.55097	1461873049.17756	2232281487.11951	2146545361.25942	2736297974.12692	2149310855.77124	1922699300.20221	2056541979.20767	37193317.3277574	868742857.833712	523610019.939982	42279921.5432168	788885066.36982	570249282.351955	24739553.9981149	243987348.586713	681600604.21872	18987884.0500895	257588549.053927	650140671.712075	4000168.3641891	3626414.59283381	3676646.7943178	3638764.87815088	3532608.19365606	3902838.39395591	632659597.036552	516291935.073282	592792939.550758	599878640.208879	--	--	--	--	--	-	-	-	-
Com_1010_pos	Sedanolide	--	C12 H18 O2	6.348	177.128	1862794324.21723	1739533340.65035	1688377384.7275	1850602934.02694	1731338771.5187	1753095766.12509	2658185506.39223	2719747065.80394	2644809644.74582	2560266952.44648	2531040143.0802	2772967202.60708	1299182427.02612	1003868768.59563	1186132064.81592	1324281456.6335	960693762.988336	1228876747.41004	940143644.71266	970551542.604655	958312287.522114	973390177.627984	957963325.006454	942117631.80421	964309498.390645	986023666.670475	988705435.508015	966076408.753458	973697504.868941	961082863.370689	1169022708.33575	1246684715.43703	1262897262.00155	1253175926.70707	Organoheterocyclic compounds	Isobenzofurans	-	-	HMDB0302242	-	-	-	-
Com_1012_pos	15-Keto prostaglandin F1α	--	C20 H34 O5	7.367	337.238	1399936577.97266	1316761729.8031	1000336826.99513	1180716622.0732	1465347195.94033	1644546407.00101	2134746123.8042	2672979949.63713	2660159608.14921	2124766190.15306	579310200.152098	1848816882.75611	1227419194.36233	604061324.483661	1451147795.65486	1327099987.28571	609264820.140774	1470568366.18787	1535351897.35126	1038258257.07284	737080586.988665	1563306512.89386	1037358820.00908	740413691.901271	1489407422.37293	1396608394.31652	1430010152.1855	1444030791.1888	1441729199.66343	1390360475.05796	1071462481.06174	1133096701.30918	1072787811.22983	1127217908.70249	--	--	--	--	--	-	-	-	-
Com_1029_pos	N-Methylanthranilic acid	--	C8 H9 N O2	1.969	152.071	1599845964.82116	1717241777.92878	1596855863.77888	1775674898.18875	1680329956.1273	1630344363.18807	2259145553.23811	2088162919.69282	1976694973.20929	2028001701.06365	2217846239.96349	2035848182.14517	645626131.441178	404901910.826801	277795023.127478	585795304.46657	345728599.853792	279520988.422504	360533188.006171	253924007.376154	394065292.522149	354831109.152462	221320710.687361	387969782.613674	343023028.862972	399266827.57144	568997367.041605	570756711.689178	364209828.71994	292360637.471786	579412212.664014	457109001.659771	575106755.07448	529222558.638206	Benzenoids	Benzene and substituted derivatives	Benzoic acids and derivatives	119-68-6	HMDB0032609	C03005	ko01110//Biosynthesis of secondary metabolites;ko01063//Biosynthesis of alkaloids derived from shikimate pathway	Chemical structure transformation maps;Global and overview maps	Metabolism
Com_1041_pos	4-[4-chloro-2-nitro-5-(1H-pyrrol-1-yl)phenyl]morpholine	--	C14 H14 Cl N3 O3	5.121	308.08	2610362778.03138	2557958586.41262	2605818895.35844	2609895255.26187	2574974889.58761	2566927650.28098	219969792.037767	225044163.751241	196906336.489089	223537163.874467	227713971.715487	236174544.377251	3899692.22180321	4856569.03606888	4953261.17139322	4028289.26486837	4946949.0680543	4822712.45360207	5530049.26499157	5400783.14368106	5270167.02520554	5631774.94225224	5402818.20627314	5190517.55628203	6048102.66225865	6019893.12344853	6129996.35651055	5779013.89316825	6067180.64422462	5682865.71752323	282014190.022665	301963498.426705	294622125.463506	290298847.940928	--	--	--	--	--	-	-	-	-
Com_1057_pos	2-(tert-butyl)-1,3-thiazolane-4-carboxylic acid	--	C8 H15 N O2 S	5.549	190.09	2586553788.27822	2544037493.92376	2576064938.41393	2476286880.51007	2498634792.30104	2470570005.19811	1589654336.25597	1448877804.53054	1475544456.75995	1537048719.54915	1531444723.26343	1416294645.4006	39666299.4759524	24428213.1448575	16444170.8743017	40996098.0050157	22953829.2086623	17599159.8474616	1943735.94312345	2211170.20737249	2049595.53577015	2042901.0777229	2188038.03842142	1874491.88133019	1881201.03002302	1823356.86301774	1881720.20093636	1871201.18198953	1788852.98929911	1730411.85599977	298357307.190019	322577861.908091	328224952.456011	305629708.433548	--	--	--	--	--	-	-	-	-
Com_1073_pos	Dihydrokawain	--	C14 H16 O3	2.994	233.114	61322536.5381966	58843364.2928809	58661649.815502	59101668.4546241	58190986.4186989	63690817.0851784	60638597.3336173	61574379.7578055	61617790.1235866	62120716.1622965	64216932.8084112	61644961.415379	363279912.022519	387952996.577762	361537831.842265	414519233.768998	381797665.930917	356955007.340745	1391770109.3826	1383616246.13255	1964002025.24384	1503612534.44615	1362997282.22987	1785127926.06344	2058003225.27678	2090775064.57944	2166274442.58201	2106843827.41531	1975057342.14385	2169147400.45318	841658293.664589	860118584.73837	884122229.629419	861884229.054202	Phenylpropanoids and polyketides	Kavalactones	-	587-63-3	HMDB0029504	-	-	-	-
Com_1099_pos	2-Myristoylglycerol	--	C17 H34 O4	8.32	341.207	2099481666.01469	2002308432.37837	1951402950.14953	1946191137.7158	1812079482.54306	1934603913.63155	2563006304.39269	2474427294.75704	2380354936.51592	2597455104.40863	2570286095.46605	2598963260.2832	407438016.695416	738895416.154661	497929072.074939	409960918.377217	738438414.865639	485019861.546055	310656614.860876	1349972529.47715	252987535.990612	488969581.053147	834931925.729417	252789382.617474	290073467.305869	167449081.285769	184097774.135557	158609879.674619	174344846.457342	294995509.339822	802037263.572684	822435011.742171	792413134.619823	766198271.471601	--	--	--	--	--	-	-	-	-
Com_1112_pos	DGDG O-16:2_13:1	--	C44 H78 O14	8.906	853.524	2396984.09710106	2907651.16243779	2948839.21343722	3452480.15338961	5035394.5797026	6300630.42626225	3914088.42655984	3013851.06037598	3545670.1585734	4680318.44137511	5228038.15320309	5278170.21762333	1905298221.55831	470878912.074207	1744615026.96695	1965893049.81243	34006640.6574723	1790551498.3361	109486908.934206	5.63525e+06	119687145.240542	96260558.9015603	5260029.38196956	93272064.3366845	260116211.771827	248805786.779392	244896065.872464	258890554.568442	250433310.23771	251613707.552966	1188388566.91085	1285567824.48308	1168264647.29148	1198913952.25976	--	--	--	--	--	-	-	-	-
Com_1153_pos	Diosgenin	--	C27 H42 O3	7.639	397.311	6276681.04656489	7232875.60935571	6821226.12676572	6698729.2186156	8024407.05277533	5978581.03033286	41528664.3760992	48186382.896094	27732143.3889844	45381616.5248732	45161425.9622908	44257304.3845169	1108644012.41051	134214703.41234	449390338.868177	1127944886.05313	129663884.639694	426279268.563783	2581999691.16737	6432887.0840769	256112226.180925	2660552511.1103	6600708.74126858	256422058.429623	2581084332.86255	2718444859.04206	2688668317.94942	2725364801.59484	2650775584.66937	2743386984.57906	692971789.145268	704533481.822654	657689056.020531	700672689.180648	Lipids and lipid-like molecules	Prenol lipids	Triterpenoids	-	HMDB0242671	-	-	-	-
Com_1182_pos	2-Arachidonoyl glycerol	--	C23 H38 O4	10.525	379.283	81968414.6386528	57423800.6893626	4.72872e+07	67781190.0967492	33888284.5804729	49466294.0443338	59116322.3625115	69999243.1212953	51118464.1846045	96539581.9263677	91071258.9677221	74335161.1507374	37280846.2100203	187167877.373281	51999313.7997375	40266995.4071732	174010388.880191	54478041.0897155	248247002.579139	2403612349.32702	1748991355.60347	297854069.922639	2338411993.30489	1831082145.30387	458704684.27306	464131985.916799	511983214.670192	533576536.75256	524846893.508844	508173766.536273	482585647.151547	652613861.786877	533433886.829323	505267178.524729	--	--	--	--	--	-	-	-	-
Com_1244_pos	(5Z)-3-aminonon-5-enoic acid	--	C9 H17 N O2	3.034	172.133	668352866.772786	675890713.803978	711788538.111806	723809280.61237	713523463.795159	733899257.037683	696294336.917488	1250461793.74115	1190550442.14784	724520121.91436	1984162413.66626	589367416.710529	596630739.873904	1097771909.83691	1118533776.31459	630308114.088554	1114891417.23189	1197281515.07474	1.75415e+09	906084891.39094	870530180.19902	1749027302.24516	882931803.452379	8.81489e+08	1783595233.23996	1622047069.84997	1876651070.88081	1627672751.41623	2551112746.66813	1.61137e+09	1078845768.14701	9.60553e+08	986171792.266561	959560668.057617	--	--	--	--	--	-	-	-	-
Com_1319_pos	DGCC 11:0_20:5	--	C41 H69 N O8	9.266	704.508	2716583.53663692	2852334.36839727	2809691.78876148	2706059.21237098	2752997.01281556	2711019.78939436	2458158.01225857	2385916.18123134	2526357.43887722	2433254.66553524	2544741.69256185	2420565.29512284	338335417.84388	34124048.0500418	87490694.923677	331800759.383505	38626672.6387344	93040955.4433715	1806559762.22918	2990373.50832007	136280041.109584	1849175123.28334	2777499.91317484	115733427.385733	2179133437.86303	2175814033.74787	2264130132.33237	2295811937.52141	2208408073.90131	2434221378.94092	158516695.511748	174058541.840247	165932095.265691	168635111.787008	--	--	--	--	--	-	-	-	-
Com_1379_pos	Amitriptyline-d3	--	C20 H20 [2]H3 N	7.415	281.209	1488852130.86742	1459917883.53759	1360723491.00813	1481174966.94605	1371198397.45951	1420001939.37781	1907270118.56796	1993596413.48893	1923173710.65728	2065643606.98386	1961211389.79952	1993153027.68372	33000901.0328101	82581300.5920164	108496821.054136	32437483.545424	81660281.1582332	120102186.375574	3178149.12122054	3680936.96494235	4556313.81397196	7653165.11301225	2924780.29398221	2175867.10251854	3404232.13645745	4199606.45271906	3300580.01170614	6950978.53297987	3248375.50004647	5448685.05906561	249662244.172007	260351117.141344	251579758.202684	247487407.304019	--	--	--	--	--	-	-	-	-
Com_1395_pos	tert-Butyl N-[1-(aminocarbonyl)-3-methylbutyl]carbamate	--	C11 H22 N2 O3	5.135	231.171	108825304.656843	105404755.730057	89442484.7804538	111693178.94465	105875373.168734	104368871.769659	37026678.7905957	45246964.5239004	37535573.4513709	1.3393e+08	43398887.9579327	42120837.5021291	22214184.5135204	87747941.9805191	57997125.7032154	23540954.400901	69669108.7549609	49757470.8726172	135341232.810355	143131195.655763	246096289.49578	133741614.553528	148690691.127939	274378759.581658	439056789.614151	440980406.381549	441007887.988327	457347796.780634	467974530.479346	464664046.963583	271350979.869294	269910348.662802	258347831.27565	261429492.300998	--	--	--	--	--	-	-	-	-
Com_1400_pos	Testosterone undecanoate	--	C30 H48 O3	7.42	457.368	2801783.26185332	1913628.79059972	1669690.7461016	1325161.55651927	1374118.83896595	1776631.65891379	40827534.9391265	45315535.5020792	42278916.3931261	50500113.2970062	47353840.8624257	46431929.4370828	1540611136.30497	249632018.93269	478042676.099725	1567554786.50857	234035937.276791	453383647.183514	2165675366.03139	1843089.38783732	233678949.882747	2101361918.29672	1844335.24842245	230087950.881302	1526009168.90391	1530316664.19148	1581137090.02986	1609782422.23921	1574534163.78484	1440955661.31455	694412546.797699	731699842.470554	696615663.948272	673592697.819914	Lipids and lipid-like molecules	Steroids and steroid derivatives	Steroid esters	-	HMDB0258862	-	-	-	-
Com_1420_pos	PE O-18:5_5:0	--	C28 H48 N O7 P	5.88	542.321	1931555024.11461	1904406976.86693	1901230009.79187	1949907099.82735	1783197165.19811	1898269518.46098	1528094015.41888	1487555105.50373	1443523778.27593	1437943376.41119	1514381614.66778	1512047481.53424	368772363.582386	485321981.161929	287593340.32893	367428965.114592	501078852.594442	292276177.22552	158807826.335417	63833878.120894	99725455.3373117	172371226.51103	65413543.374058	93026237.6691045	97549969.1446591	92508981.7362662	95029321.005468	93251295.0582514	94622685.3979889	94599574.9618331	477144542.881571	478189164.638504	450471492.955459	459643597.313895	--	--	--	--	--	-	-	-	-
Com_1425_pos	GLK	--	C14 H28 N4 O4	4.826	317.219	39841541.1441075	41369192.7792606	39069508.4153988	41335449.7276627	41966366.6070783	41393496.8923859	42493398.0664225	26475350.6707848	41167650.5542687	27290339.331257	24708519.0649767	28143366.2214843	136082294.904347	584500031.342303	72801578.7315378	66485380.8735894	570536642.230385	28079354.061575	702367821.678707	897299387.013292	82158116.3185219	654315448.255309	875229957.509094	165653455.694907	451077068.662124	436653846.845043	180141199.027719	431265530.657693	425935763.954934	436605492.52778	378905984.456249	579874696.81609	344005360.728967	558014461.285274	--	--	--	--	--	-	-	-	-
Com_1455_pos	TG 8:0_8:0_18:3	--	C37 H64 O6	11.328	627.461	1026800722.16837	887551193.70844	346251597.236255	781858358.808855	975415076.564818	718217543.364523	1380603670.96225	1075543789.27887	1880236945.2288	971634316.143484	893926303.743508	904557427.294356	45256178.9561098	426665407.028624	673452333.021932	52678511.799366	402965338.891422	676427176.925947	9115313.9785472	90702308.805873	189559667.372771	8530476.29523302	55884282.890436	204099114.288949	4380038.61312417	4996282.43941183	5816785.00446844	5226854.82357847	4592586.77006215	4795245.64381703	330603240.991303	208299934.076801	220623183.568193	229710809.473266	--	--	--	--	--	-	-	-	-
Com_1507_pos	(12Z)-9,10,11-trihydroxyoctadec-12-enoic acid	--	C18 H34 O5	8.929	353.23	578580648.99786	444072106.178475	470453816.848561	540164561.173756	549598989.475784	561360272.190318	1043099167.29998	1169095697.17454	1810370988.81432	1193313868.57172	1119764236.15398	1241448802.24313	356995324.628258	246093140.317506	312860916.959122	349732018.142569	230070447.173433	330770801.293791	252685353.477835	346857582.007946	281852113.991225	261535280.230014	327766675.831513	276294275.308621	332611329.782409	344742353.512095	348832022.516693	351552645.149183	344172733.222053	334279934.316561	345697102.261238	335128181.577512	297606558.752269	316561966.545207	--	--	--	--	--	-	-	-	-
Com_1514_pos	N'2-[4-(trifluoromethyl)benzylidene]-3-aminopyrazine-2-carbohydrazide	--	C13 H10 F3 N5 O	5.123	310.093	26629986.551092	18331027.9917394	22336171.9016926	26210295.0360357	24500650.2172452	14550026.6369798	782014859.61917	696109662.906872	650676867.273056	784291061.008889	779880085.207419	780949328.110956	149376730.08979	3372645.26579848	3113371.84932443	143465348.73591	3700385.35962085	3031315.46487942	6548997.98524274	8035421.52852094	12422190.7068196	10743248.9289128	10391703.3290121	11438139.9266553	7052468.60267888	6084160.35374258	3853008.64065949	4600357.82718807	3748726.42434982	7420540.2212694	186382635.397588	182195685.721158	175866357.262778	167038170.651148	--	--	--	--	--	-	-	-	-
Com_1544_pos	Spermidine	--	C7 H19 N3	1.106	146.165	1369859696.55232	1031145629.63265	998033996.001421	1047105118.74615	982558205.143951	1016035499.23543	33940326.8754677	35668554.6343745	34854242.2255131	32303876.2027404	32553973.5119919	39012864.6213441	16688242.9212936	85233696.2168873	5629895.55077492	21746977.4809948	70173131.3968715	4935801.92686353	15421672.0731494	20910636.4625905	3076992.10600682	17101910.3785674	15470148.6792078	2524053.05720497	9840855.63706774	9522240.64989004	9925743.69310821	9097150.49888455	12076654.0775932	16342290.5533749	259859615.596143	285551245.363096	220093737.267983	253794356.964773	Organic nitrogen compounds	Organonitrogen compounds	Amines	124-20-9	HMDB0001257	C00315	ko01100//Metabolic pathways;ko02010//ABC transporters;ko00330//Arginine and proline metabolism;ko00480//Glutathione metabolism;ko00410//beta-Alanine metabolism;ko01053//Biosynthesis of siderophore group nonribosomal peptides	Amino acid metabolism;Global and overview maps;Membrane transport;Metabolism of other amino acids;Metabolism of terpenoids and polyketides	Environmental Information Processing;Metabolism
Com_1555_pos	HexCer 8:0;3O/28:2;(2OH)	--	C42 H79 N O10	7.668	758.592	33118154.9165732	38163400.8715549	35991381.7368239	1759475583.58688	1234272249.26119	838773292.524534	685559910.032471	7.9542e+08	927712053.168596	866650076.914776	847672577.448641	1827711400.20872	42508358.8333521	127021948.215455	30295711.9161277	79344091.4869539	45258719.3305932	105674487.473307	27578889.0765846	33942357.3431181	48877763.3769526	31269935.4171935	34827848.1940945	48309074.4472778	288860772.609443	137682721.401538	36902598.6024728	32816386.8833666	32720003.9093306	34422995.5972627	46073483.4432607	33012075.9614543	32659790.7972174	34736431.5731435	--	--	--	--	--	-	-	-	-
Com_1556_pos	DGTS 16:0_18:2	--	C44 H81 N O7	7.543	758.592	10835101.5749799	19598382.9357683	16534971.3927683	1759475583.58688	1234272249.26119	838773292.524534	204888003.386616	7.9542e+08	927712053.168596	866650076.914776	847672577.448641	1827711400.20872	16876761.0739207	53162694.929005	13887527.8414175	32933460.6937114	23543896.5654311	46014538.8560058	27578889.0765846	14907662.7518181	25645261.3948693	16406758.660171	16082210.0204308	25346880.7971033	288860772.609443	137682721.401538	36902598.6024728	17218153.2360364	16478636.1753126	18061111.2107985	18602635.2446347	16599158.6675458	14949792.1521946	14625938.3631174	--	--	--	--	--	-	-	-	-
Com_1579_pos	C-8 Ceramide-1-phosphate	--	C26 H52 N O6 P	6.464	528.338	29111685.1831215	24290093.2065252	21502302.8049351	24126950.8354339	25291139.5673431	28597902.4520252	28203066.2404708	26836100.4949227	27756010.1732098	23244693.4706519	23013137.9463826	27064071.1662029	1405968744.28129	325579888.366097	869625800.161297	1391842630.79458	305598213.428699	859690278.656411	201325504.483297	14932888.8904911	68542445.9926003	184720640.918114	7545921.40874471	33217063.8638695	227620726.430404	222988850.102277	217863073.641702	223551620.324081	221351069.423957	223626723.714305	691075948.70413	708780369.752053	660518890.277646	653389224.486405	--	--	--	--	--	-	-	-	-
Com_1630_pos	Galactitol	--	C6 H14 O6	5.397	365.175	296147601.350046	312069335.587891	274134669.914603	310236810.226763	284826185.119773	299795534.383396	145792371.265879	157743944.125779	136828311.26582	148389308.878523	110246525.832551	66653100.792971	89988974.4503638	347915946.871695	206110845.272513	86817581.0463551	348969543.916468	208723347.318763	19011560.2388078	58445982.976999	37848253.4016265	10173835.6321231	61408738.0952933	29223254.7713204	46234835.5043932	45306418.601027	47399914.3156229	48146052.4373924	47966591.9225146	44280000.2299788	170431508.196328	177875994.943182	178772488.323739	172051519.929073	Organic oxygen compounds	Organooxygen compounds	Carbohydrates and carbohydrate conjugates	488-45-9	HMDB0011632	C01697	ko01100//Metabolic pathways;ko00052//Galactose metabolism	Carbohydrate metabolism;Global and overview maps	Metabolism
Com_1698_pos	--	6-Deoxy-D-glucose	C6 H12 O5	1.55	165.076	104358315.029137	106412120.815195	1532630479.24429	1523715592.83061	1437259884.35829	1611604356.2257	1668820332.92898	1163492569.93342	1191004845.28008	1186627209.66213	1170798766.9764	76073453.3155722	367233415.880323	169884135.015705	162202937.837842	335448456.227612	140976535.549815	146678113.01084	162808770.656172	114306110.982518	113164404.02609	152248974.50125	108520963.458749	111327361.61338	285084625.163884	239948183.522388	211888688.150045	196494330.07461	185463226.146568	170992988.339041	414367052.95282	372868054.588338	383114306.186553	381727291.227236	--	--	--	--	--	-	-	-	-
Com_1706_pos	5α-Pregnan-3,20-dione	--	C21 H32 O2	11.082	317.246	1530153568.83844	1641882371.25812	1600754169.41774	1559194547.45091	1501070675.88365	1.41051e+09	322837456.590811	338750698.563623	442452690.678106	347149650.329524	373356378.339463	362151072.986982	77355771.0447874	1258265445.23911	344235936.629535	95640965.1939198	1263546889.24035	484941247.955696	26097093.3986861	428521142.450459	495879109.806526	35568915.1269554	471591715.614246	558121020.655736	43038655.5714339	53821075.590314	60547147.0945724	60636513.1895624	58908026.8190163	59398849.2838272	885343369.865614	512395412.107259	761171548.132556	802159637.261796	--	--	--	--	--	-	-	-	-
Com_1734_pos	7-alpha-carboxy-17-alpha-carboxyethylandrostan lactone phenyl ester	--	C28 H38 O5	6.11	455.28	165452247.879596	162988197.364084	152843427.948305	161921702.46631	152145361.579511	162167166.030519	220109544.634524	229388533.012092	218509686.220453	225838048.582946	232125050.230078	232966013.189648	294374187.74226	140199265.161217	224305090.000882	289894617.194627	119226129.153421	223131608.048294	263511464.118353	282883050.148798	438530966.218682	274262798.207064	231426755.440175	512187521.946696	1026480021.93101	638386346.281032	1081695591.39627	1088108365.83692	1075376419.17277	1083421602.13098	360173716.198661	375089539.591778	366247808.686119	372704820.507313	--	--	--	--	--	-	-	-	-
Com_1783_pos	Cer 8:1;2O/18:5	--	C26 H41 N O3	6.403	416.316	87388949.6573219	86810369.4110081	84660136.1853178	87367243.3245918	90201887.6447175	83001740.2006927	189014869.206328	187262553.795356	186377956.113363	180629871.212247	183097268.282337	184451519.706971	23383519.1914915	109638912.835595	196390083.819147	23929358.1594155	106563812.977988	198028003.851076	4205640.53864482	4442239.59437064	4638128.51060918	4260947.25795526	4552287.72148371	4322972.73243971	4463357.37851175	4447090.58046668	4517167.99225792	4615113.02497228	4517101.13158351	4645354.41025639	128197873.772238	134939647.601827	142074866.334427	134297401.991806	--	--	--	--	--	-	-	-	-
Com_1792_pos	HexCer 15:3;2O/3:0	--	C24 H41 N O8	6.079	472.293	61329092.9951778	60260418.3905179	60321224.3528053	62972975.3137188	60751899.6325279	59835091.3963291	66296695.3786814	67538587.1014169	63882205.8872836	67263441.1272097	67102673.6821305	65594716.179869	251667267.478736	96903357.4769593	186848596.550131	245850151.245461	91056959.0034168	195742477.267319	339045928.372048	209313303.508963	501998908.994541	348173569.428405	205825611.050127	505743113.591984	1060907087.67802	1075613041.06755	1090965484.2043	1088402911.75902	1068527785.89307	1108174614.7319	338799077.061926	354455046.17095	340263008.208319	343044184.050011	--	--	--	--	--	-	-	-	-
Com_1826_pos	LDGCC 14:1	--	C24 H45 N O7	6.03	460.328	49934459.1868287	61834957.446904	56370801.8068409	64865707.064254	82117084.628437	60007021.2551488	129447313.843293	134132955.279608	128000695.928534	122045810.110773	128555771.657515	133554638.504281	304351963.169382	95993483.7403156	176409734.528542	313119469.235667	99428784.638469	177876826.267347	243374696.696684	113778948.173607	178042740.389855	249112912.898457	110692654.707287	179622831.692836	685663624.834976	696741451.20933	704334986.226055	685146252.276071	691377256.98262	693725831.16872	380355631.184018	412473867.950466	395653277.244534	386395131.76235	--	--	--	--	--	-	-	-	-
Com_1830_pos	--	Glycolithocholic acid	C26 H43 N O4	6.865	434.327	3960050.78636871	3110982.04888329	2622974.25343445	3006141.3833897	17725280.1790684	2975012.68052259	14377846.2243895	13794188.7864352	10056973.6643803	16945299.1753337	16975763.1091892	14111656.6098231	1135323355.15717	237941737.152976	738081146.388028	1154817169.19276	245272049.315082	747460390.975637	438798458.801503	6035282.37592302	81796317.1016842	426469486.781306	3254495.17104631	91770208.0723883	563594890.59617	531907476.333861	554106240.749221	557087539.610786	554283107.848413	549806492.10323	591704147.975079	628455913.561584	608091140.515578	584602627.245173	Lipids and lipid-like molecules	Steroids and steroid derivatives	Bile acids, alcohols and derivatives	474-74-8	HMDB0000698	-	-	-	-
Com_1880_pos	9-Oxo-ODE	--	C18 H30 O3	6.147	295.227	1195102626.76522	1109690189.52116	1046676034.81059	1110681483.77983	1014396446.70157	1101273242.2932	1487690032.26796	1445181062.0364	1367059246.17247	1434778306.16501	1186886438.10452	1313428185.46594	360683143.423748	529208822.502848	494947177.112487	357452856.95808	535550404.806935	497209979.137004	226686317.173597	273164395.601579	161224693.827698	209348763.690962	276893268.069493	249225150.262036	230255353.60245	175510960.64633	148944816.319806	156294144.422276	230174227.193287	175349608.739332	522481713.793441	536404861.35903	530555522.287488	536254280.324975	Lipids and lipid-like molecules	Fatty Acyls	Lineolic acids and derivatives	-	HMDB0004669	C14766	ko00591//Linoleic acid metabolism	Lipid metabolism	Metabolism
Com_1917_pos	Glycerophosphocholine	--	C8 H20 N O6 P	2.433	258.109	327694588.155944	316547581.625649	318266500.877735	323756773.308183	313651483.894397	321008496.108136	206198971.59058	214009491.95375	206842330.269694	202980337.318153	209130497.645114	212862762.348722	986738759.187231	1103605335.5173	1060267054.91937	987417556.497807	1090509320.94455	1067344636.5412	1077634180.64808	1258151684.03005	675725392.198161	1087340122.26847	1220608093.93003	668874022.439246	588301623.56084	578126499.686625	586705991.392716	596056827.336281	586946751.291508	595745167.930856	983420540.768746	966313532.702949	935850501.989726	914443653.907328	Lipids and lipid-like molecules	Glycerophospholipids	Glycerophosphocholines	-	HMDB0011290	C00670	ko00564//Glycerophospholipid metabolism;ko00565//Ether lipid metabolism	Lipid metabolism	Metabolism
Com_1929_pos	PE O-14:1_18:2	--	C37 H70 N O7 P	11.533	672.501	25532987.507708	29168280.2558105	26312189.9465246	21243814.7723267	22098486.4985183	19485614.792333	9924122.05215179	7790786.38564349	14036835.0430975	8837166.1200825	4210485.05246088	3689606.69396772	2429216.85426106	44702139.0723912	30328796.8186378	2603913.6886871	55830637.9481404	29030832.427146	7935625.81628242	488659107.928176	1.51863e+09	3061599.36666175	690777925.794082	1324403023.70213	2514672.57096574	2630872.13088447	2492971.28649524	2446597.91159977	2498486.54610762	2599840.71556161	206335155.922556	164951931.221266	227542477.332491	208412865.102779	--	--	--	--	--	-	-	-	-
Com_1968_pos	Cer 8:0;3O/15:1;(2OH)	--	C23 H45 N O5	6.067	416.338	101843184.811795	161965064.245991	147751867.633639	160200246.685747	150504460.81637	160484969.917484	218330751.434243	226570745.252341	223418133.111397	211672599.094895	235333525.780416	226168105.533438	299299529.32522	250061037.689467	1387794463.29867	333403515.411128	171102502.783671	1476413770.44475	122381248.711542	43958108.4436696	123681001.348763	128619461.789434	46736996.2553682	83017188.5704072	131699819.438791	134753646.469974	52162980.6144956	139959833.611665	135535439.103756	136988349.445188	149015585.844968	219417396.574301	185907987.919362	186355799.335539	--	--	--	--	--	-	-	-	-
Com_1999_pos	16(R)-HETE	--	C20 H32 O3	8.364	343.225	175036717.656741	148954992.30577	186919607.599948	206291381.582972	348011230.358475	342408735.534696	363597566.245061	372579633.569244	479740247.140878	575685565.588867	527729056.014067	503682008.816256	359523048.549885	446412513.155362	488860917.304938	329184550.101841	338618754.795549	464356340.330546	624007301.677363	264005327.725583	213736445.442913	650010257.310845	274018075.712498	205488736.347524	128338339.243623	129899956.544686	122888501.557717	131645704.600209	132424998.284798	135983971.117813	279368416.665564	258377809.154788	255000710.937304	252523637.558103	Lipids and lipid-like molecules	Fatty Acyls	Eicosanoids	-	HMDB0004680	C14778	ko00590//Arachidonic acid metabolism	Lipid metabolism	Metabolism
Com_2041_pos	Linalool	--	C10 H18 O	7.21	155.143	328184013.29461	349073768.301323	345004474.808861	320416555.964159	356508483.68222	334202505.875887	493879599.164937	479238586.596512	488724118.250338	449913077.64517	462727007.631056	471754616.087177	178477975.121112	255230568.598614	328838390.220759	83699674.4462646	276856215.35046	330562605.297139	338923399.444757	1342993022.00059	1279810987.84467	351998072.990352	1349354941.62824	1285099873.67929	352038639.199338	328717902.03337	333253153.772329	382026983.706924	351709439.33162	350091052.71034	305321182.10557	314633654.32091	339018532.536161	316392356.391982	Lipids and lipid-like molecules	Prenol lipids	Monoterpenoids	78-70-6	HMDB0036100	-	-	-	-
Com_2051_pos	1-(4-benzylpiperazino)-2-(pyridin-2-ylamino)propan-1-one	--	C19 H24 N4 O	5.986	325.199	944351909.762798	936671615.894812	970113277.343563	990989447.569147	913593090.497004	902508157.771613	1302390661.36579	1313332652.95253	1286763087.87746	1364581268.44709	1318219580.11407	1372129502.40151	698314542.126148	613327997.022889	749394029.382354	693261088.043973	629287630.335965	721788249.57387	761954711.960625	942536772.558708	841736815.357408	777076341.373204	930944754.239306	839126340.60025	548530390.255985	561651399.823705	577759298.26849	573087535.790907	578461646.044288	516115533.428205	812260007.291099	758263855.491912	811147010.641136	834898484.870922	--	--	--	--	--	-	-	-	-
Com_2093_pos	LLK	--	C18 H36 N4 O4	5.324	187.145	284642633.963194	291320203.847474	279665737.03396	296168806.601434	2.68909e+08	299738328.030117	159540913.026281	173499749.111239	156585466.949182	150547429.926662	164989311.810654	169817701.259528	223140794.487623	657854948.997894	317473411.553992	212820521.345947	656091671.795627	313119949.914681	751312520.725976	722693582.718717	661814621.451408	711505283.03645	647005267.422583	705293965.672915	776742132.945812	868096725.156655	885742530.419514	658826051.14153	851564565.833616	781392648.97885	454654615.301671	534392965.699567	432512958.040071	517191897.549369	--	--	--	--	--	-	-	-	-
Com_2117_pos	5-[3-(2-Chloro-4-fluorobenzyl)-1,2,4-oxadiazol-5-yl]-3-pyrrolidinol	--	C13 H13 Cl F N3 O2	1.485	298.079	26757333.1231591	27834943.3823547	2.72388e+07	27462091.2445895	26493679.0491988	26667990.9190908	34176738.0241678	35252844.566198	3.4328e+07	34271652.9556453	35703768.6306894	34479671.3407874	16236141.2165604	434104158.781814	955279363.149479	81388185.2776007	441064779.885935	951979097.291722	120453782.061564	630029343.465955	1394637544.65019	107852682.775244	702784075.453551	1306220668.30078	655839558.64107	669302095.722209	676808448.814566	653203113.171023	649375224.775046	652822392.200974	505545906.37388	529268919.187277	490513657.736507	480287883.590964	--	--	--	--	--	-	-	-	-
Com_2119_pos	N-Methylisoleucine	--	C7 H15 N O2	5.246	146.118	1011675332.42364	1010162033.82695	1005118824.73483	1021009588.31674	940599502.142732	969999467.639848	695380421.318509	683144867.979948	673672582.892743	7.17669e+08	712904240.814409	741668924.207839	1004467741.54024	688252345.100229	691679238.576315	999271514.928302	675746825.792677	715212981.395478	756912224.369555	900835035.82515	2.74125e+08	767386274.185798	919945546.392974	275921791.364372	400546592.595566	403903021.635109	393485045.04906	399086458.411269	406836725.799605	397074188.176188	747697738.997445	800991062.398093	769173801.555052	752698701.892946	--	--	--	--	--	-	-	-	-
Com_2173_pos	4-oxododecanedioic acid	--	C12 H20 O5	5.845	227.126	237214274.386647	230051600.751645	248344289.11959	238662060.361163	232148666.37972	239866190.998569	264396350.150677	218811842.545829	213157451.014428	232737967.943126	220264166.664521	219493306.703467	1450134994.88927	414583397.691051	1127379322.87996	1490761650.25853	421850111.002407	1217089871.92973	550609452.441015	514914695.645664	818886710.061883	562149898.331349	515257612.102977	801464204.337773	751316670.363994	685455560.768329	748532159.196356	771294537.444595	748118224.055179	804998287.706448	471105888.818633	468951389.015868	460073119.009433	452864454.833881	--	--	--	--	--	-	-	-	-
Com_2184_pos	Oleoyl ethylamide	--	C20 H39 N O	8.306	310.311	123584447.665858	188445004.967881	153980507.137747	141289669.64253	209463486.084083	117543563.713599	81020561.7617927	39198927.0977177	128728241.59332	22874234.3450592	24638625.3580397	26320801.5704587	15404505.8633143	1184223202.13055	390117646.684588	14467389.6287769	1217985323.72167	399311971.703956	29671612.1072033	482472794.899158	689495890.64644	27517978.906684	493454459.118174	696576714.213055	36024630.5443681	26251023.9307878	17599548.8447577	15822828.8160862	17262823.6428226	19889611.7156605	369466612.114073	351816679.948935	352439714.25766	363438711.68426	--	--	--	--	--	-	-	-	-
Com_2196_pos	TG 9:0_18:5_30:6	--	C60 H94 O6	8.265	456.357	1186837.45079695	1470519.32960856	1145746.6807705	1402638.58480788	1109048.84864583	1168004.10611019	16619619.9890575	3694092.40345475	16037429.5928231	18781217.3543736	17603340.2418241	16787830.6878026	595477560.843588	618017108.002244	815041282.143908	607766747.375811	580382448.741885	896271332.000854	481749637.878133	4761410.79459308	97857189.2957622	498283250.288516	2957491.54017403	75808688.2656906	540356835.112718	5.6132e+08	562757214.619818	561087412.921027	548200152.261345	564474636.674619	519452425.81025	550138255.137958	553902678.483769	528461446.019538	--	--	--	--	--	-	-	-	-
Com_2215_pos	--	5-Methyl-dl-tryptophan	C12 H14 N2 O2	1.554	219.113	923006906.369756	926735427.037543	885869749.242201	890312251.577234	919657808.834374	934657250.549231	1240625210.72138	1249946505.34451	1192837102.34138	1281946304.15958	1263543916.76993	1261502906.02462	89192587.7932805	96764366.476439	102369965.916075	88428936.7198984	98344997.9962477	9.6331e+07	194454268.813597	77538085.4057547	233957753.537294	196606170.832013	82021870.3825569	235442151.564223	216387234.221716	216579036.436266	213692844.239398	212930943.836617	212834444.798325	217001779.329651	228816411.557127	215540308.83536	207191570.933585	205575476.723393	--	--	--	--	--	-	-	-	-
Com_2245_pos	1-(2,4-difluorobenzoyl)-4-piperidinecarboxylic acid	--	C13 H13 F2 N O3	1.592	270.098	26092114.842723	26379769.4146694	22112816.6244709	26276900.6610396	26125369.9357434	24226262.870961	53044336.4239247	48209254.6526887	53281936.0109078	54143670.4399322	48323948.3056826	53061200.5084867	518455589.505686	472408443.455301	939971406.457724	525923482.201376	451190545.907451	1303212042.06665	590950099.877307	477194392.232479	172460674.902646	587311264.84405	381415497.908905	154009985.26899	83685050.7793412	282265459.110076	290767334.254057	139472194.682181	287104151.160893	83081390.5936954	318486328.910363	315443052.817385	302309077.806953	302713154.094516	--	--	--	--	--	-	-	-	-
Com_2282_pos	SM 8:1;2O/20:4	--	C33 H59 N2 O6 P	9.999	611.429	3.4952e+08	505131013.743478	495684755.705959	1202378352.77979	421771964.862576	499429576.266153	643912678.784068	591551385.451591	669838012.211715	595937464.778358	612628768.204156	587896914.898938	4137169.76832672	202842708.568883	140671507.082063	10773808.0929001	165902767.559258	107832281.676822	6484671.96848506	42213940.1091404	550172708.853534	7392607.91543072	13819666.5316248	596118982.974169	1449057.15710397	1400762.00853121	1468441.06084808	1440753.62108383	1428326.83855243	1394798.71256438	139382154.296744	149253780.641498	148368706.379261	137415326.623995	--	--	--	--	--	-	-	-	-
Com_2299_pos	O-Succinylhomoserine	--	C8 H13 N O6	1.474	220.082	130294112.828567	142451081.48417	136835175.125626	132502025.983773	140314998.75658	133762634.788265	125679319.039219	124322682.924948	116726326.270843	122862875.240887	120692799.634836	121376768.442307	186676960.672497	373718149.017355	1182114667.64873	171654585.855943	68213135.398248	1198711190.73405	275126662.98371	164662870.246166	245512707.768083	203134800.823843	150559472.422948	247812768.328379	1291239635.58144	1309728935.87324	1355026270.32612	1366098959.66745	1347087375.04782	1353516547.4409	324822801.993597	270984229.793476	261122089.572845	272858063.44451	--	--	--	--	--	C01118	ko01100//Metabolic pathways;ko01110//Biosynthesis of secondary metabolites;ko01230//Biosynthesis of amino acids;ko00270//Cysteine and methionine metabolism;ko00920//Sulfur metabolism	Amino acid metabolism;Energy metabolism;Global and overview maps	Metabolism
Com_2311_pos	Nitrosoheptamethyleneimine	--	C7 H14 N2 O	5.112	143.118	182032970.747842	174921338.890412	174517068.798065	183914176.872772	179144458.180353	186847922.36056	50741097.5879657	90599472.6997452	51868147.3472897	50350035.2033591	96547152.4561074	48676569.9795324	339899668.891842	796772811.769724	445393521.167071	337539822.386046	709776741.633462	698569197.452608	1027044663.27489	892443547.758702	415042367.304396	1025350062.75746	900790271.262739	490013009.410742	1242270043.44982	591631381.513364	579970662.780336	1224534939.01399	560798375.396465	611428593.065001	763614603.139557	732571711.559493	748178925.488577	725012499.859697	--	--	--	--	--	-	-	-	-
Com_2319_pos	Hyoscyamine	--	C17 H23 N O3	4.622	290.172	38598648.8703208	38036455.8831633	37447646.6363563	37688744.3322047	37006163.3640205	38322139.6419102	22948906.4802477	26677493.4185896	21865684.8826495	23013736.6614167	23047424.5384212	22052475.5267657	36543572.8070089	206964830.959253	111181190.533498	45733303.6975687	153013513.25215	112871387.903123	633208918.372267	399558458.278311	1141046533.18182	4.66155e+08	536387334.937399	1275393443.97205	973537107.622558	1155473734.35909	1099081995.15353	1101155440.2924	948886682.594271	1059708473.67399	480492365.768949	478942089.446026	509125344.115552	448776108.240986	Alkaloids and derivatives	Tropane alkaloids	-	-	HMDB0242263	-	-	-	-
Com_2385_pos	--	isoleucine	C6 H13 N O2	7.099	132.102	743834125.359246	828441464.388422	879842574.039216	917352724.900621	945999968.669481	948727522.890913	686886257.046327	661903504.332961	626890755.151479	646938201.990545	636675750.509635	638730605.974029	403890339.931573	589454242.336539	415193604.341319	341835477.387575	604193929.529202	392436402.065117	440062847.824647	646267630.700099	450561664.877342	435503277.262767	680968011.167956	420063523.171808	502682514.505213	474692614.353307	452328312.776194	421088208.637637	441532138.251723	4.39374e+08	501320731.819869	3.51224e+08	428971164.141926	449178509.368994	Organic acids and derivatives	Carboxylic acids and derivatives	Amino acids, peptides, and analogues	443-79-8	HMDB0033923	-	-	-	-
Com_2392_pos	Cer 8:1;2O/11:0	--	C19 H37 N O3	6.894	328.285	197515839.948004	194686455.270922	195337893.118284	195333668.429851	188700366.14236	207894783.645388	162228625.364581	151477545.10314	150997563.876856	159421458.095683	158308147.019335	148864899.645583	30304644.6380795	191798775.123737	156539657.188824	34150548.0892276	196822544.422485	188056838.71245	412865642.734198	731554565.39691	1227204374.41341	364953259.694352	756648694.540453	1117187826.99723	1142197489.94984	1282934629.01518	1086568715.50234	1154075412.34561	1143231984.53798	1108048397.80321	340564873.469516	315812130.18594	347071383.261493	331928159.511976	--	--	--	--	--	-	-	-	-
Com_2397_pos	5-trans prostaglandin F2β	--	C20 H34 O5	7.72	377.23	247450436.808974	175266303.096158	155390554.783176	162938605.11513	146805877.765082	165507737.895209	476902443.270642	588009117.673353	432707189.633762	615534885.007061	679314566.677257	768142290.460699	99004901.5673961	148753448.531144	128035945.234173	98074935.4888128	177595102.371615	122488514.37709	88722668.8016383	89331080.9375305	120385967.850621	108546334.788081	89949945.3448188	48680204.6938436	50899137.6135398	43258967.6026645	107312285.107116	49462751.0114469	199504393.518062	83156229.3855499	136458929.175778	127839096.225361	141514462.885353	113499472.668957	--	--	--	--	--	-	-	-	-
Com_2407_pos	SL 19:1;O/17:1	--	C36 H69 N O5 S	10.277	628.493	179607385.943002	190836253.332881	159828033.975546	156225021.312016	146538046.608106	150929539.933571	70709334.2598277	41591774.7162978	74490436.8201238	57419503.3795782	71690586.7461723	66509096.1442574	5246269.43518893	160213157.283118	71994741.2946789	5019807.78367252	85059957.0129448	97315330.1001198	46188330.6741795	34722469.3937723	1219058756.51664	48699628.4784774	277654312.95454	1141099156.41431	34027653.8200895	24703445.3425079	22186323.4204238	25767372.0442087	24612058.1346469	24274718.082651	186855000.692314	141528960.857839	1.73214e+08	160284829.98749	--	--	--	--	--	-	-	-	-
Com_2438_pos	1-(piperidinomethyl)-2-naphthol	--	C16 H19 N O	5.127	242.15	80361615.4454596	91024712.9445188	56818215.8199917	89618349.5194051	88240208.0702902	59902264.7716072	245755133.801975	14429051.0088486	228567008.731934	242953404.856732	240109454.810893	25750218.7052121	35251814.1615264	141924120.08787	58929105.9116394	48713946.3548905	62882330.7102626	59102045.0168002	302944059.979685	226516754.957913	476496007.040087	238628393.602229	242336174.099395	473457301.656924	414912840.182852	419080090.832619	352893188.41216	448994304.410499	559780386.049748	449224290.618299	251312019.545873	309335608.196674	188607890.330185	191677117.630697	--	--	--	--	--	-	-	-	-
Com_2440_pos	MN-18 N-(5-hydroxypentyl) metabolite	--	C23 H23 N3 O2	5.199	374.193	24256690.2322084	25381253.492204	28444982.9064171	27487547.8264388	27353933.8432178	29443290.714275	21674951.2606108	22389653.7522388	25301222.1272047	30371415.3859991	23679760.2907007	22317703.7748706	22875858.9125251	132635356.230997	149273172.81215	24776172.8284755	137507105.401067	35298068.5352294	615711103.467183	91959432.941697	1154602998.40503	620642097.839918	113252456.291196	1207437691.85081	657809594.453889	623160457.079124	613006967.072454	635389551.132569	637875295.338415	624452842.749275	173924522.890832	202874868.459591	193457196.377733	180904738.003182	--	--	--	--	--	-	-	-	-
Com_2441_pos	WQH	--	C22 H27 N7 O5	5.455	492.202	74608844.9926515	76521439.0686568	75071358.1870051	83988944.7818695	75594710.8949186	78510982.0955873	111095754.81858	109093013.155885	106269531.638331	114083961.524367	116185167.784904	110760120.750665	290825999.884379	637066447.968118	269278347.868926	288235559.627511	648909718.18256	271355086.602401	731250896.031339	1040478640.43164	587330389.544424	723057760.104317	1171250337.64878	580897690.39497	528267110.028446	533434521.418311	526473826.295115	547707603.645091	523614476.025859	555886940.985069	550441245.184315	569253289.466881	567836696.767498	552020058.74237	--	--	--	--	--	-	-	-	-
Com_2443_pos	MQH	--	C16 H26 N6 O5 S	5.841	415.173	9007506.16569497	9384711.08354814	8498703.15901626	9191659.6049398	9196913.9841433	8932542.08651077	22872652.0920598	23899703.7857732	25131300.7670007	23895707.0305476	27501971.9826251	27441604.5525722	850326909.981997	17050536.2359367	204362342.175581	236117508.487837	20221179.1173069	208553100.290292	588447241.776636	9553306.81684256	296857803.095293	760634359.342227	9779879.22368116	266686680.706772	1033433346.5147	1120556380.99989	1.06515e+09	1095076404.88777	873183969.510677	1086788871.43223	165962724.146386	161304516.222463	167027432.595215	219175981.019692	--	--	--	--	--	-	-	-	-
Com_2472_pos	2-Hydroxyacetophenone	--	C8 H8 O2	2.35	137.059	760114131.653642	745382568.89467	770012592.748319	737540909.287361	786671409.616016	496186444.412513	520816348.369256	553979557.337224	509546249.087483	535988702.601261	516976177.662746	552820233.21029	679260051.358712	998748453.010638	759516843.591318	690219763.682752	989447782.507929	744024097.699477	960127832.291785	988836624.327682	713197887.598424	967903063.915664	991318254.767932	715446616.207888	741503093.66944	766062812.671631	746419083.238173	753590142.312161	720655873.383712	750453380.872456	787294219.85376	769979866.071625	756541055.387151	737591847.438956	Organic oxygen compounds	Organooxygen compounds	Carbonyl compounds	-	HMDB0245150	C07189	ko01120//Microbial metabolism in diverse environments	Global and overview maps	Metabolism
Com_2485_pos	3,4-Dihydroxybenzaldehyde	--	C7 H6 O3	1.962	139.039	639811675.133068	660001459.973878	664006169.245157	741311653.336686	681860466.588368	627173538.90915	865853036.695162	807253932.685107	827467553.118528	880806034.840027	798046079.23567	793918622.491344	350173937.30778	229050987.575228	229890682.154844	352743023.670346	227189742.784881	221221464.711966	269616717.932404	186970762.76701	244117994.237057	264800548.019498	185896673.099624	247702571.345772	309707143.701536	310549260.676835	300245142.752356	299677192.682468	323095668.466763	301898534.920497	329840219.238466	352579305.250304	331449699.697453	320557816.489042	Organic oxygen compounds	Organooxygen compounds	Carbonyl compounds	139-85-5	HMDB0059965	C16700	ko01063//Biosynthesis of alkaloids derived from shikimate pathway	Chemical structure transformation maps	Metabolism
Com_2508_pos	NAOrn 10:0/10:0	--	C25 H48 N2 O5	7.656	457.357	6122869.27391173	7055632.02941251	6654070.12912266	6534575.04095467	7827766.77997489	5885351.21428506	39522374.2588884	50798057.8145607	26692512.092134	53891822.8966478	52672953.6806769	51466887.3886318	608904465.006346	97346735.0834795	127622336.07429	586427038.153568	118729464.417483	226447019.639635	1181594100.9006	6275247.44007731	158034305.346077	1148291523.96924	6438956.58200961	105818824.797246	1069602272.08301	1058834684.37103	1139262217.17582	1202057351.49338	1132078357.86175	1205849003.07959	373936126.915488	456384076.217254	403827982.162668	369904797.747373	--	--	--	--	--	-	-	-	-
Com_2536_pos	Withanolide A	--	C28 H38 O6	6.016	471.274	48102077.8511809	47922979.9208284	45349359.9170264	44431151.1097463	41554657.4032978	40322662.3887513	9881764.71456976	80328321.1768386	71343165.6044762	84867708.8170494	75586924.8194947	78449112.8670796	136997912.122825	10663157.6286771	10325106.5435319	132646970.674798	9.92628e+06	60577105.1732697	32693513.3727558	38657669.0095397	74052504.592072	33257020.8388848	36420117.531057	345697817.582089	601601851.11476	612907801.926855	630504908.334833	610164555.558221	605837186.160212	556118269.254959	58924852.1146648	59728290.9987294	52553056.8873547	56442143.0331741	Lipids and lipid-like molecules	Steroids and steroid derivatives	Steroid lactones	32911-62-9	HMDB0034415	-	-	-	-
Com_2578_pos	2,3-Dinor-11β-prostaglandin F2α	--	C18 H30 O5	6.497	349.199	338148495.618541	304537947.894406	324876666.062342	534301113.527683	514907769.134245	557033564.669657	534020813.457594	553805628.279897	548025954.83015	536445426.009557	554000074.346099	563348791.026146	571941570.227554	630209734.351251	752404087.637482	556272095.047399	637759933.877759	739926940.53917	989588966.890023	1104727654.2746	997576623.509767	977876857.256579	1092875516.42459	1043522605.8511	1135567113.04248	1113313206.94251	1057995689.68711	1.14158e+09	1138003352.72489	1138775335.2211	909310577.867111	659741489.653249	736200565.70595	639235869.208143	--	--	--	--	--	-	-	-	-
Com_2627_pos	3-(5-phenyl-1,3-oxazol-2-yl)-4-(trifluoromethyl)pyridine	--	C15 H9 F3 N2 O	3.162	291.07	910918961.60733	910776277.584255	931348718.201014	842231634.563566	836516586.979863	927905457.078483	992593471.379955	957990720.062793	1014906563.52277	1038160434.75466	1052041495.63584	986483962.335492	94966323.7326084	31571769.8498522	145208453.73138	102172861.23136	35033772.8953841	147798186.538806	22031847.3551712	24186688.1941396	17494624.6203861	22165453.9606687	23234439.9647365	16971068.4688018	19057714.8315209	19068825.1907644	18609918.8695932	19001359.9728318	19140741.6738443	19769654.7778639	188524307.656383	1.91213e+08	188567078.271486	172077676.164896	--	--	--	--	--	-	-	-	-
Com_2647_pos	2-({[4-(6-methyl-1,3-benzothiazol-2-yl)phenyl]imino}methyl)phenol	--	C21 H16 N2 O S	2.284	345.102	145844668.852652	141145858.288013	141329522.356629	144882219.726498	136253578.854341	139531356.447339	107604692.141368	107608959.761025	102491663.683571	102017319.866525	106675225.68993	103725679.383097	1102057820.65773	621740379.517548	972949336.82528	1141302972.12231	510563872.770945	971333649.390767	974715692.813664	293475152.079685	219233855.748122	989946918.008955	296679447.03176	210707210.458481	239790013.869264	243797948.694923	244298145.929398	217118783.827283	232741649.489266	226415464.554263	447027339.242154	466307735.581495	452489344.085564	439977769.001214	--	--	--	--	--	-	-	-	-
Com_2660_pos	1-Acetylimidazole	--	C5 H6 N2 O	1.381	111.056	190249550.081675	148733498.853779	184778762.486532	178569750.200986	189642131.754627	186138595.814133	81692175.2518189	148317759.739879	147136028.082811	1042095649.85415	85942488.1370118	143503148.084815	439073733.391355	503116541.162371	514336614.504178	412028787.386361	523167218.571245	483130275.94205	793515618.11541	585219033.93298	209207110.480214	656413269.917783	568029072.689231	118974160.483371	568485346.527002	380402462.152062	529236581.564456	519448633.104213	736251125.580561	778508234.437043	426344085.97668	427460032.168101	420880239.310578	419815958.391655	Organoheterocyclic compounds	Azoles	Imidazoles	-	HMDB0243814	-	-	-	-
Com_2661_pos	TLK	--	C16 H32 N4 O5	4.789	361.245	56641059.1941965	64676727.437516	63037839.2332757	65608161.2839852	64666597.0144843	64812643.1258242	33717696.6147373	36930438.9665436	30850912.3320138	36526058.2082046	40001304.9058442	36695000.1830967	53540264.4329304	270003532.251782	54580920.9576066	56978777.7313615	265863484.46642	57550615.4852798	346749791.614801	582654015.203636	127012523.464602	347276884.120536	553324528.087565	131758504.136046	155506975.865239	150007413.302541	203412724.698111	205146458.559198	1.50455e+08	212355782.302533	228702784.743963	239786331.571035	228308751.981105	230015121.223398	--	--	--	--	--	-	-	-	-
Com_2664_pos	DGTS 16:0_18:1	--	C44 H83 N O7	8.185	738.616	95760149.4228429	97807220.996047	89527454.2001648	833678027.458048	939358244.781666	946194626.322148	9.56847e+08	1037876904.60383	822137032.711964	475668401.293875	2.41224e+08	586428903.585287	137657449.007561	98685566.1279968	87037957.1151221	131572679.244442	72817368.6626965	86364798.4838923	84318149.5833578	96042943.2475127	100908954.304603	81428443.4939622	93256217.2358971	102316485.246745	305565273.09382	338300881.774189	8.8089e+07	73647720.2131045	72977515.6921993	72860627.7900754	117258669.547341	82980031.4471308	81005600.0288448	80297925.888768	--	--	--	--	--	-	-	-	-
Com_2710_pos	Ornithine	--	C5 H12 N2 O2	1.216	133.097	222929155.372813	190106968.160295	199860069.633378	229142622.520285	191630125.528557	202858906.955215	392326999.478925	387800780.907761	348865285.955769	429465341.05987	379405994.46248	360373931.143511	243192547.165918	119475490.665648	119148753.800558	240343247.593671	120155915.166924	113691832.528591	109118780.974729	37420176.8899796	74637296.7567728	102488665.124413	40606960.142877	75774876.7230366	116283262.62114	100837274.291336	81486720.6718918	94943792.8526078	87159734.9877168	90404492.5872827	188522015.376929	215292235.476372	192561197.067671	205498034.541235	Organic acids and derivatives	Carboxylic acids and derivatives	Amino acids, peptides, and analogues	348-66-3	HMDB0003374	-	-	-	-
Com_2740_pos	Glaucine	--	C21 H25 N O4	5.207	356.182	7238540.83319484	7717715.11263163	8225659.8359561	7914825.20317677	3327238.69030634	9005656.03473215	16657253.132339	16477281.3498964	27884441.5406464	1591924.64315601	13105672.6290797	15200065.2952459	8842624.72097786	152848242.802793	160344308.948094	16950671.7035395	151831487.314906	169180026.298762	532516605.545051	92356810.2330394	1056763276.17428	533501374.459202	95766761.9130392	1053166700.47687	570332303.451805	566706621.006192	570670223.913447	575698263.799378	572844018.65278	559017465.560632	162966131.272243	175764214.774199	172989426.53056	1.66185e+08	Alkaloids and derivatives	Aporphines	-	-	HMDB0252738	-	-	-	-
Com_2744_pos	SM 20:2;2O	--	C25 H49 N2 O6 P	6.16	527.314	16791531.3353097	16799815.3889127	15936052.4123858	14255233.0080734	14394686.8885701	16775030.8876562	26303475.9823353	40853712.4497701	40856654.914734	45563798.1487031	42844157.1107934	41216088.5697756	558486399.06181	444858943.893787	222856819.773454	558779452.696399	426235277.113819	223028424.217272	357846090.032333	873585556.183126	401302602.512959	371349565.19233	860739606.069183	409524470.059628	380481414.154911	383784241.597057	379260097.561187	399459062.991268	391818564.121826	391767735.91215	476150588.111021	522191349.849825	498881467.744619	485942600.114525	--	--	--	--	--	-	-	-	-
Com_2759_pos	--	2,6-Dihydroxypurine	C5 H4 N4 O2	1.562	153.041	715035874.107843	727840290.876868	719899081.466274	740085537.150283	677750922.67337	752118329.689348	923865588.014629	971048954.88485	967900051.684922	944904249.354381	986342003.442151	887018356.690367	746518551.364464	870360047.941729	814061570.529194	766353121.091647	853417472.027688	825710868.715586	397261030.002125	189085183.087673	147874993.520413	390030913.014511	184946453.65095	153151713.687651	155275653.679283	157183985.349485	152224929.747711	142285091.371108	138571627.890868	143400803.714467	529990709.850489	556986580.275263	535766636.724505	548281358.494408	Organoheterocyclic compounds	Imidazopyrimidines	Purines and purine derivatives	69-89-6	HMDB0000292	C00385	ko01100//Metabolic pathways;ko01110//Biosynthesis of secondary metabolites;ko01120//Microbial metabolism in diverse environments;ko00230//Purine metabolism;ko01065//Biosynthesis of alkaloids derived from histidine and purine;ko00232//Caffeine metabolism	Biosynthesis of other secondary metabolites;Chemical structure transformation maps;Global and overview maps;Nucleotide metabolism	Metabolism
Com_2765_pos	3-Methoxy prostaglandin F1α	--	C21 H38 O6	7.064	409.257	505397359.862536	495695693.689474	461289380.350483	422987869.890596	444491094.028367	633612578.573491	626284167.062725	754327958.626937	837243065.995517	740447029.208642	643858790.481186	616251317.077476	252164436.207745	365748294.455108	633701142.946523	311426018.845414	197517050.885777	603151980.553731	237662205.402843	184866804.260043	175168673.578338	254597371.678624	189207530.790415	176528157.069645	211594320.878334	215922729.880205	217972245.915976	231677540.88294	223103161.288274	226259841.802633	354962654.153301	508302295.362039	313768554.701878	380571590.70362	--	--	--	--	--	-	-	-	-
Com_2775_pos	QMH	--	C16 H26 N6 O5 S	5.719	415.174	6039723.28983856	4934276.23174272	6237081.17314196	6059296.45486898	5160878.72517411	5259428.42332421	13004857.9073559	12438092.7341243	12177489.562267	12276833.9457729	8600624.80161785	14521554.9786655	251649176.416873	17050536.2359367	204362342.175581	237557500.061909	20221179.1173069	151931765.488428	588447241.776636	3510002.41432243	296857803.095293	760634359.342227	3475021.11577945	266686680.706772	1033433346.5147	1120556380.99989	1.06515e+09	1095076404.88777	873183969.510677	1086788871.43223	136150241.908588	134147817.927077	129344051.740748	219175981.019692	--	--	--	--	--	-	-	-	-
Com_2801_pos	5-(6-hydroxy-6-methyloctyl)-2,5-dihydrofuran-2-one	--	C13 H22 O3	6.023	249.146	78945077.9185592	77099127.1066949	75973716.6330743	76211412.4531993	70072079.6708777	72400352.4420533	17588433.2347978	18553857.1271492	17158887.6913658	17447945.8101756	20831255.4573832	20793784.6842668	179653407.345977	84962392.9436355	198484010.246942	171540432.030689	89814466.367795	196210842.536556	57215160.512241	38414964.8604106	49513242.3327625	53881358.049184	34611885.9605022	41631535.3482033	106002612.54134	53920258.0286628	72945484.3236431	86401416.1684422	85840786.6516316	82766277.9779504	151795987.324403	161139804.208359	154058601.642101	152222250.49834	--	--	--	--	--	-	-	-	-
Com_2806_pos	2,4-dihydroxyheptadec-16-en-1-yl acetate	--	C19 H36 O4	7.324	351.252	972774558.945944	368489715.103044	409594898.636432	514364865.396089	898417531.356994	944599656.322288	459178025.313569	217301983.383831	225342916.025367	441081356.217803	434426498.896502	438462337.352049	124359992.457667	173663419.312223	234539052.440041	106037854.611144	147492176.323252	374510569.879141	216737427.467152	166539439.224937	100555558.278243	201359087.596346	183519819.714627	105485844.762798	219830980.741012	203728264.855376	216026118.619649	218538418.613669	224680382.978816	229462258.945934	212965717.279921	189821406.693626	214498730.332662	196587391.478934	--	--	--	--	--	-	-	-	-
Com_2901_pos	6?Hydroxytestosterone	--	C19 H28 O3	7.538	305.209	582871072.104062	526076257.00672	535317199.582989	567346272.456427	497149584.589956	513234240.044856	837817940.459726	925209415.655777	840098585.901083	936269131.865718	925557673.172277	908818542.239105	69349426.9794369	499816907.782003	219499268.117392	67078899.1824573	488351339.414464	217000771.756422	356578964.461326	967692255.934233	541687426.207363	358607526.113731	931153565.70904	599716561.69137	197580674.475089	197564895.499694	192814335.547797	193068070.333729	222791268.256173	196442056.397194	298207504.094272	309214588.976477	293714377.746925	310275517.058698	--	--	--	--	--	-	-	-	-
Com_2918_pos	LPC 14:1-SN2	--	C22 H44 N O7 P	7.957	466.294	494805206.035851	497890170.277462	465042531.130254	474634705.420894	471542314.188554	465184737.577088	926329599.428452	890995205.352606	849206266.051985	910395648.905448	866644484.718446	933409728.848514	98127721.6303356	87910614.8923405	69891736.9057207	100572802.087019	8.01143e+07	66713827.4429296	13935211.1366046	33284484.5466448	4188337.23548158	18156602.1467886	28355398.2235409	4738736.06320227	2486083.11322197	2640725.36011552	2487923.23544624	2706392.63602569	2923996.65209598	2487703.62684236	156113553.018616	150797349.66168	151383049.777729	150090043.764169	--	--	--	--	--	-	-	-	-
Com_2927_pos	Dihydrozeatin	--	C10 H15 N5 O	1.614	222.134	710866369.468822	730730291.535906	711736189.77852	733222782.040982	758804141.089534	787735346.957869	845010375.789228	871748918.823528	853123625.380795	924929929.615471	935002191.331745	928885085.314769	56231471.5522956	202600243.804278	147327794.940972	59822657.9505536	198683414.220167	139727064.088744	142647006.243053	62438029.3703764	268067072.564493	152531302.26116	67667653.2688945	282093490.623666	594760588.436316	591939802.840842	577654414.013358	574872804.542223	314563701.175018	563283790.394227	228147373.121483	212643757.440136	200358902.871895	203382487.460182	Organoheterocyclic compounds	Imidazopyrimidines	Purines and purine derivatives	37789-32-5	HMDB0012215	C02029	ko01110//Biosynthesis of secondary metabolites	Global and overview maps	Metabolism
Com_2943_pos	16β-Hydroxystanozolol	--	C21 H32 N2 O2	4.779	345.25	19552793.8474128	20271845.2240607	18975089.8374908	19700839.118778	19445332.9401427	18136025.3853032	5809133.52961619	6174340.30053592	5790420.85111221	5908897.18862103	6189648.37165347	5735450.88586657	18301718.2478004	198783964.46215	37274968.1674164	17457309.8663914	199701638.266219	38136803.0889588	312986358.989229	358066825.713562	80500228.8485396	312566425.832524	347329101.698108	78977298.4468062	166836693.306027	166252694.257794	166405367.660156	162501911.929207	165613848.993819	170802282.72271	163917526.296325	170746875.461886	162523099.412238	165063763.90477	--	--	--	--	--	-	-	-	-
Com_2957_pos	SL 16:0;O/18:2;O	--	C34 H65 N O6 S	11.317	616.465	164647816.739718	153304983.315989	128682972.186417	137642342.395307	135185747.694069	123521123.58916	107550519.705103	97232100.0543425	131362853.210396	98035683.2326017	74849126.1665304	84252971.0947914	7880590.70006263	199499769.517683	130931015.127274	6109445.37745102	178026254.178591	132199700.926918	9982831.12653435	395600110.63931	965019003.311186	9132559.45085492	390759998.207594	963702046.860321	4304789.43787096	4342462.17098359	5115207.38839398	6511239.06433352	5805212.92891334	5393084.07787527	179183013.184974	173926692.17788	180859421.395849	179012428.54926	--	--	--	--	--	-	-	-	-
Com_2965_pos	Heptadecanoic Acid	--	C17 H34 O2	9.091	293.248	861519252.231297	886815867.547367	881899879.698477	901271002.513598	851866901.307171	833759998.512705	577215140.690611	558082813.804911	560897974.143917	546094099.608922	548453381.733139	510929674.237955	105944911.917829	139518805.829816	262687259.820315	102631796.573941	130150659.980494	278651114.267748	80608005.3915113	63560316.9942569	73670021.445323	55028934.4094339	69158375.6025849	90538498.5893634	129285533.225819	126439991.592191	110792517.132741	129453107.457094	124425021.908828	117596998.172055	2.05423e+08	209941347.074492	224497205.613784	234032417.463933	Lipids and lipid-like molecules	Fatty Acyls	Fatty acyl thioesters	3546-17-6	HMDB0006497	-	-	-	-
Com_2967_pos	3-Hydroxyphenylacetic acid	--	C8 H8 O3	2.667	153.054	620999414.447722	607402678.692992	614331729.765107	622597185.765596	607811979.150669	603604710.501743	669037968.413988	595045503.431699	565810812.09081	582734635.977582	585890269.966153	592232412.731608	542495226.84111	673218762.970273	657340947.663319	506129706.27358	655651519.099306	670544046.344415	803565120.412535	838269512.519136	630744838.900179	670648851.959046	823833565.575063	637222857.231623	719004643.443176	720882967.31213	722739362.836768	716651361.045502	725330823.909283	738603163.877774	632790371.566066	643460671.313417	624110437.909738	612729061.482546	Benzenoids	Phenols	1-hydroxy-4-unsubstituted benzenoids	621-37-4	HMDB0000440	C05593	ko01100//Metabolic pathways;ko01120//Microbial metabolism in diverse environments;ko00350//Tyrosine metabolism;ko00360//Phenylalanine metabolism	Amino acid metabolism;Global and overview maps	Metabolism
Com_2970_pos	PE O-14:1_16:2	--	C35 H66 N O7 P	10.523	644.461	192285668.556954	191869713.584144	190437601.120282	188026040.936412	179535504.615042	169115662.215372	677657054.843005	537623157.475884	884710468.852975	539948955.891116	544441463.569607	532818289.946715	151453425.130567	245053026.649856	463063605.397957	1.60267e+08	243921040.116601	452573575.416748	13120051.8583063	15201156.0981734	4341316.01363395	10163294.1673943	18689880.4392967	62393788.8251556	4161235.64393752	4073947.67479189	3350216.57497334	3646433.05980491	3872985.83831521	3861053.46314328	160655919.169276	139080665.261631	139880138.842808	150227702.33956	--	--	--	--	--	-	-	-	-
Com_2977_pos	NAGly 18:5/17:0	--	C37 H61 N O5	11.318	617.477	169921601.318446	155110078.15583	139633191.377613	5656049.26524945	129955703.558835	132421359.029046	108863078.471862	97192453.9307701	135276921.453423	102956550.390248	81939069.8761658	82837552.0404144	6865419.12749547	182633020.008095	149279519.151662	5601654.31292714	168533428.228801	136215716.896994	8342066.90160322	399339180.192896	925655107.120557	7772081.76583074	377984693.943524	966007262.503287	4420864.07929129	5105290.99570332	5512279.79383138	6322687.99322816	6230743.75343593	5470526.37619079	178557997.310467	170274104.681531	175703155.667594	173258121.496598	--	--	--	--	--	-	-	-	-
Com_3011_pos	N,N-dimethyl-9H-purin-6-amine	--	C7 H9 N5	4.67	164.093	305398179.843398	299602261.702952	300500208.731039	305708571.319819	298368936.485327	300878500.742387	187554755.138688	183662653.08683	190815192.299963	191936646.30925	190493242.342634	184745202.361069	366883481.641765	507707510.932565	265907197.223735	369553534.700843	435948772.46185	278057726.366383	362530084.222467	177886405.041166	65390174.8670198	383431295.472689	178705930.508894	67980285.8498337	72644042.0072314	72420213.1999192	74630941.1826356	72791074.3390808	72743092.975073	76432732.3025115	316023840.508875	309533283.516577	313746007.38025	308978949.000928	--	--	--	--	--	-	-	-	-
Com_3053_pos	15(S)-HpETE	--	C20 H32 O4	10.308	319.225	211892754.112592	657345795.58504	215941974.761427	203386349.285615	230762539.172512	535040628.612187	409007633.934898	417816138.767308	427887999.046621	405194322.18746	432402030.764476	413387287.024941	90901047.9429622	176949671.65971	87955779.3997562	94661792.3925445	175298805.803916	138187046.761094	124377337.003573	175491270.067139	273166581.757892	136466714.31151	157670597.571664	158570608.256585	90361700.4019596	87046520.1081285	80573920.501906	84175868.080167	78089227.1770682	84916877.5172681	134919421.323285	87910775.4558193	106654576.204542	96847533.8720967	Lipids and lipid-like molecules	Fatty Acyls	Eicosanoids	70981-96-3	HMDB0004244	C05966	ko01100//Metabolic pathways;ko00590//Arachidonic acid metabolism	Global and overview maps;Lipid metabolism	Metabolism
Com_3054_pos	N-Acetylcaprolactam	--	C8 H13 N O2	1.986	156.102	559962419.836816	570584092.60757	559641528.939198	564619356.364171	552934060.326981	554687707.093286	663236921.947315	748856019.444089	650006490.145969	753090271.20614	869440417.688942	667285857.223036	425820412.763139	418019169.962292	487812356.295132	429300025.646964	418339066.143401	350168347.709993	359438490.697289	453246959.214885	361524985.97801	405833521.964268	461648292.80843	347678109.777933	438346756.973757	388101411.897209	427540031.884143	427667737.38531	420716581.638135	356766304.841406	388788434.653313	243189247.284768	308703595.374434	329307804.217826	--	--	--	--	--	-	-	-	-
Com_3055_pos	Arecoline	--	C8 H13 N O2	1.96	156.102	531074515.677866	541240795.788053	529900394.933895	533389094.017437	524662702.072008	527781836.146976	629321035.397451	748856019.444089	615866981.951767	753090271.20614	869440417.688942	667285857.223036	403491947.997534	395645127.041309	465894515.286555	409911825.55613	396036274.473455	350168347.709993	359438490.697289	427525032.832777	343615450.88171	384780861.52962	438214374.456689	329823387.088876	408648972.702224	388101411.897209	399726821.077164	400480015.151816	391863367.449723	356766304.841406	370388559.801283	236057261.638276	296263030.050236	312240149.873343	Alkaloids and derivatives	-	-	63-75-2	HMDB0030353	-	-	-	-
Com_3078_pos	SL 14:3;O/24:5	--	C38 H61 N O5 S	8.485	662.434	39441236.4596329	38920676.2347298	42641071.905539	39472014.3956385	1654421.76683381	37260024.4880416	61857529.6601473	63190829.6616292	61056082.0830877	63592176.7511203	66239367.155444	69717785.9497579	137022523.710711	99114276.1927382	409433378.93129	108045579.993601	143654783.15163	64541021.1511211	145166004.063541	282161320.766932	915737508.69563	141957445.371928	272917303.480211	921142304.178878	89861197.3066636	94590729.943609	88770420.2752232	86642498.3524226	88338387.8460503	89120157.9715945	183516644.204283	186392026.776368	178534287.020668	178540796.898226	--	--	--	--	--	-	-	-	-
Com_3102_pos	Coenzyme Q2	--	C19 H26 O4	11.738	319.195	816602655.60662	561769574.675075	548725572.426998	543445954.493586	550029172.938128	543685665.812638	326712161.869356	317896406.845666	425849274.908787	324408106.78123	434772977.660303	448561953.543122	139334897.455488	650097124.979529	256331342.65088	166754926.113922	515652972.953433	222926915.264196	276022399.646308	488246461.533242	456010105.631992	237927773.069441	365539476.51963	499134970.840053	18242397.8219341	103649495.778857	85485016.295818	77703511.7382286	67964930.9915704	71236104.3216698	401288314.635611	324856654.985832	361404907.724775	367151823.804113	Lipids and lipid-like molecules	Prenol lipids	Quinone and hydroquinone lipids	606-06-4	HMDB0006709	C00399	ko01100//Metabolic pathways;ko00190//Oxidative phosphorylation	Energy metabolism;Global and overview maps	Metabolism
Com_3112_pos	2-{2-oxo-2-[(2-oxo-3-azepanyl)amino]ethoxy}acetic acid	--	C10 H16 N2 O5	1.424	245.114	97572223.0313513	107748817.947809	130944902.493981	113417616.493655	49866023.8647829	48903702.5042292	15079989.2055215	21948785.3868087	65850924.3038314	17575720.7084052	79959266.888283	98767871.7554331	219923567.636284	298255940.966708	325743234.464167	226832724.03945	326602127.871939	379357849.874072	4.42632e+08	500816948.113487	490310687.813729	247791134.652629	471128097.505054	516798197.466875	647660245.79684	499607342.956183	508283628.496582	492656701.245467	451631196.250065	479845009.730524	368878463.686251	263659063.156501	276429529.106141	358028978.837999	--	--	--	--	--	-	-	-	-
Com_3145_pos	2-Propanamidoacetic acid	--	C5 H9 N O3	1.593	132.066	374867474.852617	513529974.95567	536840716.581103	543754273.451868	814970892.986432	551462086.758316	456597491.224569	459237906.310689	326367183.690358	459327377.434973	470835804.896486	450881817.268966	465479180.663107	361804289.438176	477479773.187821	451769295.434925	405539167.425549	470262253.005408	417920004.840408	408823365.335846	415690746.388321	404983555.073612	376937333.112819	410387383.76375	505754512.507901	470281427.493039	485215784.722293	467744944.212451	471062389.714626	470263788.986078	402437765.813107	244607728.715629	295977228.612205	321879231.22221	Organic acids and derivatives	Carboxylic acids and derivatives	Amino acids, peptides, and analogues	21709-90-0	HMDB0000783	-	-	-	-
Com_3155_pos	Isopentenyladenine	--	C10 H13 N5	6.13	424.268	673370093.353191	640036642.622603	639774164.477526	643294588.796217	601309865.662703	661419403.886705	845276433.69038	800440793.326719	764725055.27605	810650224.745738	828538132.355207	842346210.857182	222017645.972595	179862562.160164	197148476.182267	232535981.476209	191148849.944124	202141167.022547	121931156.285364	183258186.726195	69631477.8578348	121218424.689846	179531237.99801	76484123.6355421	253323086.993688	325127570.001641	279378043.973163	218031840.379518	199216621.953093	350889182.00072	273199897.111751	287848918.435698	278153410.137569	270140000.140082	Organoheterocyclic compounds	Imidazopyrimidines	Purines and purine derivatives	-	HMDB0245646	C04083	ko01110//Biosynthesis of secondary metabolites	Global and overview maps	Metabolism
Com_3162_pos	5-Methoxyuridine	--	C10 H14 N2 O7	2.99	275.088	58857172.8175769	62056905.4947262	64692593.589194	60033165.9196791	63045077.9257991	67244541.7233741	37138234.3898985	34903646.8692473	36699101.9960211	37649631.9257159	39216942.6408733	37099686.1828316	201331606.296012	127350378.820369	236116699.302352	211667275.711938	114088896.266426	237113871.498819	307162652.522779	435311828.80723	602544197.807654	322412607.985757	446161310.133617	518468734.168983	536076377.936159	569891281.408415	600240527.662401	474836558.637389	507529978.164215	566697438.367203	229455237.342871	245058867.805622	234642584.028915	219951087.913436	--	--	--	--	--	-	-	-	-
Com_3166_pos	TG 9:0_16:4_30:5	--	C58 H94 O6	9.16	931.68	5412232.20340511	5618307.02000747	5644280.4254727	5450794.35400058	5555193.28054768	4949457.53598242	4641660.99060494	4523944.09726354	4517044.67241254	4334856.64915115	4312654.80262281	4600105.38096201	171534333.02637	29084872.8729079	56772334.0582524	169880469.842853	29380682.4932276	60564659.0737004	13543752.373332	5276091.13927735	77658527.2350659	781101909.032758	4975423.31957431	80325365.5869603	895297208.591837	892797189.669648	927778021.591699	942606748.059863	920191124.722055	959534509.199963	82728517.8460552	108883371.273075	104956308.497352	100409130.989695	--	--	--	--	--	-	-	-	-
Com_3167_pos	H-Pro-Hyp-OH	--	C10 H16 N2 O4	5.119	229.119	39412335.5850972	47320120.3972068	13575128.2595708	41037275.0008733	16011343.9946787	21126695.4398368	44409444.4613945	11008223.1464094	18439617.8942765	22520847.8073565	33635294.4106158	22635922.3512011	18227424.5367283	240606966.284483	98001662.0034227	26565413.423008	201104466.358084	80114577.5169075	561533781.190226	475309844.209786	704835091.242026	542928297.512389	469691312.975418	718701390.725854	331908790.124827	817454162.819525	813360426.279652	731303080.404889	850351003.373417	518317955.343331	376229356.087723	366650048.298902	383683972.628624	364108769.132955	--	--	--	--	--	-	-	-	-
Com_3184_pos	MGDG O-16:4_3:0	--	C28 H46 O9	5.983	544.349	1505941.56575412	1604890.39221728	1545323.9379717	1565683.83505585	1580103.55918127	1540129.20634346	1817081.37548291	1909553.06236642	1921039.7526986	2107219.22081873	1953700.21391032	2058688.63472347	1461212.21388962	1142621.75624356	1433683.30173529	1529151.12536438	1154886.83291072	1370444.29909005	1396570.63261199	1518543.51378615	58276419.2748314	1392552.9330986	1458100.82177571	57985026.1055007	903504298.272556	932351195.622434	946763648.677191	892290081.108814	932854140.487699	910432188.44259	1272528.69711652	1746802.57884169	1388627.87553582	1320041.73951488	--	--	--	--	--	-	-	-	-
Com_3196_pos	DG O-18:3_18:5	--	C39 H62 O4	11.524	612.497	34771148.6096152	31235059.3119228	42760750.2208934	20763856.8696691	22912366.9695073	22042485.9194109	21467109.4440719	15731960.203978	24944486.7337173	11466696.8029394	11764651.0529052	12791054.7411704	1391481.78476176	81455177.0706586	35941669.0613202	1389419.79794006	82834494.5091676	46021977.0823161	16709275.5485456	243224923.981182	875542854.044513	9241059.90185484	369521204.189912	737322667.474249	7366921.54441578	3221049.60209121	2710756.02550246	2533597.96680355	1680259.11929182	2325721.81006825	152797684.55774	84480483.4210972	146185038.234031	152818817.427876	--	--	--	--	--	-	-	-	-
Com_3220_pos	9-benzyl-2,3,4,9-tetrahydro-1H-carbazol-4-one	--	C19 H17 N O	5.261	276.135	106618982.354906	102082032.139499	92384889.3320245	96004144.4778327	85141544.4172993	91582412.6636826	36592127.8715148	35804646.7886869	31994600.4916899	39013221.4102081	41369183.8634058	41052166.8113903	27854671.7277519	124386732.938029	108332116.008405	28566618.0472349	121340019.300308	100587002.294432	42240232.7068306	95103715.9729869	431210134.464314	159566777.282716	110252275.44422	410762931.363545	552854564.70329	4.72957e+08	555618451.165464	447441516.786104	545349849.901263	64986388.4446626	191874334.438963	201898318.519468	200722687.440785	194289243.637302	--	--	--	--	--	-	-	-	-
Com_3227_pos	Isoquinoline	--	C9 H7 N	5.213	130.065	604738442.542322	706077249.027486	651469338.137445	637776791.404287	595124493.206674	617531484.823496	569902510.855789	520371775.152377	467924950.517556	506765249.156165	559990291.592853	607371479.184235	646325810.379763	745862216.793441	648628876.657301	548732066.651661	554222993.993919	676627377.012228	440123628.451239	451438052.578767	588753952.253766	444476042.754309	460297340.310333	584181844.698996	733450269.776732	659023377.934571	519967855.065659	714771776.99794	690347663.363136	687352319.790848	629061705.060574	636409453.807898	668690649.871641	493531878.063894	Organoheterocyclic compounds	Isoquinolines and derivatives	-	119-65-3	HMDB0034244	-	-	-	-
Com_3241_pos	7-(2-aminophenyl)heptanoic acid	--	C13 H19 N O2	1.416	244.13	124551602.189647	113481657.763638	103333307.258615	100834637.443868	117513949.803694	114230944.142266	60339722.8467114	41308734.8765858	48558854.371416	56401092.5696871	56778356.6936586	62753862.1146277	285139318.626808	518147095.835163	518252354.543318	286247750.591295	518158107.715053	500910563.051809	718281075.47979	744740409.151448	865203284.000085	588906325.411893	740556122.879457	703751760.08898	640018619.676172	807065791.916101	688930006.583711	754459594.272721	720316518.916459	684870875.471926	420675700.304705	510123389.444386	482593113.824939	422541985.890352	--	--	--	--	--	-	-	-	-
Com_3246_pos	MG 20:5	--	C23 H36 O4	7.852	394.293	520909442.80977	366189873.646306	379491236.82683	343038149.532036	499509920.160662	472003896.445959	469449598.23206	320290810.592744	141903147.822427	315745524.279736	162808298.55924	51358718.4858667	936715412.743057	56137869.6448602	367402036.839461	917378330.501325	214689753.393908	361059461.009272	221910396.85156	11095852.3591292	4928613.56004271	210322054.002194	2.0436e+07	49506075.2751605	246052550.156417	261782538.01339	260319410.509825	266535821.984784	11221929.4039314	257146070.271221	367781596.53664	372039204.228133	361648448.497934	364279865.885246	--	--	--	--	--	-	-	-	-
Com_3296_pos	Cer 9:0;2O/16:0	--	C25 H51 N O3	9.309	414.395	315648225.636446	290788539.185527	287232934.971027	279265681.498012	275302732.73912	151123704.316338	1.54319e+08	118299724.567687	224267300.253016	47938471.4537718	93069588.2999448	101104643.685736	7500059.21792781	762064113.763318	534794774.912523	5559722.7764781	760847454.344837	526775520.862064	4225077.89375973	247181190.713006	483278311.682356	4021463.75938737	245947536.99007	503137920.140903	3910276.3347196	3913850.26851777	3982925.2668678	4146326.19563078	4121090.05016049	4262263.97850978	244359830.131444	234204922.19423	230933140.506255	243988734.771904	--	--	--	--	--	-	-	-	-
Com_3308_pos	--	Delta-Tridecalactone	C13 H24 O2	8.149	463.319	7694320.58958637	9499089.18428291	6.93231e+06	8730692.22198315	7975458.09005382	8157860.05761127	8502083.89672605	8829423.93898452	10728064.7381851	10318589.3091915	11363457.0968152	8324773.24462282	704584391.089283	148663174.134329	267692959.759831	920880677.98703	159455262.127996	247569579.221016	142184213.722689	25815057.3272426	74240588.9019924	142484303.990999	23242042.5253252	42881033.4196735	155960299.527824	161478844.823314	160436569.685642	173307318.444189	179142074.54756	171839766.71589	215342349.27865	232117669.383083	195504239.032484	205895474.180511	--	--	--	--	--	-	-	-	-
Com_3319_pos	DG O-16:2_18:4	--	C37 H62 O4	11.265	610.482	204358346.843774	188921988.476639	166363243.673614	183258128.593448	176040352.389348	162276184.478736	56230209.6578719	47125245.5750001	71720696.9493408	42225656.0130567	30818288.879662	42135116.076055	2093981.8728955	72302866.3672163	81070255.7679288	1868380.2637737	64362544.2263516	82799149.2982372	10670672.4654405	87815005.0008175	815511276.385112	11500256.9531047	89400950.2371028	846410478.728011	7684561.64589722	7557954.17186626	8415326.39779232	8106264.43000701	8210336.86189579	7688934.27706212	117689033.495826	103530200.921373	111350185.288048	97443513.432911	--	--	--	--	--	-	-	-	-
Com_3346_pos	(2E,4E)-N-(2-methylpropyl)dodeca-2,4-dienamide	--	C16 H29 N O	8.484	252.233	606493688.983122	611185073.434782	597379859.845473	597884432.666218	585441054.459677	579697013.999399	513782253.094807	506297023.489367	520999766.846205	517303456.228836	506498669.536213	510771649.368442	618559146.822112	581346336.00537	545481114.722586	637315354.389181	600289869.982534	529397572.059995	519307920.183854	607621983.635249	830390117.316001	522861862.717671	571176452.342335	815946975.28054	407474665.241747	13206509.8323622	416138399.662611	420773558.793979	402199296.790597	395539307.292319	542290995.101578	577970029.706842	548626263.200979	532665849.886295	--	--	--	--	--	-	-	-	-
Com_3365_pos	ALK	--	C15 H30 N4 O4	4.709	331.235	56122837.6092852	38856426.5904553	40273062.1029114	33886693.1119827	3.62643e+07	42748080.5351768	12074209.3107337	17882501.8934022	18450652.6153536	18738334.1094462	18296872.4415076	11136502.675244	25287058.2944927	103446213.533545	35054653.9139732	28176527.740975	75029298.8061441	39181421.0315964	255374386.064947	268676824.427791	119619010.526753	225132380.208775	269895197.310106	135912770.756595	195452905.355556	175433370.219993	202253280.301208	164075492.371311	159150091.774302	194688932.922646	175281447.049154	186669273.474325	165364777.712443	187644083.041847	--	--	--	--	--	-	-	-	-
Com_3373_pos	2-Benzyl-5-[(3S)-1-cyclobutyl-3-pyrrolidinyl]-1,3,4-oxadiazole	--	C17 H21 N3 O	1.15	142.59	676194669.035853	615229058.398515	627013793.42921	629165210.544626	598292874.454615	627115957.060749	187513734.188858	198094191.234666	204496044.22026	199231910.008725	189911099.101436	188887908.109274	40502149.8913111	161816194.955525	3845212.44697604	42125203.453576	159317576.385997	3680349.44075939	56653861.2424662	111698622.07927	5959642.7557017	41929598.5623458	110661895.73107	8743977.64072098	27780074.4156179	27129802.5655275	26867394.5006633	27426984.7524673	19435595.678843	28773247.6325308	174765930.931291	193194064.081515	178897611.73836	186164268.625188	--	--	--	--	--	-	-	-	-
Com_3375_pos	3-hydroxyquinuclidine-3-carbonitrile hydrochloride	--	C8 H12 N2 O	1.83	153.102	326443496.989832	348692167.668191	342242981.883806	3.54952e+08	345568946.261261	353287270.400367	247025040.303168	315934813.624457	297357114.251124	313479052.490615	308077184.837274	3.0869e+08	161320756.169658	169658522.158263	147844356.16226	158397159.647975	172869464.608681	142448599.342616	138378025.504196	128336446.024692	110268841.089288	138995609.393121	133452599.451009	106252614.99757	122988898.51938	116270937.767042	110837187.597318	114910506.456349	109330111.255574	108962432.034046	180788490.000817	121341221.829145	134543947.752785	145300950.845497	--	--	--	--	--	-	-	-	-
Com_3419_pos	3-(tert-butyl)-1-methyl-4,5-dihydro-1H-pyrazol-5-one	--	C8 H14 N2 O	2.079	155.118	254044472.299908	235219400.145489	257706765.784338	266397078.077979	263207425.708125	266026886.837755	304574393.390438	303635399.008985	323614518.14488	301863116.401215	295999886.432095	300572689.652876	411369283.536791	494501641.059852	495383895.423875	390242415.181057	499703110.536909	517860961.204282	235281656.286666	94602106.4729756	95300186.5363258	225726464.367487	96551005.5567794	95271816.0108025	118499855.510356	112667317.80712	115004773.654611	113938401.957928	116962910.086494	112414067.451864	263383212.723062	258244513.939118	234362184.531474	219732485.698344	--	--	--	--	--	-	-	-	-
Com_3480_pos	DG 18:1_18:1	--	C39 H72 O5	9.86	660.555	32266011.8833851	19047394.734301	24653255.8969527	23980642.1166628	23287743.3185722	25965223.2131722	42906707.5048126	53459573.3557629	39457095.8240356	40896609.5441038	43422651.8506973	43422296.7387346	36910472.6358512	124943874.17308	28785075.8851034	43649887.2590724	93745720.9694517	38113709.9103827	191234586.506928	610159661.905881	565711178.222869	210161766.641229	577258773.707487	493123027.203232	305289279.610749	309382348.940943	326104823.392246	332387650.093849	297142938.240947	306174909.002685	278955446.292033	370538533.557827	380910657.354635	350688458.57403	--	--	--	--	--	-	-	-	-
Com_3481_pos	SL 19:0;O/19:0	--	C38 H77 N O5 S	9.858	660.555	27216932.6730944	19047394.734301	24653255.8969527	19690987.6823301	19207711.0506161	24873749.157115	42906707.5048126	53459573.3557629	39457095.8240356	40896609.5441038	43422651.8506973	43422296.7387346	36910472.6358512	124943874.17308	28785075.8851034	43649887.2590724	93745720.9694517	38113709.9103827	191234586.506928	610159661.905881	565711178.222869	210161766.641229	577258773.707487	493123027.203232	305289279.610749	309382348.940943	326104823.392246	332387650.093849	297142938.240947	306174909.002685	278955446.292033	370538533.557827	380910657.354635	350688458.57403	--	--	--	--	--	-	-	-	-
Com_3483_pos	AHexCer (O-26:1)16:1;2O/16:4;O	--	C64 H113 N O10	10.545	1056.85	4105204.55503276	276438791.990108	647710307.887347	712695195.217185	688907866.950477	727491265.820644	717737065.73448	729424189.538589	191485524.716028	283660910.648765	109074701.136233	229430506.743595	3076724.97380036	6170698.41087488	3594928.83426882	1880081.05276408	6700945.81217685	4198463.14107374	2177916.73047176	5845138.69342764	8870682.58363351	2110259.47715073	5880811.58320413	27185592.9171512	60857454.8380508	1780484.51989738	1686345.70559687	1439414.67170865	1729466.52837443	1558914.30942474	4497230.07610765	5463409.14477313	4157532.44722566	3890414.54672661	--	--	--	--	--	-	-	-	-
Com_3487_pos	Cer 8:0;2O/16:0	--	C24 H49 N O3	9.017	400.379	307628085.322652	315678405.60445	298629382.931687	282704596.027657	277246459.897105	255795395.471346	105167736.140655	76957237.7712431	140453725.866448	65099412.9037314	66968828.7637836	70812937.9598438	12657574.358576	592963848.492571	385561459.567625	11330464.6002398	603051115.067883	388878294.246992	10263599.1400864	448308163.746904	774360194.406438	7999883.49470337	449533340.557532	798433253.866937	17010147.481902	14162693.2266567	14302575.1142595	14831582.1408951	14337918.7058571	15074432.4484571	287465251.493833	250797924.762046	252020612.895232	275195325.06483	--	--	--	--	--	-	-	-	-
Com_3492_pos	Cer 8:0;3O/20:1;(2OH)	--	C28 H55 N O5	8.416	486.416	22517148.6936579	22156135.3967141	23202534.2899082	23428619.4104922	21048489.6918578	19072802.9267307	5009894.8776936	4540751.36318524	6000678.37119338	4410071.51449223	4773411.00967706	4537515.31199611	20365443.4492755	723906450.224094	137822390.083822	19748020.8144802	6.82947e+08	145496274.535495	14969142.6357384	207318082.901295	189030302.524187	15127476.2547621	200748701.658469	184236870.281737	1919628.73864019	2857525.63013349	1824727.40705521	2603309.47806266	1644249.86883031	1800129.80168547	143255736.57488	157951317.372635	133167792.875813	140774231.082977	--	--	--	--	--	-	-	-	-
Com_3495_pos	N-[(4-hydroxy-3-methoxyphenyl)methyl]-8-methylnonanamide	--	C18 H29 N O3	7.538	325.253	597617503.999954	555119883.493007	566703160.984132	578032302.261068	551585150.173383	536975503.81287	712517459.586386	740848923.579554	727082674.247443	752586945.568028	745497130.499378	729906003.028786	183942097.825294	38095022.0903944	99148385.2348486	181128561.794297	50717735.3010761	333385370.58357	142233728.47266	114274774.780459	95680261.0695799	129353211.635947	113621574.122791	95415920.9169247	181345975.385623	188988131.451396	180966760.201988	266305063.917154	173117103.895126	185172327.607988	158876646.234561	198866458.315376	87256143.8325297	197657427.488772	--	--	--	--	--	-	-	-	-
Com_3526_pos	Alternariol	--	C14 H10 O5	2.03	259.056	11847710.3949325	11681457.5715043	11035476.2560638	11150066.3861231	11131334.1944698	11616058.9560887	10977390.3016197	10851142.4027235	10169953.4065766	10967304.8550056	11214119.6646289	10716034.3203975	12355595.1936456	6391061.85164128	188868517.532677	10164414.0510381	44426508.7111404	191808188.197131	337281147.982119	495591318.726999	779570185.082569	345407646.363971	478716067.504696	779671666.307163	502450994.253255	495675428.550111	507575122.339953	508604963.509725	507141215.319002	506524590.997968	211550060.802445	216664166.49668	206135826.789356	196300967.434773	Phenylpropanoids and polyketides	Coumarins and derivatives	-	641-38-3	HMDB0030831	-	-	-	-
Com_3537_pos	Palmitoleic acid	--	C16 H30 O2	7.78	255.232	442315348.965929	431114466.00543	418382363.257904	438023432.594601	411562427.491661	439945382.616612	692285195.29995	743678894.896539	663368558.209093	718792675.297949	728012262.968583	729450167.506144	14173081.763704	23366623.2363214	44976235.5123092	13417712.3024697	24550664.3026501	45507813.497828	7556371.97329001	16057486.8787983	13042703.2865438	11960994.8536275	17701800.2303895	15357784.484962	8879405.71334481	9150330.58797434	11438251.8024604	1.09969e+07	11826921.4292288	14600685.3513712	102193726.123332	121778003.868143	108113436.784773	113731122.770954	Lipids and lipid-like molecules	Fatty Acyls	Fatty acids and conjugates	10030-73-6	HMDB0012328	C08362	ko01100//Metabolic pathways;ko00061//Fatty acid biosynthesis	Global and overview maps;Lipid metabolism	Metabolism
Com_3619_pos	SL 14:3;O/10:0	--	C24 H43 N O5 S	8.716	475.319	15949096.1803118	15227682.054784	15911845.0332099	15986303.9552199	15918907.2048834	16315396.3917095	14181452.5093637	12150160.3197451	5971331.31495352	6123247.17872434	13183555.3624796	13746640.645135	524727432.831909	242370273.385601	354762042.430424	539860011.655444	251531345.904257	350570883.086149	350316258.487396	15858065.8249368	153397236.775712	339156228.514704	17525799.0351311	165137848.014565	402542770.341904	397107979.904344	134887575.061863	411023195.119867	407039339.795214	137543995.567405	246743746.155091	286792232.875446	273706792.452401	260143567.680868	--	--	--	--	--	-	-	-	-
Com_3634_pos	SL 11:1;O/20:2;O	--	C31 H57 N O6 S	6.883	572.396	143072748.944926	144308223.701616	148708501.688443	153499456.336145	147293960.851621	152621439.221203	613306109.538017	605968604.749608	594031446.252411	639256058.591735	720202976.939675	616365800.381344	55587465.3104095	14724470.6647031	62302338.0185742	61050832.8607474	12702079.9854607	59599573.6474581	258464756.824537	1551067.14739419	65636691.3505932	227164425.76282	1693916.26001679	63273436.1698013	349217158.983832	400371352.926475	415675048.584183	380221241.444744	368929676.253981	436028587.97403	122606687.770789	145692638.068417	142025704.048728	125322691.733079	--	--	--	--	--	-	-	-	-
Com_3668_pos	Cer 10:0;2O/16:0	--	C26 H53 N O3	9.509	428.411	698539470.804258	689539847.534327	670654414.037794	645793240.130193	645067556.431643	580610654.208542	219253676.66061	147996056.823953	324278333.255274	119826668.404062	140232558.023655	136650925.006862	1249298.46895061	373961073.227129	116071817.553648	2091158.25463597	373766458.760355	116563424.287054	1628216.3617515	292144349.185664	333145809.620224	1200282.07025612	303419159.503723	353773928.922579	1076603.22521171	1201837.80731979	1151186.6909526	1108611.1471382	997402.786871462	960652.248967259	204527198.768052	179245312.783551	176884796.400921	193244862.265444	--	--	--	--	--	-	-	-	-
Com_3684_pos	6-{[2-(2-oxo-1-imidazolidinyl)ethyl]amino}-2-pyridinecarbonitrile	--	C11 H13 N5 O	4.706	232.119	30130875.2589892	6502545.52589755	32887455.1902699	32024887.2662947	5751126.26767477	31200485.334066	25298748.7232045	24963659.6551565	20952666.5540481	29926997.6865993	26682509.3824727	28512120.927879	26251020.2738926	247274981.992582	546000549.730003	99097873.7753603	208164195.333834	589545384.865158	360228233.883461	598727367.865249	217459854.265823	378626546.075789	609419213.93574	245374997.433487	179985258.347314	178435690.110686	176788049.43907	186071188.199637	183176154.464285	179619236.787629	278431290.591643	287874763.373539	267256922.738354	264141317.757448	--	--	--	--	--	-	-	-	-
Com_3706_pos	SM 8:1;2O/9:0	--	C22 H45 N2 O6 P	6.355	465.302	29754608.568512	39581473.6185175	33183340.6920932	30102306.5438456	29769537.0812774	23906310.8278794	26966148.9316632	25321873.5429709	27678436.9586983	32210393.6515078	33749036.9320386	26475049.4137152	364037569.862812	78472404.8650135	314154447.004722	395139391.941193	164598251.647461	323664320.973768	318799427.514515	131068416.870332	107016579.857723	486143317.152552	132465062.797431	110340549.192081	316752441.001548	307965350.316621	501462915.637938	162932180.26966	459733429.317322	163334058.487928	287371540.356676	299900838.584729	300049679.369615	291910482.241394	--	--	--	--	--	-	-	-	-
Com_3713_pos	SM 9:1;2O/20:3	--	C34 H63 N2 O6 P	10.739	627.461	381632856.747738	365235382.761199	289141736.90241	284593136.331773	289523289.68144	270686167.681504	496577472.907552	397612507.04277	675397361.858216	371593380.522958	363173227.911627	395248233.513468	24778809.5265753	156326865.522744	254087666.090189	24720343.1163872	165681587.399442	276218663.223702	18301525.2583631	24979649.0854358	70503953.3038038	3979343.83794626	21941344.8339374	64380092.7325799	11928337.1004646	8311864.16052469	8519067.35956266	7861302.67168576	8839362.0478099	6775683.91967083	107852020.634758	83836451.4199129	85630553.6589523	84790812.0412222	--	--	--	--	--	-	-	-	-
Com_3739_pos	3,4,10,11-tetramethoxy-7,8,12b,13-tetrahydro-5H-6-azatetraphene	--	C21 H25 N O4	5.284	356.182	5041229.00114508	4105820.14674235	4678538.34250745	4252389.78942225	3327238.69030634	4235408.85281517	4799311.82312883	5993677.30013062	8002543.35102452	1591924.64315601	3683656.57986126	5095773.66559222	11967906.4711916	152848242.802793	160344308.948094	5833900.17518892	107841490.519983	128955626.815671	390802875.305683	67683618.0195355	727514692.105153	377905598.967096	95766761.9130392	708608821.253775	393593002.120064	407241553.943949	405093185.432707	411539035.123054	402424258.87462	393908869.159489	120494037.983108	120781264.23362	172989426.53056	126803067.666241	--	--	--	--	--	-	-	-	-
Com_3764_pos	LPC O-15:0	--	C23 H50 N O6 P	5.736	468.348	129043963.942459	124779536.246881	122831851.352356	127616255.504653	112515657.059806	121562986.490857	79344483.397868	67058032.7119552	80186775.1548617	74433093.8551886	58871087.5732095	75303257.3397752	134223579.773056	97149711.8448273	92394105.3831058	140092576.216453	94388059.2559002	92077718.1924391	294878813.588716	7804536.17880294	131188050.628972	296592910.450979	6979931.7306462	140181182.815579	632079449.532399	638902016.971815	635522459.543871	685369761.550164	649992786.61175	672114638.637681	213049322.786649	211757057.975194	202028190.645093	200814236.458545	--	--	--	--	--	-	-	-	-
Com_3790_pos	4-methoxy-6-[2-(4-methoxyphenyl)ethyl]-2H-pyran-2-one	--	C15 H16 O4	5.835	261.108	2476240.82609595	2579937.69848328	2336366.50856548	2493982.07268339	2528310.66254079	2455632.5567313	3059193.45942259	3341572.18858018	3288861.43885688	3505801.2972244	3468429.56591864	3484305.6374603	4706601.42468108	34414625.2452969	10942067.1540845	6129768.50825794	35051107.4377041	12545730.1189015	94095713.8445837	404895175.476962	137698961.858621	87818799.1555726	397960309.920649	147269766.524436	31653167.0706222	29120157.4087551	30698027.2589172	33140703.9669887	29982513.1756505	34392092.6336528	30757499.6716837	25702921.1384453	24671465.5933509	28479951.7139645	--	--	--	--	--	-	-	-	-
Com_3853_pos	11-Deoxy prostaglandin F1α	--	C20 H36 O4	8.303	363.251	349947819.421026	300288993.460038	299468931.871821	320529561.86472	344692800.508546	312748969.270784	633712624.237309	628840389.438457	635087299.071917	674241920.940986	659389414.523467	615079275.477823	95365957.4071185	66632648.1979473	99356856.1562208	52479247.514677	51891459.8550721	75104191.121126	29390104.0007894	27233988.4355951	48727784.6910736	39929380.6984894	31058228.3069207	49027913.7392151	81471416.5755095	37829371.3442598	80770467.3593923	132682123.461482	80688753.3959998	39078678.4766309	158729264.613098	145561186.988443	155802653.465733	175338560.734648	--	--	--	--	--	-	-	-	-
Com_3867_pos	PLK	--	C17 H32 N4 O4	5.072	357.25	71615837.8837532	98516302.1509917	79449438.4610426	62312958.7766377	62686874.376682	58524642.2948612	49085797.2684362	4631680.78873129	27755768.6929499	33988047.2736248	26083964.6034906	53043849.6472696	30799489.6263978	1.35547e+08	35189772.3143878	27014703.2062696	119561575.96314	41964815.4628969	273516407.476153	230672511.487964	179324400.041824	279284079.788988	220676038.615584	163187740.691822	328203553.331766	49580222.359347	332175632.161826	334803120.626949	341135253.404388	345376006.484376	197377396.081068	226027270.21512	224658729.197749	214340207.75365	--	--	--	--	--	-	-	-	-
Com_3899_pos	Rutamarin	--	C21 H24 O5	5.829	357.17	6166094.76086077	6.42431e+06	5817793.30027003	6292157.12884966	6295754.01787559	6114778.04706594	10911218.4227376	10398062.8357468	9673622.45973285	8729806.39993558	8950035.6800476	10041182.3040553	277461777.291076	41776628.9051933	189648223.751958	324914637.638006	37877146.5929246	192006045.198341	444198686.877171	6194876.80333012	147921707.058781	451547978.54221	6316678.80950635	141053984.781639	6.98477e+08	712517596.828898	726825559.494223	735079669.724933	707822517.993005	751482155.872048	208977474.394033	220203637.85457	209069674.449058	207587774.121189	Phenylpropanoids and polyketides	Coumarins and derivatives	Furanocoumarins	14882-94-1	HMDB0030666	-	-	-	-
Com_3918_pos	Stanozolol	--	C21 H32 N2 O	6.21	329.255	35123201.8530178	38825874.0699521	418902411.854498	418806366.405901	409851534.789261	418210513.205867	83222221.9096299	83097854.3500936	636564831.847654	85697807.9162554	80467149.1459478	85411866.8460524	13708085.452956	13880985.1908026	39890691.0776144	16727084.7507681	14610519.1389045	42743711.3651017	2484982.26122638	2478053.40369379	1685471.05414157	2543227.72006796	2262009.7945546	1661032.85118777	2511126.00158727	2706704.9052651	2731756.84870645	2767407.56079704	2646943.94651642	2709804.42245423	105120493.519806	114799867.11006	108197039.351453	112596052.530814	Lipids and lipid-like molecules	Steroids and steroid derivatives	Estrane steroids	10418-03-8	HMDB0003116	-	-	-	-
Com_3977_pos	LPC 18:2-SN1	--	C26 H50 N O7 P	8.948	520.341	29833402.6259295	31788603.9399495	34122570.2299405	31965469.3838891	33728100.0725465	32374871.0108382	39953757.083712	35170353.6966532	37949917.2530988	38471614.4218314	42363283.677013	41642314.575349	530487598.237406	355315195.302323	140892351.87307	558767802.400326	365984097.495861	137670913.228827	182759196.23628	15956329.573989	4336790.25753059	194059246.361227	13509836.3068349	7144748.49832285	2666016.29091867	2502430.22748842	2527219.61738355	2515741.36944357	2520212.77333795	2735497.73357036	197344176.565408	200359296.720986	188355160.693863	202689894.421337	--	--	--	--	--	-	-	-	-
Com_3995_pos	SL 15:2;O/26:4	--	C41 H71 N O5 S	8.674	707.531	726050.337064064	737205.760940808	711100.898128234	747232.003835243	732016.413810509	801811.177344215	813351.129293163	841482.29850642	822267.582093113	783079.006438487	820964.654093534	800052.456050269	55757420.1614699	424962418.268081	398555067.938749	53636897.8700025	425968270.919107	392870889.406653	406821729.303541	585298.598145381	3203028.04247905	393566954.470725	572508.199943076	3934871.16134796	235804413.600038	273914278.088809	294500352.161339	272779693.841009	274867467.677807	282631423.821404	116861716.360387	136150443.790549	128317021.536221	109135045.435532	--	--	--	--	--	-	-	-	-
Com_4036_pos	DGDG O-15:0_19:2	--	C49 H90 O14	9.235	444.338	272407160.317992	265386210.706064	262990352.551833	267153542.45598	249601398.131581	232153161.203011	169676118.762188	162127283.806206	164563410.114035	168719635.25466	171259100.792551	163072735.700594	184857319.016728	582670970.868533	78712749.8236729	179429442.721884	597553747.387164	411517359.320687	203931524.580477	5.39896e+08	520063516.047101	210317917.61148	554151966.913363	537911467.850093	95302958.206282	101325034.163753	104740742.454999	102378901.111373	94616732.5643281	93964597.1980478	290592057.350375	321571450.27608	308793157.75266	313134328.45087	--	--	--	--	--	-	-	-	-
Com_4070_pos	SL 15:2;O/18:2	--	C33 H59 N O5 S	9.965	599.436	525545641.393343	354344266.502167	412950277.083463	387372800.69478	351549805.245111	381006704.007612	364160717.650675	391140677.985306	393541069.400414	354285657.369787	381093759.551698	414630713.661619	237119649.109181	393932575.374522	214132298.123239	262130090.309059	308978066.050155	255558033.070193	278104962.057822	414746415.915812	270438583.567054	327188347.307045	408269137.055104	291122628.972476	113200873.141045	146368382.594435	158681825.961783	167154798.083215	1.70767e+08	157641066.644683	333914853.007685	438267844.579595	350532268.834947	349343311.802402	--	--	--	--	--	-	-	-	-
Com_4078_pos	NAGlySer 13:1/22:3	--	C40 H68 N2 O7	8.67	706.523	766245.728072957	778018.735334359	818089.520090604	788600.048219012	856126.771840565	1140388.06664225	961688.575725632	922661.526325053	885190.934413332	876720.870614431	922930.722199487	887702.813716339	54994296.8804456	414253972.258767	389138357.087851	54052029.4753468	419109611.896583	388540214.459695	393735675.565891	617701.731658884	2585837.50867437	386282688.239383	604203.235091141	3228046.19342961	247211366.540359	265404058.747067	288702295.452251	266928098.263103	265754888.145314	282959281.49347	115775016.93795	133910814.277748	127423156.727034	109135045.435532	--	--	--	--	--	-	-	-	-
Com_4094_pos	2,6-Di-tert-butyl-1,4-benzoquinone	--	C14 H20 O2	6.154	221.154	433730916.456554	464735791.634006	60931967.2826227	507659197.387418	473745780.26822	431113794.167706	610703232.626339	610914640.75735	568576444.907609	627261725.786905	546563954.43913	576949531.626732	183723186.645596	136484902.140261	147663807.069432	194152819.290091	168681136.436344	151649415.018006	89876937.9798461	54216887.9643119	58754474.3974837	95273405.8284259	55335193.5751623	58265031.8945638	65484686.8367703	92006361.3955138	91843543.3432581	81499260.2263872	89771100.5250804	93191416.7107806	2.18528e+08	184701214.40784	269450375.950384	186056285.311674	Lipids and lipid-like molecules	Prenol lipids	Monoterpenoids	719-22-2	HMDB0013817	-	-	-	-
Com_4117_pos	16-Heptadecyne-1,2,4-triol	--	C17 H32 O3	8.149	307.225	612483052.987781	606690083.074315	584831232.592059	592776984.626171	572521854.246073	566278166.599659	453050389.039454	475488040.361085	61266359.4666281	455518438.185472	472789926.593767	453920053.379271	55397930.8585487	203477925.107085	512532728.659813	114063491.431979	2.30286e+08	486441863.662693	245065763.371989	367449336.756109	467360795.161597	239318153.716679	376934395.512621	464160088.624304	362866816.421818	387678261.458278	429207946.008551	373995780.387298	368190658.882728	397180990.903336	353828453.058912	369124266.310287	367515834.654705	351219074.874437	--	--	--	--	--	-	-	-	-
Com_4212_pos	NAGly 22:5/15:1	--	C39 H63 N O5	8.79	643.492	17123642.6460362	250882571.785498	255116126.657618	24722157.1228849	253723575.19711	243366818.797216	82303848.0853483	77328449.373515	88549947.1410388	89216142.248084	82431779.2517424	54550542.2116861	2759573.23787588	3614126.82495894	72700378.4546119	2384086.22245586	112529039.291106	77959739.3369226	66658923.4746867	558826901.438458	437855580.515587	88926967.1830818	623025971.95142	442617988.693097	148180945.400038	148224702.337577	168011089.928261	173629302.33315	158966607.229181	160396624.457317	20300004.7149352	25422484.811514	22629337.0446975	24060227.1440407	--	--	--	--	--	-	-	-	-
Com_4232_pos	SL 16:2;O/22:6	--	C38 H61 N O5 S	9.103	661.466	248511304.413763	226904561.359265	255503598.513227	241203433.524039	233963276.248677	248955605.100209	446486610.972729	446423524.143916	443633520.058423	438437858.40697	456593233.880777	453797080.126807	7.7268e+07	167151760.565204	357081214.75673	76905901.0026794	173701372.131925	3.65495e+08	17197918.1076234	34144077.6926014	101318308.180216	24047709.3683685	34618429.9022937	110955816.601479	20206080.3581096	16155968.1305675	21892225.5976465	22001647.9243592	22282627.1770082	19874517.6043752	159088113.470195	129052351.044789	132697586.783882	140666232.006896	--	--	--	--	--	-	-	-	-
Com_4237_pos	3-hydroxy-2-(3-nitro-4-piperidinobenzyl)propanenitrile	--	C15 H19 N3 O3	1.323	290.146	204340230.720231	188260923.985216	197801117.679844	195936252.137216	176611008.41878	189803388.904868	106036355.928675	104672430.049246	120715969.263547	120223555.504493	106747844.71608	123563156.99108	590850526.020259	453230312.470231	387130602.264272	386671148.062521	460126300.997765	401135943.081055	435633000.770429	500599744.551204	510887103.382419	551518046.40993	555358606.256215	454712980.900133	592117273.748419	574999724.769377	613915985.824021	608211709.88341	596401144.813211	634267105.266402	473582336.109643	429716394.427796	420848725.085377	451167813.564455	--	--	--	--	--	-	-	-	-
Com_4238_pos	N-(2-morpholinophenyl)-2-furamide	--	C15 H16 N2 O3	1.358	290.146	204340230.720231	188260923.985216	197801117.679844	195936252.137216	176611008.41878	189803388.904868	106036355.928675	104672430.049246	112693450.16794	110363817.004354	106747844.71608	123563156.99108	590850526.020259	453230312.470231	387130602.264272	386671148.062521	460126300.997765	401135943.081055	435633000.770429	500599744.551204	510887103.382419	551518046.40993	555358606.256215	454712980.900133	592117273.748419	574999724.769377	613915985.824021	608211709.88341	596401144.813211	634267105.266402	473582336.109643	429716394.427796	420848725.085377	451167813.564455	--	--	--	--	--	-	-	-	-
Com_4261_pos	N-Acetyl-DL-valine	--	C7 H13 N O3	1.435	160.097	49882653.5384834	318003526.648432	312945048.046079	410032592.426915	316450808.135348	330319286.213445	406263059.535276	597221219.747185	396647852.587713	424606761.390662	425662245.044746	427337334.533013	294522872.155446	305829058.146432	235124125.816605	84941177.2057466	304068568.113184	198915395.276396	332047682.678858	342743928.016538	306868857.863409	147213615.057823	322962267.987391	235484225.865622	281861161.43022	323849728.139062	326876369.070796	270787871.05742	277244095.707726	203095775.720473	195943243.034593	203896781.626726	91848609.0251054	231366788.899298	Organic acids and derivatives	Carboxylic acids and derivatives	Amino acids, peptides, and analogues	96-81-1	HMDB0011757	-	-	-	-
Com_4273_pos	Avocadyne 1-acetate	--	C19 H34 O4	9.678	309.243	564014560.476948	522745956.019964	529551806.836525	542899540.082265	521235247.930295	574078946.997873	530214425.86086	431913975.538558	573035937.014839	499197969.881215	587569875.837826	476394782.999029	66464940.6817832	173231038.80733	139668477.736646	63556256.6143004	171874721.058934	141583910.510044	90820357.4256653	73885706.1998271	70183961.0605665	89777157.7110339	81389407.0956634	88122145.8644514	72129980.6748104	49402959.0480924	27538560.1181818	26264635.7417558	25449295.0760994	25528841.2739209	129480264.122724	113278068.504184	110687417.482351	141171931.559885	Lipids and lipid-like molecules	Fatty Acyls	Fatty alcohols	24607-06-5	HMDB0031048	-	-	-	-
Com_4318_pos	SL 16:1;O/22:6	--	C38 H63 N O5 S	9.16	646.439	1.66371e+08	160640075.837364	154577040.670058	149402461.997586	151457137.541531	162116065.551379	398288714.939094	412583798.513749	386879394.490856	425147969.814735	422623030.648817	41784249.005882	85934105.6315893	146737692.999776	328007826.436237	82712535.664113	152759708.561087	331185740.805972	68071758.1620644	189754572.192857	617611235.933244	66034290.5084314	191297461.001976	620520038.724347	29406361.2402571	23956255.5993411	25740099.3150432	27775686.3377496	23122419.6229801	22183105.1038054	178072010.354388	175232992.564298	170156256.536088	170597046.041282	--	--	--	--	--	-	-	-	-
Com_4322_pos	2,4-Dimethylbenzaldehyde	--	C9 H10 O	6.401	135.081	474566149.855045	540485494.520117	465513910.59157	524358833.825138	465101660.058011	476351852.150143	375043075.386102	389411929.669275	373810375.459069	380635546.540447	78254943.4715033	428051032.595993	424655735.132614	4.5424e+08	515745763.651861	432079829.929053	497876062.884168	468573653.599958	485934254.699551	590270662.96454	486259669.134269	518869097.397547	517161901.434544	563272008.199661	515646037.339188	566430626.091838	529780147.824136	534243085.656625	565075473.255755	568017407.928354	420211494.118742	509154454.726884	512952669.135123	418940339.188439	Benzenoids	Benzene and substituted derivatives	Benzoyl derivatives	15764-16-6	HMDB0032142	-	-	-	-
Com_4351_pos	LDGTS 18:1	--	C28 H53 N O6	9.555	500.396	271769271.719922	272029308.790549	240555897.547189	225172796.103252	309184476.394928	294181331.569704	581459253.27089	578603780.164999	543226018.402538	568838597.784304	538786081.91665	568556853.310616	2760573.20447292	22691649.2039327	4720358.17293934	2866617.89949458	23804056.3035164	4558823.59280196	3713334.70044545	6786777.18321327	41623243.4657287	3950210.85180686	7033692.86438339	54330099.811103	63774988.9263998	71836606.6981761	53276992.8893023	59667783.1015219	68728854.6327984	57213899.7447304	31976560.135076	39913189.965851	29061904.6991115	47417684.7706427	--	--	--	--	--	-	-	-	-
Com_4388_pos	Ecgonine	--	C9 H15 N O3	2.554	186.113	93809615.5849598	107377198.82855	109104003.55411	112899963.787082	113675834.153788	114022547.256876	235897278.198231	246064828.678167	236345462.698382	241926178.397406	255583192.187781	250816406.823731	302871111.279337	316974102.544138	326449688.087929	320151011.570105	311014625.058843	331597343.731673	225421717.312582	131438434.596743	134629639.921961	225101559.144806	133791426.955631	133713462.957122	202668573.809021	191844981.757753	188548478.997288	191139438.484627	186381729.084998	186461159.504896	182353419.584589	144620686.101911	154067669.739275	159746082.392058	Alkaloids and derivatives	Tropane alkaloids	-	481-37-8	HMDB0006548	-	-	-	-
Com_4393_pos	Tetramethylpyrazine	--	C8 H12 N2	1.517	154.134	573154153.889004	555941240.329587	273635513.550314	501578111.070679	527555641.441814	554931181.765643	57817897.0877686	79187206.7253935	98703266.3360048	65995832.2457274	65011954.5494424	62930298.6817131	37913513.8821339	89359512.6391761	505133932.066552	39179407.2084305	82646374.4938435	525792454.515757	67731945.4283824	7444555.39669734	14831803.4989508	66112914.3432565	7444871.75407134	7236405.6691799	16780450.9664766	23374699.1360574	13203530.4958165	22405454.7138205	25500618.0507984	9742006.63311352	126775548.884446	109201213.163735	100351608.78959	97427009.8997512	Organoheterocyclic compounds	Diazines	Pyrazines	1124-11-4	HMDB0036584	-	-	-	-
Com_4425_pos	Ethyl sorbate	--	C8 H12 O2	5.832	141.091	63251643.3390268	59545883.4137529	59518857.755461	55596417.1405396	62396749.7084722	66307267.0419731	69795140.0870951	67623536.9758706	68874527.7494626	71630146.9635385	71877606.4567921	45356516.6396756	104786231.000836	173318036.397127	141465576.62515	110995247.715366	164222616.477148	138328685.376868	312019957.403952	537560668.088831	263290435.275061	324775848.415872	510783477.71801	276116202.045652	240997777.111296	217867127.526938	243030768.361398	242483079.943675	257122126.607873	262320578.618681	191098965.828943	197316511.12105	193421317.986253	193907920.372459	Lipids and lipid-like molecules	Fatty Acyls	Fatty acid esters	5941-48-0	HMDB0040463	-	-	-	-
Com_4444_pos	Taurochenodeoxycholic Acid (sodium salt)	--	C26 H45 N O6 S	7.244	482.289	500176718.398933	370097178.615318	479856070.259337	454030314.402905	492716510.73178	487739792.435511	334589280.497037	311170011.436106	363580944.473707	299084941.771645	342672113.709445	306859914.022538	113730420.555466	229534968.604049	178280495.92847	102531968.54247	120745629.127431	172051865.037041	55342188.7061154	160218181.318015	26438070.2979962	62588738.0191794	76703549.2619229	27416926.4815033	9451782.56495641	9736186.47647054	13536692.4673867	10755925.4927137	9092548.06468779	15718081.5397216	89476340.7354588	171888858.93742	209053209.400909	207543181.633038	--	--	--	--	--	-	-	-	-
Com_4446_pos	PC O-18:2	--	C26 H50 N O7 P	8.747	520.341	385166752.322077	381221679.814003	370605517.739643	292579679.351506	343932683.499547	377078674.770582	367622018.015754	340155820.218989	344252556.377089	336809643.251471	342991650.639457	338361299.189517	649266384.307228	279418938.983259	114814141.304622	654318503.10873	270484914.633966	114242035.234879	61127022.3160726	3588306.73512382	1845134.74709452	57245002.7966827	3960905.20097012	1117295.01496752	1273915.21072775	1253635.03450703	1.32443e+06	1419312.25055044	1213826.5667917	1249092.51257273	149739977.245048	165369559.287101	152381978.817464	148800313.182275	--	--	--	--	--	-	-	-	-
Com_4472_pos	1-Palmitoylglycerol	--	C19 H38 O4	9.647	353.267	56219367.9744842	53130772.4027755	55289200.5538663	53981999.2969855	56654751.7246614	58450908.8034504	51705602.4145034	54968279.8840364	54904454.9213073	56939895.4993799	58336983.1695618	64444985.1548034	40447250.7783896	95955762.0767254	46364309.585196	46054151.2603276	88698566.0260936	50206967.8394085	86133426.6781672	584486710.251817	371548641.677605	9.12555e+07	572526379.92303	338945140.623521	120062595.060296	130468254.492994	134783121.273958	139796421.784071	145024311.216437	139697121.363991	157558534.161334	165547893.247777	163273799.419706	156868509.054328	Lipids and lipid-like molecules	Glycerolipids	Monoradylglycerols	-	HMDB0245964	-	-	-	-
Com_4479_pos	--	Phylloquinone	C31 H46 O2	7.325	451.358	6401197.07236426	6252023.08145159	6306541.78521325	6365547.0810236	6166613.99575347	6350181.18682277	8186940.31658886	8732365.17083954	8096252.30293752	8240639.1337428	8131441.8620791	7736919.53063513	243758586.470392	114380004.753701	188705407.762477	258801277.722622	93649105.1506345	190123347.482772	604273292.007699	2717155.10489997	158663980.058266	581047761.128461	2368482.46582418	157109676.901798	606556566.396042	625708947.300455	631225162.239333	605055273.161977	631776075.532395	628152045.841293	226576736.738167	225614277.68983	228825690.951537	229464403.088426	Lipids and lipid-like molecules	Glycerolipids	Triradylcglycerols	-	HMDB0304722	C02059	ko01100//Metabolic pathways;ko01110//Biosynthesis of secondary metabolites;ko00130//Ubiquinone and other terpenoid-quinone biosynthesis	Global and overview maps;Metabolism of cofactors and vitamins	Metabolism
Com_4491_pos	SL 10:1;O/16:4	--	C26 H43 N O5 S	7.073	499.319	230113617.635278	229490624.191004	215463561.646965	269238198.346147	221077816.886284	217775301.587681	308880161.129294	312904189.063975	289978305.570576	309332561.961387	312258566.007233	296597121.639572	83182082.667063	35658297.6130322	4810584.05231293	89489461.1291202	31327754.0861726	4715368.17749323	5975975.96149938	5459611.39078153	5454829.71401804	6036844.59212261	5643413.64750739	5233605.14513322	6352429.95716905	6461531.11486216	6544875.14122405	6249973.43023387	6728929.36363058	6710332.43995497	27866417.0576147	39858549.3928074	40462947.7663732	31929092.6498722	--	--	--	--	--	-	-	-	-
Com_4512_pos	LDGTS 13:0	--	C23 H45 N O6	7.917	454.315	5893522.04469131	8355659.2427949	5457340.79431109	5705236.4102145	5304351.24361485	5409234.02584678	12366028.738536	9981274.06224195	1.39566e+07	10021144.7023111	7416054.07902093	12807990.7761236	5133472.57820032	1723909.5974662	5186064.79533764	4956433.52316023	4481517.31212362	5315288.73772543	5189328.50807101	5910926.48327914	268629396.694645	9855602.29028949	5739418.48876412	256178686.38953	582132285.87343	619389927.446698	591619838.075183	608641077.610742	626211598.51825	626926182.305882	41309982.8809131	41590722.4628751	46385398.2926552	40556677.6264673	--	--	--	--	--	-	-	-	-
Com_4595_pos	--	5-Methylcytosine	C5 H7 N3 O	2.272	126.066	212167805.058323	214119739.051597	206887642.137404	214713538.256039	208618456.886926	216779767.928648	198634238.735323	198864660.573979	189764850.513738	194595042.275741	196738998.490259	190669501.503147	307022865.879031	330286055.461347	358728926.933101	339599447.080552	339145166.629929	364880262.628361	496431271.206126	479837020.658211	496009342.442922	493311515.259901	502031747.457035	530719094.345969	485749130.324713	480242041.602482	493904280.801028	496502145.950511	483957143.428722	493774321.556123	360248908.918448	307689803.808209	318394689.916762	317940013.616122	Organoheterocyclic compounds	Diazines	Pyrimidines and pyrimidine derivatives	554-01-8	HMDB0002894	C02376	ko01100//Metabolic pathways;ko00240//Pyrimidine metabolism	Global and overview maps;Nucleotide metabolism	Metabolism
Com_4661_pos	Cer 10:1;2O/16:3	--	C26 H45 N O3	8.758	420.348	530310248.523147	529460432.192073	477521479.574572	391608691.842108	433934438.293014	402999510.832569	266424329.310258	159098825.676131	309866027.02329	146551239.92401	156183556.437427	162733913.524067	3714807.88606155	220453674.59796	25881016.0190144	2996094.3819273	211480464.77778	27333579.4354265	1896032.06684933	70000325.8918476	95975653.315438	1924160.74187989	70292184.9079118	102097718.545565	2041501.52484182	1786579.44340626	2013111.76338939	2084987.18462865	1777854.58510975	1820600.18851947	139739982.831737	1.46189e+08	153898704.888627	144718286.838657	--	--	--	--	--	-	-	-	-
Com_4684_pos	AHexCer (O-24:0)16:1;2O/16:5;O	--	C62 H109 N O10	11.41	1028.81	406965661.777244	385819358.485256	369990707.48964	357803454.025793	360462914.073255	345697582.40548	338496059.187732	278622385.579275	517143462.173571	247087523.741739	231338104.125785	258339440.450667	935474.077087592	26708036.4190226	2172279.44375323	918533.07131252	23379881.2302136	1586970.5549713	936177.196514506	1601226.28116902	83741186.0075541	943471.954423813	1606964.56588864	72742631.5845906	1011246.64294733	989392.987178098	966259.03146151	907164.753449396	968056.507451043	964422.845399224	64256912.7419747	58058275.0991321	65922289.0416817	63149163.7076096	--	--	--	--	--	-	-	-	-
Com_4689_pos	1-(2-methoxy-4-nitrophenyl)pyrrolidine	--	C11 H14 N2 O3	5.071	223.108	397310661.213703	370219567.203708	377935597.647282	413918714.843778	421627569.946739	398470906.056295	195778923.289122	205134855.754403	197386265.847314	209125548.571561	196893170.141431	203470116.619679	79610449.1321199	173577531.229276	116753712.153296	77280758.3026325	167707546.916908	123505764.799216	58626214.3430255	84968708.5590524	57455600.4622927	57097865.3496348	86788179.9085311	69768453.0889133	60660684.3821532	53235311.0035295	54695250.3433879	59150259.9597435	59699359.1317367	61706853.7359915	140855402.029053	143785259.821285	154082922.27124	136105933.329327	--	--	--	--	--	-	-	-	-
Com_4691_pos	--	Dl-Indole-3-lactic acid	C11 H11 N O3	5.07	223.108	397310661.213703	370219567.203708	377935597.647282	413918714.843778	421627569.946739	398470906.056295	192654781.321694	205134855.754403	197386265.847314	209125548.571561	196893170.141431	203470116.619679	79610449.1321199	173577531.229276	116753712.153296	77280758.3026325	167707546.916908	123505764.799216	56787590.0956762	84968708.5590524	57455600.4622927	57097865.3496348	85195640.232126	69768453.0889133	58581601.5390716	51487141.9076298	54695250.3433879	57542572.6228155	58171827.2197689	61706853.7359915	138017000.011748	143785259.821285	154082922.27124	136105933.329327	--	--	--	--	--	-	-	-	-
Com_4702_pos	Maprotilline	--	C20 H23 N	5.172	278.197	13070087.1844045	15912855.941827	14095545.1054946	14686255.8868884	9260037.59750953	8458072.79752169	16811319.9906945	31272119.9089823	14291571.0986199	19491551.8524511	18973128.8241666	17632678.9338086	113951961.554058	129321792.621287	82323323.4824096	120684395.871873	122477131.815907	82040347.8711175	273753588.538742	407333574.200108	206440695.578873	361769995.529655	548285029.348951	322057611.266033	371171209.024047	283751311.905855	365975305.091056	304129654.797709	390624069.50853	374280577.091316	262912652.032286	194092269.950533	275009411.133212	257213558.316207	--	--	--	--	--	-	-	-	-
Com_4710_pos	HexCer 14:3;2O/3:0	--	C23 H39 N O8	6.134	458.276	41020311.0653724	5134882.57298108	18623488.1853165	16915247.0997115	23435554.3257697	21296704.009392	34289524.5497443	18252839.9528653	34273028.2569527	33366896.4026216	33519876.8829119	34130183.4387282	218058192.769012	111879303.806885	551043084.940986	221069867.322085	107738683.628498	544064537.494316	65679610.6674813	38457618.203741	22047157.5118142	65099532.9266567	34030472.9605525	22072603.3034307	82661064.5980196	85398471.2681739	82002248.3304524	83474775.9330536	84534407.4625077	83949469.169656	105686377.632547	111462422.185254	97781643.6916663	1.04817e+08	--	--	--	--	--	-	-	-	-
Com_4759_pos	SL 15:3;O/22:6	--	C37 H57 N O5 S	9.23	645.435	77687854.9569733	77285757.1132972	79357491.5002832	76452869.1194927	75148771.0930435	72999857.9007034	107459212.575998	195674060.993415	195104012.557044	205549313.042532	202523240.932445	203401628.682575	97070411.5428973	117318709.897846	263379948.780993	97021762.3909024	118021138.43769	262457981.03392	2.65566e+07	57607843.276436	135523314.81534	26066296.6064864	60172930.5810682	136016423.640585	14973853.2927544	14796572.425975	14741788.4532491	14606865.373428	14167810.4014739	14675214.8548576	92162668.4896123	89440978.5872315	89528971.0029952	88115473.809734	--	--	--	--	--	-	-	-	-
Com_4768_pos	3,6-bis[(1H-indol-3-yl)methyl]piperazine-2,5-dione	--	C22 H20 N4 O2	6.161	395.147	3469007.92042588	3361301.63834476	3262482.99612718	3370407.15062414	3478297.38838613	3422171.66669367	4074097.57990919	3950617.53641842	3823375.12409831	4047090.58026669	4085423.41091672	4085175.99007561	388330922.433913	77476691.9679248	133022898.806319	392278259.382278	77635631.7597905	135508718.001221	530955989.403269	4528959.6770942	77115420.2816659	563805388.803722	4742145.28231326	77205227.5801571	522871295.155576	543730014.310798	541369611.490164	569482761.999228	543841010.646188	538333709.882833	158604239.972888	193280785.037154	179867179.45496	164118857.076438	--	--	--	--	--	-	-	-	-
Com_4785_pos	N-Methyllysine	--	C7 H16 N2 O2	1.522	161.129	149385964.252657	147104274.903538	142820169.334119	153614143.890859	144626224.125909	146899465.404153	481169723.253344	479222745.827393	504592014.484601	476141631.238938	486564049.027098	478138032.439463	51425267.1221026	51911462.5787333	57777582.4483172	44890627.2382212	50634448.4964286	62216467.2494867	15401575.1953055	14554950.4499253	17470336.7258524	15943288.3158764	15107956.6523758	18084888.0141072	20592562.0673039	19819943.0565983	19164749.3470234	20019663.0712819	21118040.389874	20481624.9538776	79521734.1137548	82688785.1322616	77990490.9329933	79785830.6533553	--	--	--	--	--	-	-	-	-
Com_4791_pos	Methyl Violet	--	C24 H27 N3	6.062	358.228	425920513.831704	412508043.708426	408890522.778314	408989234.554586	394380118.614822	400204530.178522	490964504.044903	487312428.62973	491855290.832562	474500161.000976	489117928.009643	487103637.215244	3277938.11223776	492416665.546638	19155087.6927806	3366704.66501895	491489646.760657	18423579.9762508	16773161.1561649	24510966.604575	140144824.884797	18809624.1186898	23708325.191667	123225801.352214	322551482.695025	308693689.806203	324076507.360217	302763686.712502	297020846.294848	311494038.667437	197698775.712749	188687393.575519	191838693.554659	179544849.813825	--	--	--	--	--	-	-	-	-
Com_4812_pos	Cuminaldehyde	--	C10 H12 O	6.742	149.096	362468112.099856	416492116.718721	351987838.965105	358026078.445971	355855742.106175	380147798.473828	259203965.420452	276448819.070742	262194704.445547	277132618.23474	272613063.937458	289553968.518017	275863293.504861	374407567.04603	413266353.960308	2.74706e+08	366278007.138569	418147121.246729	481023492.206091	534455986.467852	423417573.987125	452413958.224664	532493050.19441	474092702.213421	486309496.186684	509887788.475261	507048222.671598	512836523.601059	494649381.108068	507010500.482571	351847333.745115	339248073.922027	341452302.650772	378352988.875948	Lipids and lipid-like molecules	Prenol lipids	Monoterpenoids	122-03-2	HMDB0002214	C06577	ko01100//Metabolic pathways;ko01120//Microbial metabolism in diverse environments	Global and overview maps	Metabolism
Com_4861_pos	(±)13-HpODE	--	C18 H32 O4	9.454	335.22	258930960.547251	251526349.715488	285893504.694583	168692358.585655	252628063.718713	243109999.228352	400685761.460743	438008565.104881	410015859.426749	457441698.959763	462869978.770307	466386851.596199	323975705.022788	205792409.665317	391432182.675881	267686485.620881	188864217.775483	233083210.189156	242091889.469231	229741567.431365	204710802.03986	228973732.30751	243555301.826286	206512400.940813	203700618.234062	174738777.47199	161393476.66716	181650217.510325	141210305.925302	161293386.098188	214714761.33102	153009560.130216	1.61773e+08	209958933.612227	--	--	--	--	--	-	-	-	-
Com_4889_pos	HexCer 13:1;2O/3:0	--	C22 H41 N O8	5.773	448.293	251761459.318988	233949104.193608	237530051.322514	236071136.581471	232642277.18705	242911556.69084	484941060.92221	504826602.211364	4.66442e+08	512605712.707577	495472528.058792	489641579.938679	81158500.3877423	41921220.6324615	36576840.6391375	81906406.9459321	39817405.5450195	35983532.5351855	11281032.2373767	14435824.5411895	6153019.75055269	31824834.9687905	21255627.5807198	4939784.37863128	4117981.35770578	3820063.32217551	3861047.64950068	4639087.91605175	3619827.8987761	13901880.2108711	85573216.7469139	83712571.6052549	84907686.4705238	89475819.8383027	--	--	--	--	--	-	-	-	-
Com_4902_pos	--	Allantoin	C4 H6 N4 O3	1.171	159.051	262688057.79158	250629063.387859	249581082.786865	249113441.218478	242929002.352163	246543402.46073	284737134.966605	299623526.413942	297293962.977219	304068669.05702	300980286.570635	287444485.868896	376006731.835013	371123766.797757	396145459.034534	373863099.111318	354336460.94945	412219104.056817	413887232.234019	443394286.526389	361462106.478376	399202826.779848	448955176.28857	383017530.040169	422902926.482325	418627106.711596	401039924.868925	415248188.738983	412368212.039065	439864946.395658	351312315.118608	410826551.298593	373938141.180531	380639971.138824	Organoheterocyclic compounds	Azoles	Imidazoles	97-59-6	HMDB0000462	-	-	-	-
Com_4984_pos	SL 13:1;O/16:1	--	C29 H55 N O5 S	9.674	547.405	159104133.496141	147218158.034496	149469017.697711	149751589.219515	136073831.958814	135514645.674304	181351024.999552	185980137.158917	178348028.702869	185438213.545082	180316642.460599	203910848.815621	2.97574e+07	126053303.181897	57189384.2454306	33098577.141925	123213423.568115	62615075.917388	138268689.745617	432225116.077788	388166045.657901	148528003.112303	444831547.169872	373940921.657643	82817027.4893965	91675777.4125581	97202649.4358341	95820246.1099939	99505886.6738413	97182735.1979028	216618173.216145	237685544.898547	231944921.052047	215837543.995715	--	--	--	--	--	-	-	-	-
Com_5060_pos	LPC 21:0	--	C29 H60 N O7 P	6.222	588.391	93683095.4086906	75117735.0147598	62643217.9445211	65196466.6693649	61820899.1905045	53318401.6678084	415269465.333012	421452167.52678	403153338.134243	306083225.208464	416103754.551195	490906990.345758	16261774.0438822	4859876.73143247	18343671.871087	27679045.0718412	5304139.47102969	11531406.7396932	108886761.444848	6666848.29845393	6920972.49816664	98813430.7840854	6722026.79538136	19097599.8340805	103909007.580506	108657159.249122	133821355.971753	108929840.445433	124121538.333205	148176315.962907	69234302.2802888	70475445.3269394	83885227.5231953	82532127.7811066	--	--	--	--	--	-	-	-	-
Com_5098_pos	SL 10:1;O/16:3	--	C26 H45 N O5 S	6.317	484.314	40760356.6807579	39091162.0285094	38560435.6878197	39164322.4786871	35128816.5112412	34146673.542065	31894432.6440159	38032887.0475578	27565222.7887109	28358262.0866063	32477027.9517694	26888516.990956	225121659.932638	69834287.6459116	120307717.354862	229954279.774591	77557752.7351182	110783407.01251	283839797.392135	161327190.28854	346116986.015606	286030866.838348	148495094.047195	352512810.84692	428659546.50096	438896824.995982	438825078.734821	454163442.55568	424225527.050897	423327636.886438	190346909.068777	202066867.327489	195543439.314941	205002922.071048	--	--	--	--	--	-	-	-	-
Com_5119_pos	acenaphtho[1,2-b]quinoxaline	--	C18 H10 N2	5.93	255.091	9410930.41748893	9917735.34993292	8495228.07487236	10663757.2959359	10515088.3788805	8905542.26528819	10876470.7214693	13378912.7509814	11079398.8494978	11470447.3711737	9359462.3990621	11220756.3365636	80692861.8152907	112233985.049813	86327323.4389594	76647576.5793086	120211418.877505	75089621.2302036	238356069.134166	323636609.88764	234660851.628733	225885755.795457	309787091.971784	276677184.483875	186103472.500485	158429883.800431	161005228.927772	179984206.826051	178767963.701973	170723553.243394	156451853.090903	118790584.544617	132615410.098231	136225106.99732	--	--	--	--	--	-	-	-	-
Com_5144_pos	NAGly 18:5/18:3	--	C38 H57 N O5	6.344	625.468	281600317.639817	286202559.479795	292601776.048131	289903242.198789	269122054.732135	278235089.216998	464116860.846532	473172614.305428	462377592.856756	463314174.541083	482028267.548374	483185291.460567	188939311.614107	127907667.359719	169601846.641739	183347044.501954	119821472.670241	170203130.467595	130068699.513389	141933436.521446	132972149.519404	137151605.083497	131386339.022127	141326411.207993	128947032.962399	132520994.292753	124977410.215499	122449782.639678	127818925.780772	140545919.847674	183075412.864431	191674895.139137	196662163.319519	192220589.127455	--	--	--	--	--	-	-	-	-
Com_5314_pos	Benzoylecgonine	--	C16 H19 N O4	5.784	290.142	457343235.076349	451762697.869774	427941107.394978	436587624.674849	435143925.829368	432760118.365043	113040214.401717	104393424.170827	109578666.619577	112454648.217768	98958537.4823976	93499400.5331667	42628472.9499391	28650625.4374831	2795767.58555499	43535938.5691637	30593540.5098607	2801806.96570161	1662912.81525179	1545982.52271643	1403348.89150025	1890966.70826379	1728770.2025892	1260588.35874922	2090755.32291667	1839929.35101383	1887169.30029427	1822505.14759199	1678715.99924884	1886599.79198055	48072777.1268994	52954149.7856163	54804487.7270797	53416416.420944	Benzenoids	Benzene and substituted derivatives	Benzoic acids and derivatives	-	HMDB0242697	-	-	-	-
Com_5396_pos	--	Dulcitol	C6 H14 O6	2.804	183.086	122774769.092917	166968212.519536	209293214.449257	209063932.698719	195264113.729813	187584777.603589	76752929.6483514	381359502.747405	357833483.532792	455831200.807241	73013706.161349	72365970.3118692	78215053.0674233	12957727.4746416	44957743.9570733	70444698.4305917	20809430.8493087	37915847.2242992	39468975.0691071	29723934.3041288	24490516.6921141	24476789.1099214	28565465.7465871	16903352.5624705	63519819.5877832	51452009.1015521	52801464.6090489	43890710.4651327	41874995.5771444	50333029.910678	71884550.8513146	70981557.0164101	67269127.0664129	96155136.7087926	Organic oxygen compounds	Organooxygen compounds	Carbohydrates and carbohydrate conjugates	488-45-9	HMDB0011632	C01697	ko01100//Metabolic pathways;ko00052//Galactose metabolism	Carbohydrate metabolism;Global and overview maps	Metabolism
Com_5398_pos	1-(3,4-dimethylphenyl)-3-piperidinopyrrolidine-2,5-dione	--	C17 H22 N2 O2	5.453	287.172	14662667.5204585	15088749.5650659	1.52588e+07	14560334.1526715	14995069.4358726	13486148.3765803	19965212.2937306	21321788.0070495	18824691.3027055	19392845.6302602	21845144.4445846	21465565.8137649	30813513.415587	73952267.2262725	64091094.9138328	30763920.6468981	73819879.5912841	68259092.0063138	132562164.345834	225977098.545112	217773120.838431	132156255.025379	241688089.706837	225587663.66426	188091698.766021	189211576.226921	190992368.97507	192494091.360594	183450077.451548	195759876.074192	143410046.333606	149623465.697561	142723838.403438	139340916.115656	--	--	--	--	--	-	-	-	-
Com_5405_pos	3-[(4-hydroxyphenyl)methyl]-octahydropyrrolo[1,2-a]pyrazine-1,4-dione	--	C14 H16 N2 O3	5.71	261.127	424290363.878997	408780466.961359	395492705.659454	416588077.745423	431803218.241772	406644978.049206	124603736.054162	119847271.137152	114715949.629266	122335648.73268	121270207.712345	121326881.143083	5380919.26445635	24500367.6725325	1300536.14084335	4624255.86836696	25076936.2622464	1564117.32715398	6406843.39371182	5036225.16959652	1635826.83774193	5624855.92180165	4713218.93745355	2299063.24460576	2575417.93516293	1517301.58635752	1974380.28421207	2314019.52728414	2051640.90987863	2100634.85009702	94223083.6958764	104335276.693896	100032840.822028	99516675.8188718	--	--	--	--	--	-	-	-	-
Com_5411_pos	R-1 Methanandamide phosphate	--	C23 H40 N O5 P	6.659	464.262	195880245.608154	237962736.228804	203397138.96451	212042338.924699	202639650.818678	213867965.532686	217630947.466328	224929762.689936	200206144.975314	222171663.625406	297692058.04242	227377872.603803	206267037.102384	123939318.618994	83048119.7290905	219097060.717988	104746078.449676	85670927.7179036	46719240.7769936	16753092.4588188	9771059.95262732	45183365.6146795	20816199.4573999	3955073.16910227	12054145.4690332	13732432.0322096	15550141.7297911	15508914.0329716	16510239.434151	16719158.8307376	139212055.336518	146713158.972066	145320565.424136	153939863.835717	--	--	--	--	--	-	-	-	-
Com_5418_pos	PPK	--	C16 H28 N4 O4	2.128	171.113	208255826.505781	210472865.264038	209010576.552269	218932987.479744	205454540.652557	208316869.322856	350842352.726607	375628369.993949	375308700.280003	418478805.543241	434514895.607371	370780254.773143	161999969.098467	252633183.979717	286780161.104431	164916720.229592	283185607.551503	222215090.722719	363974484.185054	176313564.688542	349710639.759022	346706991.458032	241275325.303486	355355602.208004	458898497.827494	456074803.033932	472353581.250036	466943180.181418	447969085.851971	511418474.82732	252494631.98849	199753076.438057	204747036.151826	186814730.273645	--	--	--	--	--	-	-	-	-
Com_5467_pos	HexCer 16:3;2O/3:0	--	C25 H43 N O8	5.216	243.655	84215385.4016575	8.78399e+07	82401360.3483626	86124117.2015364	85204596.0929806	83614178.3636223	223379887.322685	209981684.097644	203638003.314281	218359387.154025	212127314.395011	218290764.440691	53554139.4211851	69832467.2049618	61337972.5626233	46955494.3816579	67511208.9435624	62007865.324931	164504098.866428	440420727.053875	184794334.029959	163467990.708479	445872207.771161	189853199.635135	197452596.517588	211762646.846631	195416171.339107	198405287.692068	199436906.583228	200244266.854585	166733884.457579	166428768.647284	171169202.792917	163651609.413495	--	--	--	--	--	-	-	-	-
Com_5492_pos	3-(2-thienylmethylidene)chroman-4-one	--	C14 H10 O2 S	1.17	247.015	201099987.505117	186908504.950911	173066688.370176	178260295.530588	193387033.551421	186311226.533812	250522433.650162	249526625.321066	255596483.667243	278835112.537614	259258932.617558	2.42815e+08	342859908.477807	320079230.057975	388787840.515308	314235105.033677	303566867.149078	405744151.513333	363985390.254988	404777207.66388	298504420.986902	352129030.148372	428171263.800342	336603860.503508	392163206.455219	395976991.889706	359561174.340478	345144939.909158	341809480.386234	396023685.314062	300037488.965141	323843470.989973	304213754.301236	343282923.261042	--	--	--	--	--	-	-	-	-
Com_5498_pos	T-2 Triol	--	C20 H30 O7	5.927	383.205	119142931.233273	201561323.119864	117436035.91979	118310352.17137	137579569.802572	124067492.775213	180493831.466727	114902614.514433	120476765.372834	114992207.46194	169601057.931089	185394452.370681	221788998.578344	240041314.502534	443568807.995209	234717682.337704	223086321.136613	460272778.544501	139709046.194405	106175145.677044	58712673.7248356	138900947.030504	106097758.706395	58728989.9676411	62193886.6914808	122854219.878662	60154040.6015718	62242203.1611006	125870246.460017	132815433.536468	238446940.384661	236231386.670427	162889245.024503	238136261.023092	Lipids and lipid-like molecules	Prenol lipids	Sesquiterpenoids	2270-41-9	HMDB0035846	-	-	-	-
Com_5501_pos	SL 12:2;O/10:0	--	C22 H41 N O5 S	5.847	432.286	85404090.4256141	2.31086e+08	230426195.147489	176708183.098408	171074895.236739	102244919.773416	326400987.545953	173950836.910082	300540246.082785	220472355.229134	158974256.336813	332086198.514696	18855322.5015914	10173863.6591834	18747526.6986833	22836550.7286042	9934813.93271927	18430063.1851987	5128861.06311681	2684361.4298238	1912305.21508234	2556589.2518141	6137671.55237219	1868097.9389206	2914209.74670288	2776007.68500562	2985151.0949684	3646118.7402792	2961796.58673912	2914054.75937526	58949853.1509289	57241937.4528711	58277787.7256617	35173919.679985	--	--	--	--	--	-	-	-	-
Com_5528_pos	SM 17:1;2O/3:0	--	C25 H51 N2 O6 P	9.449	507.346	3324292.70507918	3329702.23645791	2985200.92657907	2991577.28159218	3027446.78700792	3442295.56119516	2849978.81123634	2902560.35830586	2910514.92913669	2766746.82191287	2584757.14154136	2669283.17655236	186631604.033692	57757844.9845363	111681924.116038	185990540.109007	61021039.1092641	117488712.701821	290538705.473754	2918770.61485829	70427925.1488478	289987980.794964	2928161.25670365	69468896.1973026	464887273.194276	255894141.169828	296881023.579543	228137925.260095	288318801.392727	500479269.287644	97468818.5493142	105544619.827828	100247307.403577	99555254.2156939	--	--	--	--	--	-	-	-	-
Com_5530_pos	2,3-dihydroxypropyl 12-methyltridecanoate	--	C17 H34 O4	7.438	325.236	435949405.226276	428129736.464933	406130166.377528	420991110.575791	407790070.909485	38551050.1121415	277357549.081155	44827834.0531632	28018627.0537584	290149810.967852	272201712.088844	290893924.668192	23091992.6348506	4943822.91289353	7371277.42670671	17178456.5455439	9025702.23730033	8575538.40788817	4916273.34499997	2880892.31095657	3194474.77074311	4259969.13173322	2882839.68811793	2986222.49899864	4373996.68316824	5646027.5562196	4666558.15976788	7324334.4499386	4311402.08492084	6734113.92357541	87805565.7337902	120810109.504975	92991960.3506738	92064454.7960079	--	--	--	--	--	-	-	-	-
Com_5547_pos	2-[(carboxymethyl)(methyl)amino]-5-methoxybenzoic acid	--	C11 H13 N O5	4.847	240.087	69369183.844485	60464025.3612555	68212713.2692352	71869103.5888571	65369651.5628401	25407204.8711579	217406760.205467	219206627.431474	198062377.586698	215040999.673134	66375783.3979839	257455257.231023	278805336.660295	84581611.5115062	24293669.3440014	179645740.042789	167457364.431133	28749471.5995856	85871652.4448047	7054335.73409756	24528162.3669173	82670141.8075547	12351799.4680673	25619195.3523993	26781825.6860878	27714113.0596176	27641732.6613203	25991710.0027307	27097315.6855082	26757985.3505259	148511403.236262	99462091.3355406	157368843.985953	98391450.2762722	--	--	--	--	--	-	-	-	-
Com_5572_pos	DGDG O-16:3_12:0	--	C43 H76 O14	8.09	839.507	14053668.754146	13576525.9750713	13413667.0125135	13539861.0895603	13000988.1647675	13413386.8128673	12615271.6433498	13484996.7315895	12762297.6862447	12957916.7026018	13264828.4853144	12934788.3063859	159008331.202332	8973170.12829814	145352862.811405	150621312.574565	8343226.14260899	143978118.978474	8702711.46998123	14444625.2519479	9757896.35074828	8988728.58879961	15020727.0357469	10290241.9492842	8750453.78948564	8573398.51542687	9281486.22866627	8908837.67835835	9019248.77647405	8988637.41110914	115418387.188766	123969407.776921	103741456.020784	106252478.563672	--	--	--	--	--	-	-	-	-
Com_5593_pos	SL 10:1;O/12:0	--	C22 H43 N O5 S	6.769	434.301	251176302.771365	262130692.127702	241131701.084356	248917166.445304	242465971.396395	38945588.0894373	425670174.596621	436728475.557749	406188407.322759	430195089.572768	433170252.095818	433776742.750592	32057820.5552685	21382854.6042587	27095465.2246264	32501844.0175896	21043170.6305222	27448605.0629669	18444016.2620188	16526196.1278594	13088102.4378733	18573872.0874814	17508012.4403948	13332239.8981213	18030851.0353631	18044868.4048785	18771974.2900279	18053796.854351	17920405.6997171	18588290.9072576	25963127.5820873	26152248.5250252	25010394.5754969	26783463.0820293	--	--	--	--	--	-	-	-	-
Com_5597_pos	Oxymorphone	--	C17 H19 N O4	2.106	302.135	143835582.255926	145918015.85475	142322574.024065	152419280.665711	141334456.122162	143441042.268589	102500827.462313	107035068.510724	98550399.9273107	101312219.343159	102418166.463184	108101760.599806	201236127.974628	258721624.01738	206207903.072388	209546305.23686	254700158.410499	207970308.72717	308087992.938291	318123818.515613	352531750.036207	302322087.296569	308852431.702485	359195761.564664	466948355.153667	472049913.531187	465742272.574711	460990608.373517	462870602.138799	469202119.034754	280100964.137397	286827608.260366	283535709.351722	267483868.262569	Benzenoids	Phenanthrenes and derivatives	-	76-41-5	HMDB0015323	-	-	-	-
Com_5609_pos	SM 8:1;2O/20:3	--	C33 H61 N2 O6 P	9.562	613.446	242982713.599299	237087216.498482	241508236.270789	246661374.109459	240802998.986359	6854370.81964074	13548338.692496	435270102.574456	9.83563e+06	433617251.210076	11585359.1181158	7463023.25719508	4029770.54147083	69885683.9052759	72382843.0865319	4189130.68448162	77400111.1270911	72510320.1096732	4744890.89789381	11498684.0451487	14614981.2980797	5047570.72214667	12754816.663311	10160430.4730522	4726690.52926661	4815954.89001006	4402654.39802686	4298671.35367571	4284472.10703016	4376170.00758077	65193379.0994543	70544667.0707239	69208737.2925406	72022652.5653386	--	--	--	--	--	-	-	-	-
Com_5637_pos	VAE 18:2	--	C38 H60 O2	6.393	571.448	364516079.16572	360418980.35387	350734564.681191	380828834.607937	353342014.946076	355692351.992742	399852450.546437	408731107.139857	416820409.857211	393557902.548549	408717703.784401	376598090.742301	4432021.88935321	3578851.87433624	7142848.45853488	4464764.04287532	3659165.89050199	12426767.1510866	20030703.5180323	4153903.95093864	4131735.59697926	23769465.8230913	4087548.31896723	4304853.08596416	36728899.9418444	41522570.9685196	28748979.0415055	33220109.6997616	38183191.5223429	32111668.6891387	87665201.4409143	83605965.2791911	86039635.6877359	83570076.7486043	--	--	--	--	--	-	-	-	-
Com_5706_pos	2-[(3S)-1-(2-Methylbenzyl)-3-pyrrolidinyl]-1,3-benzothiazole	--	C19 H20 N2 S	4.872	309.145	75965536.7544255	67506644.7312194	75978972.4389186	79239793.1562062	74764554.4904399	77516769.2047583	210286778.260539	204978329.244452	182834830.250584	208638377.426482	155309281.224279	200701179.294157	47544593.005696	7502844.27736959	5349407.13857632	49171930.291413	7853306.59293736	7044438.86169734	8019032.12340817	12468734.0712751	9904580.27341487	9241670.16962974	9608706.53525461	9532063.72067642	12417418.8278782	4617464.0400016	10993646.7872898	10671414.4850077	11336916.8340069	11365383.752322	50159746.5984757	52713408.2785498	48820323.4527376	52115414.9536631	--	--	--	--	--	-	-	-	-
Com_5717_pos	Ifenprodil	--	C21 H27 N O2	5.469	326.208	419352035.950177	408125923.283117	395587708.527104	415767608.035984	394370951.744755	395159872.11179	364943290.730352	355688098.918802	340308550.359331	358115447.220976	350302981.174101	360881449.245355	98140714.5773278	101240398.350195	138995900.452032	94059377.7162399	91931791.1688268	133100479.577624	62719309.3956154	74475869.5119458	69130523.6256759	57786033.9038494	78624999.3658063	66397448.7569233	62379522.1109701	63671311.7364507	61557632.1365247	63484129.7321288	58395147.6455735	62278792.6301806	107038322.24297	115978245.847687	113155462.672584	113045754.264961	Organoheterocyclic compounds	Piperidines	Benzylpiperidines	-	HMDB0253384	-	-	-	-
Com_5753_pos	NAGly 18:3/18:3	--	C38 H61 N O5	10.822	629.476	293951114.779697	318719972.637267	232727459.939958	219277527.049327	220324662.630015	212073038.823282	331088114.394997	259489497.330074	406253322.844404	261861664.133031	215659752.870878	268552456.905717	33092171.2704005	52184896.8342033	146125411.154601	20074295.3846333	73213966.5494441	165295435.145574	52327733.431662	4655711.36508352	12501322.0317391	1527579.79882179	21328561.4192616	58970268.8849373	12314385.8167378	992152.114069659	954610.843753411	819069.64540657	783713.735574594	757295.554873328	71794007.6241937	46281939.6279299	62551347.2050698	62030121.989501	--	--	--	--	--	-	-	-	-
Com_5765_pos	TG 8:0_8:0_18:2	--	C37 H66 O6	11.453	629.477	317631023.152456	411952193.816805	311617174.141651	306161662.802566	274546815.14675	270258219.925863	5583363.89061674	98393900.2806922	199792120.862836	106397579.906784	85070224.8014371	100643002.712606	6942428.27572784	107813603.263632	173753166.098848	4330017.35841794	151306176.296333	132128472.10806	7475796.24291959	47464651.2270527	111327175.742428	2437556.03361058	56393185.8870419	108715274.231054	7319611.87440218	4100624.58692427	6209852.63631277	5475123.02074827	5778231.80750124	4990248.84706789	99642648.9916646	59198195.8412603	72390690.2502754	70332219.1211758	--	--	--	--	--	-	-	-	-
Com_5815_pos	trans,trans-2,4-Heptadienal	--	C7 H10 O	9.794	128.107	362678303.335154	395882263.865768	350088053.294969	128383111.08969	373094145.714689	320765329.739655	265686036.521208	244630709.541159	280909128.482058	233008342.242637	239538502.735867	229075712.202344	163339922.331097	370235528.493334	317993604.819484	178810350.788771	357506761.368195	276014940.860505	179545638.375893	336273795.186196	430886232.114259	207071341.401331	347594241.93403	440314345.361682	170524640.393656	158852476.008953	75723926.5546664	156034602.842533	136600345.400028	136429843.721458	283332207.12997	274825335.661833	298491839.238132	289562061.930808	Organic oxygen compounds	Organooxygen compounds	Carbonyl compounds	-	HMDB0303844	-	-	-	-
Com_5927_pos	HPH	--	C17 H23 N7 O4	4.927	390.188	75440927.4246955	79540129.7384312	80136505.8350848	73736024.7751673	71456316.8526745	78770291.7467449	46736992.6876848	48497727.7583471	42926390.691435	27734282.3053814	42680150.5589798	53443543.5377056	166013125.832708	149856923.764925	147767545.642774	185598555.938864	165658236.068513	98435776.7558166	289236463.666637	258879222.091841	374148794.68022	297790459.540919	278621227.796025	172257399.859628	178674753.512331	207876346.316819	397402837.417115	417828902.129247	178904412.542524	429127988.340647	210853463.193237	258600259.287798	245192672.831505	210345230.186878	--	--	--	--	--	-	-	-	-
Com_5941_pos	PE O-14:1_15:1	--	C34 H66 N O7 P	9.452	632.46	213411198.926318	210801799.651254	207030417.288203	222306282.105694	196730752.844052	214687829.177979	374653169.297067	367003568.123331	393198002.75761	392693424.717896	376060276.935916	367439031.06822	22774211.0876918	106257776.114613	123948260.662129	21165122.2380427	106660401.38753	131008533.773634	32744012.5539325	124335637.631306	204535856.614576	32130628.0073876	118717454.369941	218585143.815747	15745825.1312091	16043187.7374581	14666377.2115488	14319982.8743639	14272681.5219078	14578150.8768462	104388095.492064	107124720.620478	107365419.912103	106708789.148547	--	--	--	--	--	-	-	-	-
Com_5958_pos	SL 11:1;O/26:7	--	C37 H59 N O5 S	9.552	647.451	52929674.4187637	48574400.6061074	45370036.9157556	48504002.8772949	48084757.3509963	50525764.1424694	95127946.5091639	106028879.228689	105878424.553167	118368457.389844	110477268.167596	114166782.953144	26669224.1768406	55708281.6347832	131634494.360144	28121148.4844612	54058438.4802493	138354851.41151	21813814.9960795	112074986.952788	425309474.259582	21290313.7805135	110881072.532033	413082689.72402	8775645.11159482	7986669.76118373	7301261.65064436	8830924.07533752	7105270.83441628	7257340.54150817	72462876.9853212	67024077.0461354	69962313.3964961	70269092.7601944	--	--	--	--	--	-	-	-	-
Com_5971_pos	2-acetamido-3-(4-methoxyphenyl)propanoic acid	--	C12 H15 N O4	5.253	238.108	42212737.5333326	37953329.6787412	39901135.8240794	45928937.5258453	37970637.0619303	39799008.0060434	37384233.755077	35157183.4917215	30328084.3430369	34244282.8811814	34045815.9972914	40235302.7168791	76512719.3887269	142788789.791237	409677282.703896	70449155.564541	159874806.341214	419956332.442608	153392469.156489	183512385.691797	86485590.0887773	156590551.416511	199937440.212249	90540487.7268126	64321328.7942526	75330904.1924225	65852386.0837266	71712671.3356015	68992970.9508046	67675355.9372218	133494641.04471	112848490.22776	122614358.879376	126850255.411534	--	--	--	--	--	-	-	-	-
Com_5974_pos	octadec-9-ynoic acid	--	C18 H32 O2	7.102	263.237	160626810.330242	153878286.009991	214643869.56845	163771336.311901	149042530.155051	164856933.58102	399248153.594287	326243254.654776	327635854.33448	324223490.126931	314158113.225492	324152498.521212	86365554.6733226	20946982.0637127	44184666.7395023	86354511.8730659	28548866.0479028	42531284.9166728	3412681.4026478	18106119.9391284	24811449.769914	3749217.87818046	21907334.9173653	27568166.8934677	3948110.35920961	3797690.25483293	3448412.8816871	6731234.08316525	5944189.69781609	5670034.33053559	73979773.9855637	63275583.4179785	87679656.4348481	66313216.388405	--	--	--	--	--	-	-	-	-
Com_5981_pos	Nootkatone	--	C15 H22 O	7.323	219.175	48838905.3227502	47343232.5911246	44445151.3301502	55984045.3861157	48003913.2786748	49181962.8504481	64913783.2377672	50826179.0709912	62060060.3337999	62305762.6940747	57142084.0138922	64942862.378608	187260043.838053	103191205.214924	153481524.929032	175377374.14511	100132220.908546	160437717.777202	417900489.604976	66832941.7124901	64891070.838204	423217895.049036	64090222.8804833	61956203.1172854	444400854.871893	453629618.739939	449906861.297294	452616414.34819	451590854.77105	454443659.619947	168132016.351421	179683285.401639	170733079.077219	178945766.297092	Lipids and lipid-like molecules	Prenol lipids	Sesquiterpenoids	-	HMDB0303909	-	-	-	-
Com_5993_pos	Benactyzine	--	C20 H25 N O3	5.298	328.187	23936237.2741803	26692797.9638274	23132223.353604	30545080.5003124	26079467.5191772	25567696.0856713	22190596.6960074	21871149.0079877	19076904.7289619	25560598.970642	25422682.7424823	18973106.5563305	76061816.6227897	203636831.552041	177930289.116782	77587729.1783489	204118055.634033	178592917.779155	373291522.141805	346580661.405326	396348071.108182	304567938.286173	350421637.558056	426128518.891249	123334401.183526	326516091.849783	309524597.408578	107882385.664006	309602938.628136	118185221.09041	223467455.951111	242618203.236314	229826535.524009	234380425.588137	Benzenoids	Benzene and substituted derivatives	Diphenylmethanes	-	HMDB0248939	-	-	-	-
Com_6008_pos	VLH	--	C17 H29 N5 O4	5.218	368.23	38225392.8262917	36358131.9187343	35900885.568613	36065563.6194953	35886963.7719454	34254256.8737034	87937516.2181692	20023600.044552	19874883.0995045	19027495.7199525	20281055.6529703	20951666.5596059	27492270.9766077	134176437.061929	120218884.022429	28067464.8174027	139285961.163117	84734037.7178123	248532053.066228	246294729.833622	355357544.198493	253562291.676381	242590702.898281	362934664.557981	319347441.501499	331054106.761279	314391385.87354	327042650.965937	310367899.450194	319331864.863552	224571537.490376	232200474.924618	174130933.778808	223714828.318155	--	--	--	--	--	-	-	-	-
Com_6029_pos	6,7,8-trimethoxy-2-[3-(trifluoromethyl)phenyl]-4H-3,1-benzoxazin-4-one	--	C18 H14 F3 N O5	1.46	382.083	209846963.69847	208715558.915423	194264004.98551	216460420.923522	206542068.572166	204648280.682221	264005993.729165	269939310.747116	252774483.05509	376846019.669189	276592460.339516	286964937.87629	45807990.6784978	36976369.6144685	17715640.8603683	46256627.6964436	32833209.8310566	1.81302e+07	18276207.8592992	24806323.1466898	8513627.27827133	23673741.4951234	24419819.1909737	9177945.14793793	7308493.62819479	8255886.89882948	10180440.5189089	8629094.27851827	8556149.23230276	6188146.54950332	110329404.833623	114179516.822345	1.1629e+08	98052437.9997854	--	--	--	--	--	-	-	-	-
Com_6038_pos	TLH	--	C16 H27 N5 O5	4.962	370.209	107504293.506839	228281685.471916	110567547.86746	102411984.716199	205519172.671168	101702073.188501	63757671.5029743	61184061.6472044	54658743.8071101	61582758.7689998	59975692.0785077	162752968.997389	84289244.8965683	187116267.687762	119812091.399466	87740090.324578	131060904.592381	101236709.531644	419299234.508417	334143729.379929	342195349.683511	429680046.028611	133429842.577498	348316887.292851	273716834.060001	213966187.549735	268285372.324181	274215345.38263	270003655.197552	287859813.676266	161777331.985982	308120065.982211	257113697.68924	285330626.568161	--	--	--	--	--	-	-	-	-
Com_6103_pos	PE O-13:1_4:0	--	C22 H44 N O7 P	6.108	466.292	196922294.005936	189280418.894955	171847030.751269	187454735.728003	174655974.256882	183841436.187708	382054358.033804	388210810.899813	373569746.342017	376348148.520507	379958479.446934	396703733.599477	46684819.3339904	106334170.699305	273582379.215551	47845416.9008187	106558171.13758	278277019.68226	61532545.7097032	4866492.67667282	15148508.3774986	59213379.8343137	4292020.4038891	14547173.1628509	16172588.6066545	22155039.2852882	20671840.1895651	22126213.5491513	19373452.6940766	23438640.2764044	89730212.5028987	92271909.4826289	80273787.6173699	79392386.3835234	--	--	--	--	--	-	-	-	-
Com_6171_pos	1-[2,6-di(tert-butylamino)-4-methyl-3-pyridyl]ethan-1-one	--	C16 H27 N3 O	6.19	278.22	292630805.607062	302008748.457365	275240367.716327	283862791.867453	268877902.573517	278778863.066253	354246250.404808	388333652.393247	373743993.47019	392407065.520588	389365590.048569	386489996.493149	74479925.558992	95725182.802807	96132632.6552897	69115310.4244845	94598728.2248164	97633948.6615364	62894150.4408458	64182963.069191	59629305.0926108	58865262.8988088	69202109.4615434	59702314.9559716	63005146.3078139	58429915.9407391	54089357.2289675	50761251.6431123	53991928.0427025	48888621.677154	111777606.462412	109557007.329242	105759524.862422	117046786.750458	--	--	--	--	--	-	-	-	-
Com_6193_pos	EKK	--	C17 H33 N5 O6	1.12	202.629	234845285.256426	203326491.888242	205129835.635565	209451662.642723	200122700.382943	216120948.579189	108153397.137448	109204544.430586	118051297.617496	109796817.461851	106995522.58499	109705550.185973	226010036.957985	239930826.716829	33085354.9779192	239534691.365918	225416007.002276	30347511.7538331	138030075.688878	299710548.005232	35158542.6802245	146128441.429204	274013421.028751	38309918.5745756	73035578.8717023	68875123.8011755	68521028.195315	69992208.7294357	70977304.3305966	75059440.0614063	191351639.656618	206176185.597521	190878568.504847	196171952.605994	--	--	--	--	--	-	-	-	-
Com_6262_pos	Cer 18:1;2O/26:3;2O	--	C44 H81 N O5	8.952	704.618	78493674.050139	84632755.8779868	77468259.4857329	79805529.7216662	76375908.5908001	77047415.6315968	187112694.120925	223226063.736151	224834280.711197	212598112.69444	215371219.242143	163004079.234006	123594213.228615	103538082.519584	68478710.884059	134510706.839933	94024563.9368257	64936179.5622737	49672860.9027535	262881451.759611	69164643.5565206	4.96466e+07	273317827.122177	68353948.7848973	52333678.9918946	210010284.32617	51522611.4210741	54203636.2436616	53040622.289497	78877499.8203581	79037283.3444032	49730823.7357906	48200027.2938443	47330437.8574907	--	--	--	--	--	-	-	-	-
Com_6293_pos	VAE 17:1	--	C37 H60 O2	10.009	559.438	6685877.6814959	1868033.83618563	1894157.59396733	1718362.24116518	1810776.25251161	1698075.32384209	86219497.1418879	227705862.05319	330542042.180588	384595538.387633	1690418.18975897	23153574.293707	727406.93660745	9084979.45780554	182536647.213249	5635104.74277554	1846498.48999225	78904574.8792289	23251226.5555853	1913397.58306468	5441160.78334848	936164.107501893	10693528.4944531	39803441.4730217	5500529.78320868	552111.242082884	559359.707520508	551141.256418717	529330.406980708	519098.751946683	1566036.67039732	1575401.46627667	1641042.07683141	1657753.74127247	--	--	--	--	--	-	-	-	-
Com_6306_pos	1,7-Dimethylxanthine	--	C7 H8 N4 O2	1.331	198.098	89606314.2292422	75467005.5580636	84960496.8890978	78207402.9551439	73570649.2469026	73442395.1977538	204134240.547715	204735957.867948	173401367.794559	177471619.534217	191380306.290349	174337883.914132	224567362.286309	130447067.075183	395621543.530703	284962729.579562	193000017.859163	315852319.265596	198983150.861671	201271760.252963	206627553.812532	185054321.228664	202557367.251671	190587116.824996	163516653.256493	158821053.985729	202532560.178411	179180382.252418	170314014.658315	164530461.205336	212714860.660037	166623090.285868	209523207.962766	167466355.215995	Organoheterocyclic compounds	Imidazopyrimidines	Purines and purine derivatives	611-59-6	HMDB0001860	C13747	ko01100//Metabolic pathways;ko01110//Biosynthesis of secondary metabolites;ko01120//Microbial metabolism in diverse environments;ko00232//Caffeine metabolism	Biosynthesis of other secondary metabolites;Global and overview maps	Metabolism
Com_6308_pos	D-Galactose	--	C6 H12 O6	1.516	198.098	68145914.3143397	70929562.6955269	84960496.8890978	89937815.7150586	76877438.7561956	81882750.8216035	204134240.547715	191081818.705442	210988775.22466	177471619.534217	373266517.64117	174337883.914132	197827381.942757	114513634.630766	395621543.530703	284962729.579562	193000017.859163	315852319.265596	198983150.861671	128836175.805208	206627553.812532	139951250.251962	126474251.771384	190587116.824996	186327424.030802	352773790.930544	202532560.178411	370870148.774845	170314014.658315	363121582.605398	212714860.660037	166623090.285868	209523207.962766	140026925.994746	Organic oxygen compounds	Organooxygen compounds	Carbohydrates and carbohydrate conjugates	-	HMDB0250761	C00124	ko01100//Metabolic pathways;ko00052//Galactose metabolism	Carbohydrate metabolism;Global and overview maps	Metabolism
Com_6328_pos	DGDG O-18:1_20:2	--	C53 H96 O14	8.778	979.666	14998736.043316	14320308.8820284	14963704.5834529	15033726.7154077	14970345.9409084	15343209.4931749	14081480.7763785	13696791.0840598	12812676.9405228	12735177.4181339	12622525.4877833	14106048.2256323	228704605.632043	70732279.4135093	229454385.856251	222485444.758386	108438552.735303	136146586.047966	85597694.3082197	15945173.082462	81725826.2924386	39208557.0134589	15117144.2873954	82264604.6972934	36063169.6229986	33200808.0899076	31377952.2981825	30376577.3139669	36812830.3411491	38517809.6299487	120368251.163569	130586531.10645	109249617.073477	120073536.534082	--	--	--	--	--	-	-	-	-
Com_6354_pos	SPK	--	C14 H26 N4 O5	4.716	331.198	26522893.7093429	24195553.4453408	30789216.9500097	27872599.0088354	23744239.4247907	31710702.1848287	17635703.5169005	18672502.6907936	17467869.887546	17258778.3707978	18770699.395652	17991686.375805	21462011.760476	49040387.0365916	30907090.9708755	20960977.0632107	49107477.8432265	32970622.7106945	118241596.563591	90522597.0849049	395505689.682826	123259027.592328	90813624.2466474	142489718.323012	126692787.444954	34215831.9425572	141128726.530241	121717022.158522	137379813.265572	103818287.972055	74130171.9426137	75390323.3833632	80264785.8387347	77249320.3573743	--	--	--	--	--	-	-	-	-
Com_6366_pos	Phenyl[(3S)-3-(5-propyl-1,3,4-oxadiazol-2-yl)-1-pyrrolidinyl]methanone	--	C16 H19 N3 O2	1.901	286.151	78625367.908231	84988545.037341	78063962.2803263	81379421.0877325	76962207.7122164	85055339.8397488	26278294.6301243	26966499.7649318	26928152.6273073	24747993.9286971	27220271.206622	26104891.3847531	129346451.610466	343847324.573125	211219877.455395	135620688.06706	354838278.527242	171517908.726954	249926513.03014	348069081.504912	126186125.222969	222821109.696671	346263247.322938	128725118.139518	136311465.766883	134562805.926093	139532538.828827	141187366.287712	149339082.72468	136399785.028087	198251089.422984	195443285.759328	193308668.431336	186573026.640593	--	--	--	--	--	-	-	-	-
Com_6384_pos	SM 8:1;2O/24:6	--	C37 H63 N2 O6 P	7.905	663.445	96884604.8360315	95567937.9646488	92700984.6915879	91755618.8276889	91587684.0656188	84951999.4507922	201768676.171402	184445307.070453	195522902.088267	197039756.598721	204089882.472774	201305185.42312	68205672.4395639	54309875.1552897	195865305.459124	63485172.5167657	55452520.5417342	190304565.490995	35689084.9397962	50789150.4091148	97038528.5842322	27633839.5048658	51582578.5069558	91390296.6766194	33126630.9603171	24743151.8916272	22718700.9347408	28355094.7192488	25725127.8452502	29950707.3642542	77473800.7375998	80875832.0235257	75817740.377864	78148811.8636123	--	--	--	--	--	-	-	-	-
Com_6386_pos	Enrofloxacin	--	C19 H22 F N3 O3	5.01	342.157	242284305.680671	241415164.164147	241516238.707286	224638162.289465	265748672.387276	217002814.449511	115520968.46234	114434797.425964	122238247.137524	106114783.646028	121368487.953551	124863277.67066	144722314.596902	241254010.651559	184488775.13312	147627009.408313	232853413.697446	182378551.495847	104852078.504175	83662037.3892114	54837288.1423101	105059470.562324	77704046.2270823	9105623.64274789	58243015.4332707	60862278.8594922	60516515.7257575	59139003.0278015	54606384.3729329	63579762.5957265	149802806.11498	161630048.681904	153976108.916677	161084076.904811	Organoheterocyclic compounds	Quinolines and derivatives	Quinoline carboxylic acids	93106-60-6	HMDB0029861	-	-	-	-
Com_6403_pos	SLK	--	C15 H30 N4 O5	4.598	347.23	28781669.8990701	35955683.7621642	33997288.7382782	26891782.4494165	34728369.2551321	28299991.2125214	16310314.1094228	17616470.5158488	19099412.2039147	14731213.606729	18908381.9736124	10285288.8728453	23612063.0838451	82916648.7335364	5490573.8653944	25546406.3467019	87110057.1479107	27986428.2018354	193145567.172397	207935647.996133	123012739.201995	221502856.788213	214793379.044465	140918901.254572	254890582.207406	251016591.42622	246513386.071952	185899416.069386	110527217.676554	259032179.501076	139893859.750021	146036353.124701	166171630.123392	131967450.400161	--	--	--	--	--	-	-	-	-
Com_6404_pos	Valaciclovir	--	C13 H20 N6 O4	1.378	325.161	25038379.9333018	20007955.264906	21620645.7951527	18737310.7136791	21818054.1183471	20473460.9406739	13295598.6453654	11382637.9993668	12108726.4801653	12751673.3718992	9841144.36729132	10659326.1095829	43606259.7560681	47585834.9994889	25877758.7892833	42997253.7498961	60338617.3669741	21167585.5505797	107403181.542262	217023125.134457	131080236.989113	103323977.127289	201309143.633519	143394407.844718	112386386.475711	102807637.808964	103837637.19106	103701973.703492	98631519.5254792	116426378.301795	96215771.6852189	110710536.573658	104613478.554572	88432904.8823697	Organic acids and derivatives	Carboxylic acids and derivatives	Amino acids, peptides, and analogues	124832-27-5	HMDB0014716	-	-	-	-
Com_6418_pos	Dimethyl malonic acid	--	C5 H8 O4	2.549	133.05	218689709.264396	228049795.723572	229369969.864618	232653528.069669	227307946.816725	236050178.630681	313082389.005891	331999143.228488	321138028.105733	347831277.049549	345776768.88889	343637216.608582	237679237.301141	194788859.36812	224061955.672845	244553836.029247	197007127.176031	227811308.153852	211294522.692431	202756704.596615	195933386.253673	205631348.13153	206754420.322196	192440751.045516	276121485.481442	264634560.769027	251119267.728182	253645344.44193	257147732.052652	255083390.996406	186540173.247664	139969349.273415	156246232.039156	161893022.179453	Organic acids and derivatives	Carboxylic acids and derivatives	Dicarboxylic acids and derivatives	-	HMDB0251386	-	-	-	-
Com_6436_pos	Methyltestosterone	--	C20 H30 O2	10.383	303.23	324625855.191945	325385408.013808	312236512.50805	365621582.63985	333734397.417275	310299970.34795	162516096.782899	136090967.82551	146274778.288728	129496853.963535	156800983.199732	145441457.745206	80376085.5261199	3.07265e+08	164620815.050975	84914600.0166509	322871271.027562	149538955.21231	103416916.462041	197134016.040605	135358666.040606	113891968.974623	201848630.330939	151709578.614385	35433201.5121051	38952207.749069	36285731.0351849	37944575.4347044	34457027.5874496	36030947.1081672	240731104.669205	182814585.226936	218463637.570945	216825432.842845	Lipids and lipid-like molecules	Steroids and steroid derivatives	Androstane steroids	58-18-4	HMDB0015655	-	-	-	-
Com_6520_pos	Cer 18:0;2O/2:0	--	C20 H41 N O3	6.982	344.316	343539229.307398	349758914.293172	355821660.132581	350666634.005114	307268918.946813	293797161.653978	266335166.486034	280332888.32271	295088607.808427	299630058.442655	258482566.756151	2.59852e+08	40389793.0456967	129762836.861573	132100173.930952	38388246.8602548	128262763.802807	122199843.592501	56442109.4330189	17880460.2824784	40774888.3193948	52968221.7515156	17526434.8467808	45630368.2134253	71441242.7633086	69755271.1758887	69959165.542684	71717642.6334828	72245416.4026897	74592261.0029501	86021264.5027589	104191356.376398	87102265.6865018	86627866.9293415	--	--	--	--	--	-	-	-	-
Com_6522_pos	Vesamicol	--	C17 H25 N O	1.415	260.197	80898914.5398104	105100148.170118	76251003.8633142	70805121.3060538	100292026.856727	99623937.0881544	12117056.4897287	10295818.6327473	8120471.35239657	10565052.8336271	8021833.71985418	7857000.29013583	32056709.9817046	89026962.1532369	24614294.9724259	16712813.2029327	91611999.3857244	24805840.7894539	183619749.777096	215282640.557897	103942581.927223	145856158.370894	207300602.220769	95710553.2522503	175723451.046395	177746789.031891	162473426.087179	192503708.350286	216834489.664722	188270569.802331	1.19676e+08	143187567.894325	125758727.595685	135085666.176405	--	--	--	--	--	-	-	-	-
Com_6595_pos	NAOrn 16:4/17:2	--	C38 H62 N2 O5	10.16	645.469	203825429.495994	198991407.600937	184607664.400001	176244193.189191	167062638.846751	165727204.394022	269713683.824616	246629227.305753	319274906.435901	248975824.360466	248962881.391356	248441203.549453	25853809.5743546	82516164.8602682	189032065.360988	20202418.1297699	134983319.373607	195919695.873043	5163624.53254048	8542279.42754381	56746377.9332489	3407188.26721456	25885941.2629774	48009981.6311899	3405565.57212229	2463131.86078493	1661427.08298827	1944021.42327325	3456431.99077551	3537449.43283298	73602729.0383626	59015175.1252794	67023750.2469464	66196520.6313776	--	--	--	--	--	-	-	-	-
Com_6609_pos	--	Guanosine monophosphate	C10 H14 N5 O8 P	1.843	364.066	196704463.88097	197106900.587445	163611009.341847	188316012.58692	187043328.458402	188694785.096798	189950043.886526	165093988.439155	191695731.100771	192449753.407915	199768306.320334	197512893.555335	60519959.8578042	102546787.674209	63098073.1569369	59623597.3924091	97029590.6886714	61374146.2410302	122390287.883193	203232857.769043	97075777.3008541	117976267.573244	177381381.52496	96247858.0433657	45523848.3127447	45999288.0113115	40551114.5071249	42674446.6394881	43442240.7653604	40332260.2871891	1.14817e+08	125696393.809597	115661641.46335	118097515.538013	Nucleosides, nucleotides, and analogues	Purine nucleotides	Purine ribonucleotides	85-32-5	HMDB0001397	C00144	ko01100//Metabolic pathways;ko00230//Purine metabolism;ko01065//Biosynthesis of alkaloids derived from histidine and purine	Chemical structure transformation maps;Global and overview maps;Nucleotide metabolism	Metabolism
Com_6646_pos	DLK	--	C16 H30 N4 O6	2.754	188.116	94569848.4904715	74479302.1045695	96227183.7180579	72067130.6175779	69734438.4881733	71836804.3185104	37708757.5108475	39474475.4554716	37834740.4197904	34807171.7915068	33754499.5500773	37611355.6945998	106977127.787642	171270558.20908	88273402.8532447	115481601.332717	140452148.641968	84170012.0180867	213029971.607638	207038740.281253	182503863.091649	207935824.148325	203947573.543248	200431896.320145	226611051.682332	232868109.290643	227465572.234183	237031697.08389	227398736.910525	229124192.831065	127990049.993845	140645158.169316	142311089.992777	141630305.60557	--	--	--	--	--	-	-	-	-
Com_6656_pos	4-[4-(1-phenyl-1H-1,2,4-triazol-5-yl)-1,3-thiazol-2-yl]pyridine	--	C16 H11 N5 S	2.841	306.081	328979879.304507	227093894.413346	323700635.326751	317899707.822456	315835288.976517	325781582.408715	356022876.06727	354627987.952837	341900194.514768	351082421.054536	355197570.143863	356988823.197696	72291479.0930266	34770970.2531186	89782909.9429772	70536398.0259952	36160607.5897735	93584723.1560973	32098744.0324412	35018342.5729014	60042533.7943612	29462271.450002	36655710.9996687	6.02291e+07	41446977.9175344	40981700.2513071	44372743.4778577	42221920.6701771	42623821.856459	44636834.0502834	95507918.0736693	94480930.2455392	88488817.9546796	88221209.9268457	--	--	--	--	--	-	-	-	-
Com_6663_pos	--	P-Aminohippuric Acid	C9 H10 N2 O3	1.431	195.077	31881033.8031965	36383603.6057973	34364924.8738289	33852060.3796298	32806352.5142629	34390789.4999461	11643306.2729375	15206814.2006264	11731929.9577727	11430430.4283628	16235720.9270383	9203861.64514772	22980247.844896	27594097.4824368	28664269.1040462	15586911.4772358	27610755.383115	32973315.9291596	62044473.6475063	60530451.7475945	40534804.9386289	55584751.4571557	50782382.5802232	47886378.3298939	55076879.5407004	395770949.639091	393860072.938745	400087744.233894	399073779.247617	381620679.36861	32444281.5717817	29219307.2691215	27210078.5927273	29362770.2630246	Benzenoids	Benzene and substituted derivatives	Benzoic acids and derivatives	61-78-9	HMDB0001867	-	-	-	-
Com_6795_pos	SL 15:1;O/18:1	--	C33 H63 N O5 S	10.526	603.467	192614700.105907	182995270.677829	200146030.300061	180262850.142977	148115481.857263	141993243.880535	223686987.219548	198970376.165228	288025689.075716	198258898.144948	285650083.376173	237031095.235916	52632229.5285575	124467557.281465	36121220.1164106	59330299.1424725	125662711.753418	94312497.1033591	59067752.1368646	326317838.948159	319716425.139654	68607782.0521827	332654539.848724	316819825.931062	18223427.8134376	22744154.0543466	27302699.099072	27026327.4299156	28224194.5598894	28733271.5717886	158236689.197696	177695614.402619	180701665.787121	174054792.861685	--	--	--	--	--	-	-	-	-
Com_6818_pos	Cocaethylene	--	C18 H23 N O4	2.259	318.166	41551918.282918	45698211.9382625	45477193.9155212	43405285.064026	40303773.7522471	43550269.0111465	24776540.2986609	28923685.2085804	24958177.230035	24211817.2432463	29848783.7948324	27014005.7472957	60607853.5616379	103486426.993281	90609438.3263442	60388920.9814991	102350208.583242	93672193.7086685	164125209.708339	155234888.271054	362523671.277034	172840567.438119	143040383.875314	366956562.624101	287084092.523639	288961404.879983	292608496.822475	287157440.595208	248215769.049186	284852948.913702	127707507.024714	137275726.380278	103968913.42115	175556854.320432	Benzenoids	Benzene and substituted derivatives	Benzoic acids and derivatives	529-38-4	HMDB0041860	-	-	-	-
Com_6976_pos	Tetrahydrocortisone	--	C21 H32 O5	9.021	347.22	33141212.5530624	29281657.7872258	28703417.7544028	25916248.9980535	27613767.0503479	24798519.2714047	21314902.2569342	20899999.1441025	19032406.6607601	20724506.4968948	20156770.1583594	24374440.4859102	162577691.337939	92641285.3954832	325787869.570279	180112029.141626	91950692.3149103	350114149.563747	43699550.8219423	32576743.8114106	32398599.4693229	49597820.8920901	33046278.9519012	32152911.5330886	64693131.5585293	68459004.591247	78062133.6374029	77298201.335418	79659234.6245447	72544076.2579551	76183587.7386422	65449527.8656182	70997072.1798048	76101321.5652565	Lipids and lipid-like molecules	Steroids and steroid derivatives	Hydroxysteroids	1953-05-04	HMDB0000903	-	-	-	-
Com_6977_pos	2-Aminoacetophenone	--	C8 H9 N O	6.079	136.076	293854572.385038	236372704.770797	327117308.859932	198895525.053787	176943724.366558	233278451.250378	187635997.18423	178983724.048144	169359502.707039	166638009.241982	166982006.020289	161096505.583888	113151533.230916	180269884.792175	158851986.68441	140801938.679268	186071433.085234	163298642.603216	172047481.686295	190195399.480855	152386690.770653	173120300.003716	185607715.789704	150616657.440725	100630479.520842	88838072.5694996	92365217.8316695	88670330.7296326	93108108.954863	86668360.9373384	125371405.777198	109285128.730378	111361102.978802	116556538.885212	Organic oxygen compounds	Organooxygen compounds	Carbonyl compounds	551-93-9	HMDB0032630	-	-	-	-
Com_7022_pos	FQH	--	C20 H26 N6 O5	6.083	413.194	5737616.10362331	6264141.83015307	8121463.48772166	5384643.05857974	6554873.73399871	7355232.07534499	6576162.92319772	6330714.99568562	5808930.21038947	6090033.85920127	8438638.41371139	6370253.51121886	95100705.8621039	19183629.7281087	35185895.4657324	110984336.742329	20095666.3506214	34540804.2173379	274628042.309633	4777341.49116501	34536031.6175785	291353941.790784	4593640.32722329	32717462.2290396	373047283.98375	341351002.64267	347629872.747591	369939550.067144	373665694.83784	376929664.126653	61389774.8487704	59927585.8663856	56277425.8709035	60018990.1235562	--	--	--	--	--	-	-	-	-
Com_7082_pos	DG O-18:2_18:5	--	C39 H64 O4	11.461	614.513	1187787.84211395	1328977.26221952	1219147.93590649	1244997.80191887	1277196.72858195	1205324.89934458	1263123.8721908	1062520.61291847	3363448.1469125	1099778.77779623	1018376.38953212	1043184.64471946	1109189.96759559	22667161.4807186	6684369.60843846	1063987.12604405	28463005.5530659	1095026.82471803	1113362.1645164	216348057.479264	347601667.426454	7358663.13371253	210677011.183952	329414112.113114	1158004.7634274	2069658.66333382	2082179.83406838	2011474.46123732	2479867.57854849	2489551.15854697	57106519.9109218	46842308.9183131	69167785.5918033	69492676.9539879	--	--	--	--	--	-	-	-	-
Com_7121_pos	4-Hydroxypropranolol	--	C16 H21 N O3	3.12	276.156	46849528.3956666	46224833.3164279	43991023.6201149	44165154.0540962	43912710.4075378	44787188.2547194	27456321.6785498	30952535.6956313	28151631.8530674	30408349.557587	27864703.9243702	31078830.3760695	87431140.2591019	170135151.776114	113925102.93514	87193061.8464113	171292840.761215	113235047.804625	235754177.747688	243716496.258224	254886817.556546	240850084.270331	235688243.839661	259342988.584861	340137547.461274	351049122.63656	340452705.55555	348670600.045418	349090774.437753	350755519.497708	181942244.292353	190719874.045313	180041140.223305	174423779.190331	--	--	--	--	--	-	-	-	-
Com_7263_pos	Zolpidem-d6	--	C19 H15 [2]H6 N3 O	5.52	314.208	5614352.71418847	51910136.0300888	47112343.8729155	5867394.32357615	54950423.3564057	51543494.5967125	34468440.704028	31895740.4884802	7997212.79137584	40188640.1227456	8657135.64754089	34454565.6660282	53849787.8882375	107784162.226659	92995730.2499827	54400596.0361787	112773962.32557	91488571.1579113	123937156.323925	330985052.041644	1.61679e+08	107573270.660437	308574799.321324	167295106.357309	175460061.510765	181739661.824941	167446740.700268	166104995.026621	166588261.321372	185217239.60903	113177346.954745	104503549.070268	121545675.606288	101992309.217312	--	--	--	--	--	-	-	-	-
Com_7287_pos	Bisphenol M	--	C24 H26 O2	5.522	364.224	73071047.1415877	74485598.9755476	61869678.614572	66298450.9259841	67205643.3415835	65850671.6759871	41906604.7543317	50782156.670547	43763262.4390931	37729353.3460103	42906365.2343146	40129784.3397474	42714788.4073703	131449996.822333	82743183.6720594	38894432.2662985	108706081.976176	82080758.5562219	179733716.386756	209338286.02342	233107820.643743	227098987.815461	251122320.131651	337681654.807465	199346465.184554	200654375.255171	203266579.008237	210627661.189238	201695068.288697	195481049.113861	106948495.222831	192717566.65138	124929468.72034	129410240.93647	--	--	--	--	--	-	-	-	-
Com_7303_pos	2-{2-[4-(tert-butyl)phenyl]-4-hydroxy-1,3-thiazol-5-yl}acetic acid	--	C15 H17 N O3 S	1.989	292.103	51064428.5558785	49044486.6909575	51909934.5763165	52722795.3624092	48536947.8367877	47916692.1674465	123269202.870023	117593652.267685	114619586.917871	116986453.328628	122417940.582052	120617733.802735	207078635.489139	207553711.781413	202121807.856601	214319240.305258	191217875.848535	170678936.32666	150511256.67325	61107134.9285406	86548947.6913494	141085974.809048	54646109.3133302	92009478.0005828	120409283.348004	118647221.417839	116045628.047031	119077243.045213	89270056.6313217	114611903.854355	121555617.138722	119043692.650623	87369500.1309613	118947336.711611	--	--	--	--	--	-	-	-	-
Com_7343_pos	MGDG O-18:3_9:0	--	C36 H64 O9	7.536	663.445	56957464.9245103	50176587.0178796	62245753.2200064	56911220.2874773	47359778.7643179	51253878.649802	53410455.9497657	90459142.1699862	78030038.4414833	84830007.5075162	84204580.2315999	87815237.7201407	138407649.626328	76098734.2053867	328371526.070735	133747318.497422	66733345.1505041	324761859.251938	58337800.6940511	58296957.0705747	37555921.0529777	2.32684e+07	58293088.9994725	39334798.2768492	42002478.7352284	40284017.8120196	47161491.4403019	42486601.3167836	37418952.2819629	41091757.8820794	82144473.8150353	86738038.2122406	83376219.6135469	76128348.651079	--	--	--	--	--	-	-	-	-
Com_7349_pos	TG 13:0_16:4_18:4	--	C50 H80 O6	9.539	794.616	310398491.343466	297864789.180964	300633945.567364	287432148.24523	291121993.877259	251768757.193545	215282657.128918	167129433.829085	305277927.984462	148078281.109508	163476472.359922	169211625.102436	1808993.87873479	16616657.6068176	2801026.70374552	1712060.90299927	8575995.7105675	2554279.49713017	2082010.39256247	4516759.50621455	5201154.09584397	2548421.75395787	4742078.98495048	5460719.84039354	2206566.26191991	2491866.94691982	2179808.68131506	2233822.99582328	1.9219e+06	2001987.50337207	34320913.9827956	36156898.3008571	34166786.6480773	38140520.1071454	--	--	--	--	--	-	-	-	-
Com_7356_pos	Cer 11:0;2O/16:0	--	C27 H55 N O3	9.748	442.426	109467513.040731	107951487.114505	104105145.874123	102195486.896107	96915301.8978298	86880969.1075663	48928432.3746057	30294259.3828897	73233378.2023811	25752338.2336448	35239724.1466735	29949080.7218458	5804825.3156933	280419376.345167	51045506.1369424	5684895.03099097	297565524.933377	49287533.4399886	5516866.72070774	201418339.386655	171741100.34058	6380904.88182886	212061287.571582	210038076.314551	5257775.10593026	5686681.69906153	5428142.75522478	5485544.84597265	4891876.60813767	4713545.18695391	102478315.313121	70147740.1080528	83820244.8182874	97515616.511115	--	--	--	--	--	-	-	-	-
Com_7396_pos	--	Octopamine	C8 H11 N O2	4.689	154.087	74954145.8241647	83485202.6066309	89841779.1188878	92279398.6855345	90886033.5778367	91582693.5318812	196651728.593246	195569016.429384	193396942.651525	206673088.697884	208973630.287344	210803419.414503	87363804.0842488	71245996.9868108	84005281.0357137	90532174.0884905	75938019.5521425	85964266.8684169	77626179.8518059	71933706.4798302	75138632.7468687	75922427.3292248	75303228.0936357	70180481.0626064	113389142.933984	95362747.1532006	95380997.0984079	94526850.1326671	94060829.6582984	93386821.5601749	70476326.6602934	44941451.5423649	50972317.4846296	62485703.594457	Benzenoids	Phenols	1-hydroxy-2-unsubstituted benzenoids	104-14-3	HMDB0004825	-	-	-	-
Com_7417_pos	DGDG O-18:0_20:2	--	C53 H98 O14	8.997	981.681	9786023.70106286	10418247.4050324	9884321.6701747	9290055.14426784	9255788.97261922	9228798.54729004	6027654.87146201	6118120.76823772	6041017.21285428	6550142.79333723	6394207.70262647	6079719.44158832	116703456.792135	115230151.750215	196618933.039325	116928477.942209	99692479.6545965	225014131.132173	162854207.397215	4867951.42228232	88026465.2918103	219339653.232572	4728021.45576657	63801588.1878436	64977252.3193409	61784188.7489512	60384038.8561183	198469724.776551	161249192.737341	155001854.013822	93997204.5627354	100384988.606924	89068372.3566495	104147067.01339	--	--	--	--	--	-	-	-	-
Com_7446_pos	Validamycin A	--	C20 H35 N O13	5.547	498.221	1889277.83855886	1998760.79010102	1.87017e+06	1950206.41325123	1941572.30256547	1946318.14062884	2158451.97202265	2187632.98479922	2115325.52420396	2142792.31007836	2267975.19031054	2188068.62201726	7583966.50386296	53859035.8203093	35001844.4571065	7569222.49836833	53974856.501362	36564745.7805056	137217154.241644	309186309.649292	110629361.312015	143077335.710192	285760578.421573	125279027.818883	80145106.9626617	85145222.6401979	81238795.0578364	88532766.2856126	83261381.103188	81610844.7335955	89794079.106128	96713416.4071959	99579328.7907875	105550906.633426	Organic oxygen compounds	Organooxygen compounds	Carbohydrates and carbohydrate conjugates	37248-47-8	HMDB0036592	C12112	ko01100//Metabolic pathways;ko01110//Biosynthesis of secondary metabolites	Global and overview maps	Metabolism
Com_7516_pos	MGDG O-8:0_3:0	--	C20 H38 O9	6.089	440.288	14423742.9635172	14637716.7214894	14539165.3276141	14726362.1192856	14146647.9728271	14494687.7170404	17961558.0346604	17641547.7094763	16192792.4633639	17059742.9569874	18054933.5384055	17421890.1749456	36280764.5467495	11633062.0607062	17605771.8041994	7074400.74380141	12311156.3913838	14436764.4911099	6.30265e+07	42089924.3677743	82340738.0822104	66533035.7686338	43186004.5079227	85220735.4430542	201393386.825754	192174131.927946	268169492.585918	200297914.376896	202473605.265459	209734700.051081	50219906.8572031	57478855.5810873	50416472.3191427	5.59457e+07	--	--	--	--	--	-	-	-	-
Com_7534_pos	Norbutorphanol	--	C16 H21 N O2	5.441	260.161	14905071.5846878	14233140.787218	13569293.5629535	15124637.7004234	14478646.9053673	14109392.7999999	9027595.40868802	8000899.86935748	8005914.7767525	7439784.23319985	8600898.29577588	9187127.28940754	1.68112e+07	68718810.7653187	63705081.603361	16317559.7721597	60494438.4142019	64698001.2397964	157055310.653394	94856547.7979039	201730404.224652	142219904.52342	96789970.9499887	192887139.223833	286841966.064126	288523884.580949	279503421.040207	2.92338e+08	288054004.257327	291948043.695916	103081007.96367	115593621.153293	104329996.559513	101824652.814425	Benzenoids	Phenol esters	-	3792-68-5	HMDB0041954	-	-	-	-
Com_7568_pos	Homoarginine	--	C7 H16 N4 O2	1.342	189.135	267079299.558818	249421908.734712	295743848.216915	259152840.009353	259748574.577957	230373515.299097	188681568.432317	168044450.481507	200308380.636394	179607865.612326	170048148.608881	210891849.032088	158515261.138001	102444428.018423	72208826.4055951	136401346.957795	93688085.1945407	73935175.9329702	74337951.4370456	113992379.971876	73703175.5807623	82920470.1924914	125576334.247053	69356281.558323	91720126.005968	85271611.0168398	54868808.4290485	87908819.0229225	101133319.004456	96062985.9470976	110200062.442468	111968396.570896	119233514.346439	111734047.923837	Organic acids and derivatives	Carboxylic acids and derivatives	Amino acids, peptides, and analogues	156-86-5	HMDB0000670	-	-	-	-
Com_7627_pos	Cortisol	--	C21 H30 O5	6.883	363.215	180116108.207593	98004587.8669343	184436327.855342	184910814.281198	167214654.980584	167215016.976031	112839839.831004	107209147.489084	101292849.666195	121160228.126629	129975193.663588	129843767.469337	51973320.6402458	79951764.8812537	116215802.608659	46175663.8280313	76789105.7006792	120205621.412965	127481799.687208	206087653.446804	150294141.150232	108896662.653759	192447211.607007	145713931.215537	204621000.901959	228164769.251437	192295813.017991	180458327.110971	209181838.910083	199528572.242502	109158492.447775	110467166.469133	120867890.950363	89639135.8898874	Lipids and lipid-like molecules	Steroids and steroid derivatives	Hydroxysteroids	50-23-7	HMDB0000063	C00735	ko01100//Metabolic pathways;ko07225//Glucocorticoid and mineralocorticoid receptor agonists/antagonists	Global and overview maps;Target-based classification: Nuclear receptors	Drug Development;Metabolism
Com_7633_pos	Cer 12:2;2O/6:0	--	C18 H33 N O3	6.147	312.254	83044804.7486173	64336835.5478061	67120088.3539419	69102167.752408	59949395.6483472	63041289.1866171	105795278.85648	111656747.205153	99468935.5674291	103164261.296602	1.15799e+08	100500551.215434	58670626.1011615	100326768.015466	91277455.530152	56695575.6319021	101899266.121412	93441558.0764671	23146397.611349	13880792.3432756	17159900.9278658	20874540.1759155	19239187.1687021	23780663.7694459	29440439.8661889	30353873.4795058	32718830.9630454	31063445.3756387	30232702.4523324	31339160.5931437	71892027.3111117	68979214.3247322	74119061.9491429	68388369.0806058	--	--	--	--	--	-	-	-	-
Com_7655_pos	APH	--	C14 H21 N5 O4	2.034	306.16	194579073.107053	213353749.136243	189660433.613891	191222308.859182	187187984.622599	171275613.306944	84752590.9773093	89184837.3975917	84589423.7595822	93238063.5372754	89093280.0130057	92934792.5149443	57284230.822479	221841706.679415	119908812.086572	52712198.249856	232178977.201864	120391695.718524	172229517.606717	200892968.827878	91105948.4575112	176559202.85458	191808177.936308	96117897.5027755	77444984.0615637	79121596.4548663	80413686.4791136	84119731.6458253	77544118.2663517	78014457.3793398	139997793.702104	154991770.784485	148706766.363614	138096464.319432	--	--	--	--	--	-	-	-	-
Com_7657_pos	NAGly 13:0/16:2	--	C31 H55 N O5	7.923	539.447	133832101.527529	132485779.425855	127812117.122185	125059567.280963	128176263.900868	134091610.493499	299007003.406794	276086076.845054	273405843.39912	289203399.934754	269161657.226373	293856346.977877	16542238.0644787	54244839.9308974	42155681.4983657	17731363.230388	50329735.6968859	38572737.2487951	50427300.1877455	121352307.81587	123327439.386748	53440983.2070856	130659769.778935	116062667.70972	28559899.3374652	30001659.4892661	35446018.248053	29649905.660622	31259975.5828721	30460637.0250679	63767731.0185761	81705318.3544877	73730536.897871	69092175.4407463	--	--	--	--	--	-	-	-	-
Com_7672_pos	6β-Oxycodol N-oxide	--	C18 H23 N O5	4.712	334.163	20392053.3109667	21969249.3240867	18601369.3200851	21671062.7833878	20967634.1048601	22471497.3557218	11554644.8917805	12556129.8719443	10601243.1933655	12073760.5454528	12204810.2860985	11949284.7254182	22123103.3973993	45711911.1406166	32399429.1153985	25316203.6805908	41429689.0966196	29073014.0700988	136342438.747971	110906512.647367	202317382.950504	143578233.913992	134682930.612168	207114824.276491	243028204.211625	233824043.335752	230920304.229713	196772005.581394	226064439.145914	232227989.098124	106572384.439147	82014166.6335251	80545767.9360278	83767366.0728916	--	--	--	--	--	-	-	-	-
Com_7705_pos	5-(4-methylphenyl)-2-phenyl-6H-1,3-thiazin-6-one	--	C17 H13 N O S	2.232	280.082	31849238.4036043	30608836.8336478	30666947.9574637	30732501.7682264	29105273.5446046	28132359.8429861	24309784.7243693	18762452.1945647	17746554.0014816	20430437.4154988	18257690.4831922	5609117.07172779	238203792.818608	123291114.19051	215070134.606927	245971747.673961	139073686.207335	215375710.32325	217231295.454647	68238594.1308127	45495588.9775965	223688837.199064	70620873.4408291	45798382.9370879	54388763.7098545	56669490.2470013	53181327.1504794	53220090.2899451	55988592.2566802	57599243.329089	99726656.7873024	129480107.549791	106963954.098318	103191721.343589	--	--	--	--	--	-	-	-	-
Com_7708_pos	Pterostilbene	--	C16 H16 O3	1.857	257.113	23673324.9768464	25914851.8291402	27102633.7456618	22150904.5588139	24606243.7183227	22633332.6953612	74934583.9059387	73741324.8103926	68391958.8926799	75361045.4618393	69004150.7900988	72961913.5238024	98007556.106007	142921713.710305	308895208.560556	93755729.8959602	135580428.129492	309332569.449483	114084348.945871	76201986.1156608	243231790.261527	114541927.486194	74136164.5745198	240758670.459938	143987541.149391	131848844.80239	157352024.965777	140646526.081168	136439799.673377	139352399.607422	98344015.8906901	100823127.304438	93598560.4951191	91396698.0636986	Phenylpropanoids and polyketides	Stilbenes	-	-	HMDB0303379	C10287	ko01110//Biosynthesis of secondary metabolites	Global and overview maps	Metabolism
Com_7730_pos	(±)17(18)-EpETE	--	C20 H30 O3	11.205	319.225	241861476.506617	152093010.446297	119720139.400136	128029296.133468	104009152.896194	117017371.382866	251714771.692801	259539270.135231	265058450.022337	299011984.476244	254422668.929725	264629924.023371	72354450.1706723	157772912.894025	111005404.352002	64753658.5769027	106194180.431106	122318543.755583	83537207.6218373	192038049.756924	167528255.999034	81776527.1113222	234309639.708656	174493541.870741	68921919.4111334	64639885.3434567	63000291.5097922	64196776.5070069	60339711.4640484	59956561.3333023	139369457.730121	145347718.605211	136591414.759378	130623213.132548	--	--	--	--	--	-	-	-	-
Com_7899_pos	Homosildenafil	--	C23 H32 N6 O4 S	6.38	489.223	115930200.105235	109100120.04114	109223185.503986	117814599.009513	101295333.450637	107391124.484242	86637019.3752203	80752948.7305002	82412144.2558501	86986765.2631146	84608904.6505864	83511460.0682379	273454804.188768	221913044.257593	280381230.108813	249080319.651843	214214721.437628	275067102.253651	214425398.512887	64675563.7318652	56718222.8472816	221809445.518029	57929201.9721426	50115381.5629603	143877000.45645	141233639.813081	133861227.583853	141642143.890232	132691120.98972	142419820.80195	153748891.795949	150685128.045159	148619683.994811	151299791.240878	Benzenoids	Benzene and substituted derivatives	Benzenesulfonamides	-	HMDB0253271	-	-	-	-
Com_7989_pos	PE O-20:3_3:0	--	C28 H52 N O7 P	6.097	528.354	191160522.707697	180674009.09688	172126902.815244	174303453.039548	171534338.471251	170099858.949333	259616546.241332	282511467.03296	259076538.508479	254717154.274984	267603215.980517	285803844.254928	1887757.64978395	6232196.84208611	1980716.49636924	1970399.42142614	5233283.15775034	1839682.84453379	2209001.25118084	2274639.17211802	13216777.6132689	2125799.92405986	2273143.87662829	8420334.57489374	37380583.8652132	28283731.5922029	20564926.397097	26291302.874574	59114961.7200745	26127401.0059756	19841208.2184052	18941801.2987725	21639490.955923	27188601.8758687	--	--	--	--	--	-	-	-	-
Com_8012_pos	HexCer 20:2;2O/2:0	--	C28 H51 N O8	6.525	530.37	186418276.282656	170283005.943959	166228670.347041	178213793.112337	177321206.84998	175064350.508409	259942858.375595	269836763.696362	268121321.027532	268733129.45532	259416784.267938	285006230.495811	3043754.62941287	5420689.63562871	2399738.72110857	3008206.3889856	6303366.06626088	2263977.03225231	1538208.69327566	1237143.04652564	1209665.38896919	1664619.94875582	1239886.7558033	1182772.63542571	21664102.9440715	23584826.9067496	26473213.6611546	21784662.4200011	23910517.1024896	15623576.6081549	13560835.4738392	20730538.207676	16895350.0781159	20468118.939583	--	--	--	--	--	-	-	-	-
Com_8029_pos	N,N-dimethyl-5-nitro-6-[3-(trifluoromethyl)phenoxy]pyrimidin-4-amine	--	C13 H11 F3 N4 O3	1.338	329.086	184035457.314681	181646951.55247	217991812.73691	198468741.086726	173847982.318485	175729910.187037	278807990.949429	259592399.745648	265837504.499577	262467639.907807	261810505.402109	284105277.100936	20695552.0831502	29028684.4047803	28650978.6549698	25899752.4085903	28419153.4545085	26451265.1626597	36721222.3699655	31961726.0016042	28354156.5762969	32274170.5681746	31546140.0793055	25956809.7027845	37675301.4890331	36658948.3664874	36522539.3234001	45683760.9368813	45091186.472615	38841713.395894	50957298.2350806	56127754.6389229	53630278.6391664	50120071.0560781	--	--	--	--	--	-	-	-	-
Com_8115_pos	Ginsenoside Rg2	--	C42 H72 O13	5.185	404.24	246921074.632559	259460160.489405	258534981.192868	247609558.958804	253570208.732185	261351900.529292	106531664.005727	96066399.7930503	97848900.8392408	103044579.819781	96228421.4914852	100695872.212861	21517477.5232368	157407284.396714	131256814.167708	22126464.7287519	168259993.061048	142517383.351733	104199463.521773	89397235.7013785	167345774.643094	103385170.995055	101879995.925614	175513163.901095	78064934.5568809	73382960.9464974	74841816.0610444	71086447.4510189	66628014.5478424	76840729.5266989	135209734.881467	142229650.156817	142927466.381286	138168566.796943	Lipids and lipid-like molecules	Prenol lipids	Triterpenoids	52286-74-5	HMDB0035395	-	-	-	-
Com_8130_pos	--	4-Pyridoxic acid	C8 H9 N O4	5.066	367.114	100656481.668199	93807250.3143582	93204057.5003875	105817671.712619	108349994.724158	103309742.948655	278033478.316319	267263394.958591	255823840.380547	268515438.295649	232315835.854851	2.76295e+08	4986714.73973913	3278121.83551749	5503865.21678799	4850389.14207249	3422801.55593167	3152481.14690327	3399248.81938576	3515613.20240912	2895391.10690955	3623850.78343007	3556132.39327702	3152970.82731432	3392440.41088506	3264525.88549373	3235060.45773627	3516646.43859175	3334377.47740293	3497201.06673207	25706124.3693024	26020647.486897	26548565.0834937	26078355.8976839	Organoheterocyclic compounds	Pyridines and derivatives	Pyridinecarboxylic acids and derivatives	82-82-6	HMDB0000017	C00847	ko01100//Metabolic pathways;ko01120//Microbial metabolism in diverse environments;ko00750//Vitamin B6 metabolism	Global and overview maps;Metabolism of cofactors and vitamins	Metabolism
Com_8159_pos	2-furyl[4-(1H-indol-4-yl)piperazino]methanone	--	C17 H17 N3 O2	5.042	296.136	190377007.556508	170701839.059593	177821444.173965	226666912.179419	232786122.787935	186127893.796242	265984021.781259	260396179.748609	269019332.10178	271256181.949892	194942696.329808	271413285.399641	2515051.36614196	2285190.67452056	19649294.8411785	2544774.80183157	2430400.46398786	14900977.6918053	2140759.9579877	2199893.28411717	1817052.79960249	2085535.60549259	2228515.07849365	1866942.19266528	2180575.16067733	1935036.52499807	1947306.83947395	2031057.27371464	1976440.81659035	1962400.10294692	32838958.2519761	30037954.5693531	34134321.9177262	35934222.068337	--	--	--	--	--	-	-	-	-
Com_8183_pos	Limonin	--	C26 H30 O8	4.894	488.236	179771291.944695	171901219.812713	191282904.596017	121770442.199201	168250254.372147	168315025.102836	69736895.1544127	71218553.7456093	62029187.7047259	62652110.6547601	63151419.4929776	63633629.5476682	171975201.714616	79211882.496199	66479596.1527185	100242266.775743	83108366.5278537	62678577.282658	202208264.986955	274393198.495607	201279811.228776	217689002.170602	285581814.319078	214243336.530548	166951071.210248	161819315.285409	176945740.656757	164844622.814624	169505104.825526	167261558.675257	155281616.490292	172254167.65181	158074193.073949	72639478.051466	Lipids and lipid-like molecules	Prenol lipids	Triterpenoids	1180-71-8	HMDB0035921	-	-	-	-
Com_8212_pos	SL 18:3;O/18:4	--	C36 H59 N O5 S	8.304	635.457	2642501.94121234	2503430.58579098	2571811.37650911	2692816.23908865	2536256.15433104	2537548.42312692	3212475.97315719	3328333.1874707	3262434.54629129	3404932.03619488	3193665.03488854	3234688.56083618	1846313.67559414	10292761.3545844	1734672.72273699	1972173.48645629	11070315.8739848	1709196.89233007	30386096.1532792	282483421.228656	89837235.9588496	35070203.7951843	284546198.633283	87870610.9687416	11728671.395744	14843786.7628279	14564121.7786101	13715620.9555592	14515387.8178475	14167195.5021084	28532107.025287	27889200.239075	27324752.1200927	27558708.3232525	--	--	--	--	--	-	-	-	-
Com_8272_pos	(+)-ar-Turmerone	--	C15 H20 O	6.07	217.159	209752815.793771	135822433.435396	161722226.799409	201193178.549929	174450055.516683	159510201.691561	183916154.527278	232217717.262191	233667917.519094	189172552.838344	189364619.045197	241226759.490046	49679698.8903631	36812095.1937335	55057503.1173604	54122555.6084537	36010800.4973168	49127312.2246704	22166858.8429723	26320193.4943287	26649311.8969185	24655681.7547016	26728514.8088545	27881858.6130962	38642530.7990543	38097181.1039969	38780290.6639738	38315248.7256231	42789435.2518983	41038034.9616183	78424811.6957502	87848392.8631756	74496304.3240316	75585801.0158367	--	--	--	--	--	-	-	-	-
Com_8288_pos	SL 10:1;O/16:2;O	--	C26 H47 N O6 S	6.572	484.314	11838941.1801574	12242963.7220312	4788383.52282766	12458515.5593417	10235084.5067994	21742577.0706334	12559916.3830388	16378230.0128437	5179946.18006933	9561757.1504546	10363488.4521533	7245012.81800167	165107473.903146	46064724.3659643	91384804.6794475	167035497.390448	46170382.8636585	92839955.2248383	152608598.169138	100732863.118863	137957859.640971	157364897.145037	101792960.261401	142348219.671128	226215387.982748	229683890.643981	240051712.023965	245522735.944493	243653134.126176	240694647.431929	108588680.477122	114703513.876457	111768720.83615	110254253.124368	--	--	--	--	--	-	-	-	-
Com_8293_pos	1-(2-furyl)pentane-1,4-dione	--	C9 H10 O3	6.441	189.055	11661424.3459753	10821407.5778224	10828695.1267491	11459730.2504708	10758314.9773666	10733775.6173386	12658111.818747	13138794.0786729	12403979.513216	13768431.9311667	13370544.3137945	12898267.9773365	278944914.518313	24814244.0806686	111356854.523307	312994867.982793	26615679.6196891	114966764.862635	245689667.748854	9855366.03590464	34038034.3957846	242401322.548316	10099514.1848787	32459970.2313693	243408277.898865	239109325.409348	245018954.750427	243437939.968044	233004216.038009	246036058.862478	118884968.153433	104169012.975884	121756103.706873	122500730.339602	--	--	--	--	--	-	-	-	-
Com_8300_pos	Testosterone glucuronide	--	C25 H36 O8	6.117	465.243	134286625.648554	117865167.957126	115488287.915761	116004240.740048	115361687.696791	126252917.593685	267551971.053338	272075860.315764	254652565.507857	270274114.198904	2.52715e+08	274241197.490284	39355213.8036848	15930078.0501443	35747485.4100889	40235468.4334747	17812877.8078429	36669165.8261045	4073691.42527135	4581834.85350767	3129245.58036188	4068718.89903495	4820483.93099068	3134419.04007473	4547867.33103295	4352096.88276798	4440156.32317917	4347153.96606511	4561375.75014579	4315489.73435688	39376151.4547725	40209186.8763506	37483769.9099612	37094642.0793995	Lipids and lipid-like molecules	Steroids and steroid derivatives	Steroidal glycosides	-	HMDB0258856	-	-	-	-
Com_8317_pos	5-(2,5-dihydroxyhexyl)oxolan-2-one	--	C10 H18 O4	5.579	185.118	47935968.2729594	36541076.0195694	35497425.7064399	36920125.1178718	34351900.2065033	36505211.7187965	45958903.2377615	43133792.6040576	50706212.8450763	46270669.8217709	45348218.9344891	41134649.808992	55311065.7236048	91019255.9306612	103938514.118206	75791983.0781949	117972293.094247	114933965.442756	164979675.720971	281195956.379896	168094898.564621	173384581.13305	257401310.976663	181956970.395151	156067404.32738	165422119.910429	187002103.85864	158758579.828267	201634818.020935	215733178.043222	123579153.35383	119397390.124691	125232145.731352	115583592.69498	--	--	--	--	--	-	-	-	-
Com_8376_pos	1-methyl-2-oxo-1,2-dihydroquinolin-4-yl N,N-dimethylcarbamate	--	C13 H14 N2 O3	5.46	247.112	170019065.161477	179119033.738427	167534874.600765	173853942.274238	160343035.596823	167929814.659252	60117385.3515748	65269611.2686017	55654001.6309807	61213220.9335316	66649497.0146837	66129190.7393383	5214961.64106395	17470389.1670237	5271411.90985165	4873278.48677776	20744323.3024691	6095165.92616041	17051851.1540799	24829300.0519087	23283164.9693935	16415928.776851	26331086.716077	22632792.554185	19814919.3851164	19918667.9329328	23046161.4045135	22143814.9526527	21276615.8666228	21957416.0489438	41462190.002605	51313549.4646309	42620954.347846	51048639.7753795	--	--	--	--	--	-	-	-	-
Com_8389_pos	HexCer 12:1;2O/3:0	--	C21 H39 N O8	6.191	434.277	215091003.256451	211121722.286631	197276518.044031	206769794.926863	195229178.339987	204452594.876885	6384237.45509276	261086487.20051	254196069.320291	260283477.331002	271388950.342405	263550765.47322	123802387.622144	46615007.2146331	30051533.1256713	27846183.1055947	4.49966e+07	133593018.814415	19101627.8573444	23569312.7514664	8402495.46122111	17139863.8500578	23992269.3804026	8759203.27657373	9594304.02128569	9560214.09152402	9367073.9636416	9186119.57121295	9622801.74788628	9104073.95343988	104081920.27251	100628160.132242	94095168.2296993	97197641.5238416	--	--	--	--	--	-	-	-	-
Com_8403_pos	2-[(3S)-1-(4-Fluorobenzyl)-3-pyrrolidinyl]-5-methyl-1H-benzimidazole	--	C19 H20 F N3	5.296	310.176	30171208.4508203	26464649.1740538	23723256.3287067	26135197.6565163	25265097.7715262	26451960.0837613	14620270.4852949	31190215.8725439	34725884.9783421	22371569.4717435	32246391.1518569	32280483.5384275	106108466.543379	142614814.645521	145584571.891375	101019963.116984	150754200.104928	138932267.215612	255030072.722024	243302043.717772	202892064.273594	254422061.295659	266747026.676507	212934093.275538	234908347.554315	238180108.028869	231349349.496588	233278089.749064	232144812.227043	232138871.067354	172963659.03769	170296062.224677	165589430.20411	163684074.629573	--	--	--	--	--	-	-	-	-
Com_8447_pos	PC 28:5	--	C36 H62 N O8 P	5.137	345.706	2166389.36075907	2225598.52636637	2111899.94286161	2230076.36028967	2131691.00487589	2217826.3547209	2197927.89012491	2171792.44736128	2080629.3314245	2242011.0273764	2270797.91940428	2194863.8160618	21717946.8707323	77249834.3434761	11284957.6861296	22712619.527284	77060609.3299613	10020177.2908282	265394122.466912	146358414.180572	132999616.96247	286503607.050259	143239908.598085	137266311.005587	140368745.353647	144245587.398549	138271198.259714	147605649.276396	138453604.553583	142672320.441282	75909320.2850081	77826939.7367852	75550277.7009502	79421073.8144092	--	--	--	--	--	-	-	-	-
Com_8458_pos	NAOrn 16:1/14:1	--	C35 H64 N2 O5	8.309	615.462	141766345.725822	136424682.297606	146133356.420815	151425144.673984	144792783.980875	139446964.108664	245981915.966618	267501404.917204	241805384.276219	257186384.186919	254890011.723562	260071193.972758	15889579.2354127	36094041.5543725	33791041.8682785	9390809.17133938	30754886.507129	37677432.0896462	15655239.3041795	55715181.2600649	34761702.3142809	13989661.9180857	74225917.5168153	38670825.6257831	4727518.46035366	3924980.87662814	7722484.59625474	2784300.64911075	2554029.20079923	5099195.01057466	52604893.1926592	51940376.9885119	60867020.6251346	58156996.3272905	--	--	--	--	--	-	-	-	-
Com_8521_pos	Methyl dihydrojasmonate	--	C13 H22 O3	7.752	227.165	152874400.943459	147254935.273165	160481272.022619	149798565.315973	144663971.189905	137106349.986128	211341294.660571	218966945.353642	220919644.943024	265593742.062087	246234947.016716	258071396.605111	86241983.9758381	76598923.2706994	151018603.906859	78463705.3602088	57899911.2838861	167763721.706333	132939978.431997	155315193.899427	136871071.107934	85680773.2173144	153981926.923301	137752272.791564	152288683.233702	77238797.8832164	79886383.2332412	156688735.173881	157155656.901125	151373202.973085	101534977.995494	75160859.9587979	87778446.2285947	111638812.785408	Lipids and lipid-like molecules	Fatty Acyls	Lineolic acids and derivatives	24851-98-7	HMDB0031740	-	-	-	-
Com_8525_pos	LDGTS 18:0	--	C28 H55 N O6	7.961	502.411	7142287.0110486	6140759.60238524	6613684.30872058	6025853.87792008	6428278.15048823	6153772.9102939	6953019.68553028	7368301.63271063	6749459.2736045	6886977.56501283	6791775.54470588	7025520.59485656	6074346.59058073	162072872.30168	39446412.9817216	4378545.96723749	145733715.01524	36759009.6515014	45334157.7838304	272042381.014956	226432874.785363	43017105.2677757	265758880.244121	224847283.271933	27230720.1690952	27467446.2671888	26031094.8643363	28709245.4111331	24645115.4180875	27511406.011692	123598094.587938	138671425.617438	128463696.243879	128706974.83441	--	--	--	--	--	-	-	-	-
Com_8553_pos	N-{5-[(dimethylamino)sulfonyl]-2-methylphenyl}cyclohexanecarboxamide	--	C16 H24 N2 O3 S	5.74	325.163	48781075.7655988	49890334.9411134	48444899.7795606	49763712.1442451	47958098.1684261	49203298.1627105	39589082.4741086	40344122.0078703	39545332.270166	42554619.3762091	39781264.0267545	38142422.3303466	126874102.62723	83051554.7697444	100321745.626264	135362692.743835	105142144.130389	94682644.6561152	90560343.7305196	114937040.501451	210537757.070444	79326699.3199949	83012512.3245593	107668289.708825	202691698.994405	210076463.897711	175453846.965204	250289245.893823	243231775.597723	201739655.558726	59297013.2054172	100615846.789698	98959024.9165159	102936717.025184	--	--	--	--	--	-	-	-	-
Com_8617_pos	5-fluoro AB-PINACA N-(4-hydroxypentyl) metabolite	--	C18 H25 F N4 O3	6.236	365.193	121366685.705486	52232357.7575012	51987685.4466982	52043649.1389714	39179502.0937142	51524161.0574256	38500351.8627498	163288413.189286	50538820.5334288	149998781.985757	176720106.528813	159090426.681868	172010169.036419	101851388.784802	269896460.207049	188305485.071759	105807964.990356	253673920.607019	16486586.4101302	37015450.5490583	21524755.8750233	27141121.4821926	19181601.1844562	22762924.187596	18628383.5994195	17503427.1728397	22776684.1429999	28195349.8735737	119780969.046966	23864702.3215162	71621610.4861821	92285761.030834	84520750.900558	99444875.4648661	--	--	--	--	--	-	-	-	-
Com_8624_pos	UNII-UGT5535REQ	--	C17 H18 Cl N O	2.294	288.12	61116736.9924651	66999385.500386	60401468.0899276	63458557.6947759	61897428.5827495	65096547.1114975	36950683.0924009	36543966.2392102	37066467.8679617	40351578.7109314	38172071.5956669	41829962.4949773	163339323.656482	199101549.312746	1.7678e+08	173039600.120831	195014674.612754	175951549.051375	168340802.413645	242518663.846896	205067784.867108	279388831.827567	244086750.550449	208476790.432685	237554435.621121	237763105.835914	233304503.843187	232081761.989853	228388049.400962	236298119.475766	172700145.010839	174651701.991449	170832899.052597	157915020.540255	--	--	--	--	--	-	-	-	-
Com_8643_pos	Cer 12:0;2O/16:0	--	C28 H57 N O3	9.993	456.442	124196303.320848	124360418.460201	137888693.429193	138064748.252477	133155333.281576	121329301.373216	50363966.8919007	34501497.3769462	79125007.2848225	29105053.7595098	34658825.8472414	31357204.375072	1354179.74463315	246296219.808551	37825501.898449	1450798.92328182	244547224.570699	36794848.4507163	1524364.22905742	158713321.760372	182060200.167701	1593458.19491979	157732098.895854	198940077.309374	919969.813215419	875311.847181205	903837.921915383	890994.319234222	806290.489666866	821911.588647789	80082908.0949878	50227500.1039246	52629012.9761673	58232249.5158906	--	--	--	--	--	-	-	-	-
Com_8713_pos	LPC 20:3-SN2	--	C28 H52 N O7 P	6.91	528.341	5841160.99298392	4491618.19030907	3560245.58332541	2763427.4165126	3833963.14927469	2776957.76885568	13610146.2182179	3153139.71347696	5560712.28842743	2975010.80773098	5630572.52970211	4906583.17599028	68336834.8087383	32446118.8446665	80537203.7070565	82161576.4228744	38523351.5362021	65347297.5167823	207289194.756917	2722865.41027367	89858425.5913812	207954252.753983	2884630.02059063	93901502.5555378	280457916.317483	282953999.512625	289323140.476177	275970038.675522	272373233.004045	291463546.947674	96894605.4779541	61029457.8594897	69733631.2041447	77158040.4628032	--	--	--	--	--	-	-	-	-
Com_8716_pos	DGTS 24:1_18:2	--	C52 H95 N O7	11.153	846.72	3454455.23241121	4227524.56414519	4321890.41010716	4331261.96595078	4578173.2840999	4421433.13914458	3987897.95176914	3569749.06989963	4160576.78351708	258683573.416603	247243659.236459	225143780.496165	4784340.04099869	14894675.749612	25529191.2916009	2633150.81618425	22270381.2871738	24272232.4007945	21824119.5286197	16554673.1021357	6387592.01711277	14719468.0270141	5683518.31397688	7400731.52690724	243128768.403813	166402075.746616	59283574.6663165	41398632.1359437	78712919.6057186	30918976.5783992	4834735.07524368	2861686.01012756	3821112.73079635	4481377.47356242	--	--	--	--	--	-	-	-	-
Com_8773_pos	YLH	--	C21 H29 N5 O5	5.797	414.211	147181492.35913	152610472.543966	138819416.016121	139401754.424289	140859123.31968	144686844.920149	63352094.002389	71937753.0783614	63195953.9212407	65646625.3105035	59274642.395844	58411848.2399659	15862221.2691667	113735230.71869	264390633.653293	16295003.0249887	112678586.731889	257478162.223984	10829354.6527265	4040081.27216983	1604317.86755603	1655960.91883429	1887456.09705056	1238503.21491928	1972858.35135717	1688783.24063239	1984951.20860916	1792476.71489796	1857000.13770804	1729345.79680588	50750073.8494704	50253772.2355313	50809214.101223	52242153.0597645	--	--	--	--	--	-	-	-	-
Com_8794_pos	Hydroxyprogesterone caproate	--	C27 H40 O4	6.249	429.301	26171787.8873446	25715738.0143105	25741686.559602	6253333.15199297	25925474.4083821	25534232.5112771	28291679.5984441	28821648.7396645	27261312.0560764	28704232.0011588	28635625.5492073	27992114.5829613	47569133.5132364	19840447.985198	41129003.8152182	53788747.1615755	18707468.7946768	39361002.5153775	102620379.616183	21375121.3399391	92010877.1315539	84197922.0099404	21008500.6164932	91725639.717691	221350017.092151	203570168.945215	178147044.471367	180443098.927391	206448553.108246	202965284.910775	64930362.9790739	28168106.2303923	69542455.5830781	67572637.3454836	Lipids and lipid-like molecules	Steroids and steroid derivatives	Pregnane steroids	57-83-0	HMDB0001830	-	-	-	-
Com_8975_pos	DGDG O-16:3_13:1	--	C44 H76 O14	7.748	851.509	10176890.0821378	11323548.4324995	10398614.9674903	11198537.1309784	11131589.1433918	10523174.5248026	9275312.26272699	7002501.65245031	10627595.8288104	5641130.43024273	5894969.23638157	5884671.83215512	72026622.8987365	15934250.9323962	97894664.210011	157249760.254977	14987478.7899399	94403416.7561504	106942999.269689	10008908.354171	83399503.4415091	126608028.454481	10339499.527992	73277139.7075184	114436380.843192	109445530.332909	280189884.203238	119045766.197039	105511528.521775	275490969.90054	118202051.121442	113951343.243998	111547454.615406	52335110.7140147	--	--	--	--	--	-	-	-	-
Com_8977_pos	(6E)-7-(2H-1,3-benzodioxol-5-yl)-1-(piperidin-1-yl)hept-6-en-1-one	--	C19 H25 N O3	4.645	316.187	242247308.382652	240892573.184325	231431997.591994	244417087.200091	224708160.297198	229954287.266404	74331030.9543346	80598254.5247045	78036004.6575111	84045497.6428855	81697609.787247	74134116.5103163	168311813.861348	181771546.946643	96402427.7254314	161256614.221718	164131319.801979	97748223.527533	130645960.269469	145241091.523806	126836099.97006	133447908.425326	136214275.987084	135486408.405604	95150460.8646713	71102356.1485217	75671327.6818528	77709117.0820335	6.92176e+07	92646155.6607063	143599872.227726	140001067.997424	143471931.48904	138547927.471425	--	--	--	--	--	-	-	-	-
Com_9079_pos	DL-5-Methoxytryptophan	--	C12 H14 N2 O3	5.246	235.108	88303880.8949925	87398648.0444775	86816384.793239	94063621.2209831	86002059.5751558	92540236.2576843	89657992.2987725	92271337.7876278	78973970.4186979	87768786.7694033	88139371.8650033	89685978.989536	101939988.021722	90665811.1185084	26042375.7679025	98962567.663681	91676533.4994698	92832558.6269069	163230491.593778	120566823.585488	200116975.721551	157624970.481689	154998001.494809	163451885.950218	221433714.239353	273753111.786345	272663533.287922	228801186.166278	274030705.401991	223810607.681257	140027761.118317	138787430.999324	113053604.421811	110341296.469514	--	--	--	--	--	-	-	-	-
Com_9182_pos	(+/-)-Cannabichromeorcin	--	C17 H22 O2	7.267	259.17	5507719.50998959	5406859.59950122	5274995.92384368	5360778.61981055	5193246.08620189	5347838.15199881	6894674.41717156	7309610.45591275	6818301.03426085	7205735.70163221	6968420.07251274	7194028.39627369	206964750.176108	38547930.5337075	75279018.9973687	237966316.24365	41256618.8961034	83627602.3183109	148907725.061321	4785110.86890906	29011074.013171	149713048.663436	4629219.80856323	28044878.1744224	170286060.591557	176622888.163169	166518863.848032	169784260.271366	176879852.290616	177405229.415518	104352394.078421	109776374.698212	101523980.296857	110040057.78358	--	--	--	--	--	-	-	-	-
Com_9270_pos	3-(4-hydroxy-3-methoxyphenyl)propanoic acid	--	C10 H12 O4	7.228	219.066	2573562.33727055	2806388.12824398	2399605.84146845	2569204.65457208	2422898.3162443	2694536.04215288	3499536.76336625	3398469.78948237	3396558.61740252	4031781.23957326	3877763.07359415	3962515.19333182	126849530.664927	68195691.7095908	82433802.9853433	117522971.957203	73872254.870271	92094066.5544341	183742665.675727	4961437.93920181	32182769.745458	181467335.003986	5059743.69116456	34107095.9954371	240251111.991405	269816618.264334	252830129.948883	260361445.446033	262208662.626999	242186913.225146	95748160.3326057	100018442.321101	97186854.2148949	95556157.9948424	Phenylpropanoids and polyketides	Phenylpropanoic acids	-	1135-23-5	HMDB0062121	-	-	-	-
Com_9370_pos	Methylhippuric acid	--	C10 H11 N O3	5.174	212.092	16688163.0136511	16544436.1481631	17057511.9249018	15253989.3357531	13955384.1085621	10113186.9183413	16207848.5291037	14570881.1793849	13270857.0574648	33506274.6296137	17135992.4784265	17668371.6549309	34702661.9467891	58665411.2298825	47757107.980397	54400259.673551	49215391.7367828	50946309.8687978	147189954.138485	138287863.423252	158311912.372163	156841375.795915	132468037.179316	169399385.122872	201799658.279048	207836902.73252	215115042.570859	218445248.911189	211290146.668912	216307314.195423	104017003.494811	107165041.461444	100123968.977643	106447022.334212	Organic acids and derivatives	Carboxylic acids and derivatives	Amino acids, peptides, and analogues	-	HMDB0255085	-	-	-	-
Com_9373_pos	MG 15:0	--	C18 H36 O4	6.819	334.295	180292523.330741	184849906.564016	188198171.150822	183660632.631489	180467512.975182	179448145.298902	225899507.638411	212424417.340874	228415366.890592	226167999.472593	218739068.751721	212880439.69985	28763908.4559136	61055501.8560515	67632324.9344156	29687260.7177483	73709128.765558	69057805.6454037	25563540.2732439	37185941.6430284	30309675.3251708	25611049.6609293	34489651.2521299	29003664.5386857	26226010.6100571	28927621.0880216	26811322.5422459	24253895.9443607	27001946.881924	29270187.5154434	59526580.2652429	60802931.272461	64402465.5803864	59401351.9764822	--	--	--	--	--	-	-	-	-
Com_9405_pos	AL 8810 Methyl ester	--	C25 H33 F O4	9.472	434.271	229295366.596297	231518134.371112	222313396.952805	229951394.214177	216102285.846866	215859837.113666	90144359.2139814	88177920.3878264	91506589.1701782	88444055.7848133	94670161.0816203	92210620.522049	19430905.622454	33466498.7995707	4494375.30628308	20581452.6114414	34568333.6059503	3726880.74031589	4291758.86226102	2982282.24809503	970986.046932868	3579854.70965004	2653896.90334909	1014819.49543069	717748.819442523	679909.139264632	697761.054511157	689996.774656454	722067.680211283	698338.478699802	33697671.5339824	37321607.3698015	35467172.9628526	35290922.9638883	--	--	--	--	--	-	-	-	-
Com_9496_pos	Ciprostene	--	C22 H36 O4	9.724	347.258	104214539.265112	91492447.0388107	90566883.3230465	90347565.4901799	79679080.3603642	84584758.1627644	137156666.166668	152504836.680756	133709198.97195	142689571.209211	146614761.115361	147226058.981882	50098255.3531836	54147399.1256368	128780959.596792	47819855.9105976	49079638.0747047	161046585.430775	5950348.90513896	237876872.328676	174373207.958836	46437663.6508654	239873916.376909	186526827.641976	53666253.5721524	62321644.4032252	7210812.65679418	60560655.2755913	64382669.2150706	65162660.108408	86655863.5275116	72853358.9287093	81582825.0386717	86227625.6964668	Lipids and lipid-like molecules	Fatty Acyls	Eicosanoids	-	HMDB0250270	-	-	-	-
Com_9705_pos	11-Deoxy prostaglandin F1β	--	C20 H36 O4	10.621	323.257	169466277.068199	157183892.760691	140508708.471501	135247125.957812	135024144.71627	125786565.525581	190309643.219547	190261616.456248	178397160.261289	221972396.627442	224794583.704496	228235787.446796	50597006.4825882	111021968.674246	41799109.4510833	51493560.5421713	93516683.9901648	43638803.3046011	48483121.8415338	40228843.6185465	26824394.5871752	53216975.7235258	36428501.6663662	22751691.3838462	37999490.3057635	39456866.8490977	40040358.8226443	39516179.1256871	42205012.438633	38702238.2201205	81316567.4289056	84165161.9131985	88029536.7235732	84816933.9235928	--	--	--	--	--	-	-	-	-
Com_9713_pos	SL 10:1;O/18:2;O	--	C28 H51 N O6 S	6.583	530.354	2453454.29475174	2405928.9182799	2361042.20667738	2424203.40838315	2415923.66899104	2382795.82934368	3222037.64708996	3160799.99975912	3083463.38296127	3129563.01815509	3250728.08996473	3200852.42012997	30124938.7244552	3319133.35434093	27132337.8805308	27263647.9068713	2215109.68128904	27095230.7847263	110005515.336663	1072465.05214006	40700133.7270312	113590322.341028	1134756.90793151	38805618.9915993	183705690.418237	182194571.039266	255544824.259851	191541229.009608	184508640.661207	184076597.333958	21785127.6411104	25453135.7869192	22053369.3105209	22725697.0764445	--	--	--	--	--	-	-	-	-
Com_9728_pos	HKK	--	C18 H33 N7 O4	7.006	412.271	88566455.2781722	91142475.7989095	92454986.5541686	98058686.9950406	95458210.0263649	92450152.8211731	175677515.614394	168424554.296145	169676518.820038	1.77731e+08	176911972.437218	164287997.51823	44832604.3792747	80611351.3310788	72372815.4152623	46840385.5501525	70357266.1842786	73008983.0841512	6344747.02772084	2598159.39466661	2652175.68302634	4002878.34176618	2641807.69462957	3008725.47436566	4119571.88492373	4193129.66238422	4316340.70510999	4102396.00272868	4112688.65239119	4121234.35278136	37406374.9731161	48064386.3360038	33014548.5781308	38042880.2661053	--	--	--	--	--	-	-	-	-
Com_9789_pos	SM 8:1;2O/24:5	--	C37 H65 N2 O6 P	6.35	665.46	64843156.4465416	64157440.1961994	63782538.8689808	59048082.7330854	60481490.7887147	59030589.956931	208825504.052857	218716158.422916	212445791.532861	213893813.259573	226776775.489781	216809278.028868	20922430.4466297	7973397.81412278	16029720.5799143	22222144.8532656	7857497.13756637	15091397.2460989	15156602.6518099	36652761.7563339	15857430.1292322	17804903.2337216	39036198.6531644	16829036.3962407	17171077.7293329	22425022.2099482	21981909.8594258	25598181.4932119	22013925.8646614	25193579.558862	26164959.6130104	27843719.4969384	24932058.6002097	23387831.4854224	--	--	--	--	--	-	-	-	-
Com_9812_pos	3-[1-(dimethylamino)-1H-pyrrol-2-yl]-2-(2-furylcarbonyl)acrylonitrile	--	C14 H13 N3 O2	2.748	294.065	130047510.864378	134702504.094076	131559365.780651	135272328.719949	146558630.987602	139967632.384753	22669103.6985838	21299695.0355744	24838952.0549564	20672590.9105546	23199959.6604227	21054280.2651522	13255575.326604	14507540.483249	13963862.3969564	13067448.2072504	14576087.3324554	13660219.0872635	13275495.2968726	14647522.5109122	10656742.4213193	13518162.755864	14891377.4711483	10618323.3505066	12231665.2075736	12662165.0306862	12782329.1050944	12495884.5605203	12489367.6820235	13127323.5257765	13821311.0595915	13441223.6736178	13754934.9984464	13222647.8375926	--	--	--	--	--	-	-	-	-
Com_9840_pos	N-(8-methyl-8-azabicyclo[3.2.1]oct-3-yl)-4-nitrobenzamide	--	C15 H19 N3 O3	2.498	290.146	50481030.5736399	45540693.7202131	42361328.9963139	40905209.3691378	40456234.3354291	44102016.7329944	25282551.0097054	23137898.467769	26764264.8307015	26345526.2135198	28187421.2837275	24879836.5621952	91884008.5698091	130991500.132873	102489363.468749	90348191.5830041	128075844.784924	103675179.805094	180681569.226404	216544420.822215	171116676.507734	184621549.80824	215420955.118515	162894910.534293	172369221.322953	176193669.502279	171192367.923282	175067068.312054	176566074.209236	175993624.229999	126562819.188168	133146539.715812	126226256.080236	126857130.891843	--	--	--	--	--	-	-	-	-
Com_9913_pos	YLK	--	C21 H34 N4 O5	5.363	423.262	31504705.4518632	27589580.0876643	28308977.5917716	31994634.3078857	29585636.1026713	38520876.5169087	17378836.1730935	20241244.8517554	17959461.9232373	1.82274e+07	21965583.9054091	14977217.756215	43515393.7566269	66789070.1467406	80686971.4769043	47182093.466082	71309815.1358352	72938470.4853706	103536186.198083	149291274.885485	176201737.243702	106391593.892819	146433158.782349	183424691.581313	210706702.099376	216000890.853712	212549707.817602	216679419.18601	211506299.515479	214334655.322158	108782018.126344	87963408.0922105	106969548.974452	104402890.004666	--	--	--	--	--	-	-	-	-
Com_10034_pos	LPC 9:0-SN2	--	C17 H36 N O7 P	6.148	398.237	200880584.021654	188156610.163508	185120454.286187	187271488.416556	182324130.883371	189189052.721924	208591131.767193	218550772.600085	210959174.482074	210729351.333594	206148156.440991	214934197.09651	31107744.0609458	11614276.5724045	37851453.6564186	32082735.3622707	13680204.0573881	35236576.8430921	4514640.43924014	5102103.64787205	3467964.84234792	4529658.14259806	5342268.0855382	3473698.29341038	5040142.61797279	5022234.27282819	4920772.63604648	4825712.48961318	5055113.23033157	4782611.74839855	46403880.3607647	52256036.7126256	43135941.7616685	46133375.2039325	--	--	--	--	--	-	-	-	-
Com_10146_pos	Cafestol	--	C20 H28 O3	9.667	317.209	135831048.324571	120629286.807031	143914210.714367	133799728.295007	106600348.838716	122735018.981719	130737319.789329	135163426.020694	159233320.823871	140770385.69632	134654715.346996	153395518.723281	1.21322e+08	103239668.188143	128154598.676994	108096467.099879	120303049.803952	114354509.779389	147644224.685722	213260384.282698	179466620.920236	139635456.755452	221492690.704856	204223192.457416	33453704.319562	23586564.8353152	78318909.4821423	73018097.0088801	72412659.4370559	50623104.1974349	117829402.247886	105783618.042195	140593388.157845	108668820.974296	Organoheterocyclic compounds	Naphthofurans	-	469-83-0	HMDB0035710	-	-	-	-
Com_10176_pos	NAOrn 20:5/10:0	--	C35 H58 N2 O5	5.941	587.443	104880700.272307	100267413.060567	103212130.480922	97866436.4648485	98278392.4864625	95863153.2209252	156716971.521441	158710100.492002	156000483.242051	157508975.101896	157313305.882315	170274951.847742	1833073.77269113	4949502.35195719	8210664.92013579	1818599.38881032	5702719.00279576	8911771.68638849	23637009.910696	3287125.14632888	7570088.8431441	24375095.8571804	3365084.73354431	7308635.0521262	19799674.8402854	16884150.8928584	16523660.0114351	16855270.7402165	18725832.1096901	16669569.0770735	37488883.7311956	40099082.1117094	38251205.7669644	40997124.8759698	--	--	--	--	--	-	-	-	-
Com_10229_pos	HexCer 8:1;2O/4:0	--	C18 H33 N O8	5.57	392.222	2797818.70510989	2304085.37049932	2197270.60001521	2264259.61103169	2238160.94465295	2243631.74241261	2301052.64179516	2510875.67521384	2178954.41415588	2280108.06728064	2614424.13846122	2388049.70856941	9559528.69966212	20890257.776285	40370948.9579424	7334125.20495022	22350052.9431135	42155891.9333974	69400654.7698921	83652736.3482368	210471575.88885	66332085.9348586	73021997.8332888	225791282.302244	155691805.511246	155598809.346344	160350996.12309	160568055.248496	160286140.806253	158556592.142662	55091860.483866	57602866.7703122	58554579.2828567	55970366.3223052	--	--	--	--	--	-	-	-	-
Com_10347_pos	Bicine	--	C6 H13 N O4	3.899	164.092	92496812.1255244	98063663.5231179	95354589.230784	101168108.958293	98646404.6693131	94752939.3941556	196086672.770398	202342169.592048	195021347.226657	195990796.426591	199198782.631391	211294594.385957	18822256.1222649	15871685.3826654	14570386.2713638	18440401.8999574	16668363.1558647	14333222.0678177	16517136.9891366	17281993.9796531	15254635.8357262	15630159.1099959	17710900.2842058	13461625.4432317	15553166.4956948	15629365.8959533	15779300.0840163	14936252.1040138	14693603.5851207	15469417.7495816	34052703.8698604	25930583.0713772	26245996.6677326	26884853.5865654	Organic acids and derivatives	Carboxylic acids and derivatives	Amino acids, peptides, and analogues	150-25-4	HMDB0011727	-	-	-	-
Com_10427_pos	Trigonelline	--	C7 H7 N O2	5.424	138.055	65611085.0039235	80379146.432073	73764169.9614277	78337863.5318609	71109633.6517112	79525164.2901495	179733368.704036	179877467.41385	164660751.229414	172623918.533023	193481312.892005	209296626.494556	45326614.9228316	37533769.7751409	69081655.3648107	47355416.1135053	40885301.7718386	73064893.2608366	44147722.2912068	45340944.6088971	46759248.960474	45757530.4043137	46906365.7611597	46003574.2680137	61356218.1604791	56747478.4745495	52305624.7293817	56513942.4328197	55384625.5150889	55159544.0786075	45570051.1347592	34620204.0328687	40546789.8350508	39759541.7423911	Alkaloids and derivatives	-	-	535-83-1	HMDB0000875	C01004	ko00760//Nicotinate and nicotinamide metabolism	Metabolism of cofactors and vitamins	Metabolism
Com_10430_pos	haloperidol-d4	--	C21 H19 [2]H4 Cl F N O2	5.508	380.171	2229078.13672979	2265797.59707325	2344533.52062139	2426087.55495883	2395923.51639433	2350439.47299016	2354258.49987902	2227131.0621137	2307219.78525264	2337178.25314875	2362523.23426477	2386561.85936606	2048921.4717385	7326634.21153093	43101038.8616596	2098556.47252365	4594105.48822272	14186058.0689189	86862655.512258	165317467.674933	107754143.691021	78695544.1909528	159876289.123039	106273872.596042	67852897.7065308	74234916.7298008	80940532.9808797	71877900.6132485	76504950.9402451	75826443.8392381	50683315.2264513	51930730.8556808	53956960.5044169	47848757.3793484	--	--	--	--	--	-	-	-	-
Com_10485_pos	Cer 18:3;3O/20:2;(2OH)	--	C38 H67 N O5	11.195	618.508	192986428.849974	203234549.36383	178778361.396524	170434609.549098	163463935.497317	152144658.751236	38803238.1501802	35143973.3973628	57640385.2608346	32056037.5234482	37082449.6216569	33398079.9398007	1010817.62455102	19681914.1628241	4164137.82181052	476969.883821441	14784439.958159	3956005.54676664	731717.722591784	3400679.41938136	3179911.09675066	457905.469594059	2888973.9269651	5845596.44072281	779611.055924903	483951.647634342	459733.453800621	453299.065486759	434376.222696291	461457.370815719	21912011.7069898	21252925.6213683	22401305.0753568	22076789.3837237	--	--	--	--	--	-	-	-	-
Com_10493_pos	NAGly 10:0/10:0	--	C22 H41 N O5	8.347	399.327	64513046.5538765	63203163.2594137	68725250.6790288	67444264.601664	63453011.1208365	64449311.817391	46866850.4473531	47574531.4913805	39073364.0003776	45389091.9593025	47940325.1191925	46164183.9729825	58691722.1110108	67019394.2488244	125391451.783431	59811830.0472249	70631500.8978155	129231110.86325	131852999.834139	213245225.242439	208890944.329097	126718457.794739	208689387.676872	210429536.015905	156417664.352401	154116617.627474	161866230.225277	140057403.270735	163590827.401131	153608604.297528	106628341.149978	115419519.54088	112809005.086659	108160461.766075	--	--	--	--	--	-	-	-	-
Com_10522_pos	(+-)-11-hydroxy-delta9-THC-d2	--	C21 H27 [2]H3 O3	8.466	334.244	184132545.589213	184927769.135212	186977192.175754	202144100.155122	170710889.470361	166979773.289512	138591433.142346	147883358.143553	150906132.203926	167630933.035585	168811060.950571	164720320.245153	18112333.634611	13956829.6791068	29105800.8058095	19271334.3591423	13865831.1891046	32470369.3542258	4896582.51648484	12335972.7928149	19186986.9851637	11056436.5680233	13301362.4666529	19631813.4969264	17447032.8184605	17498302.272126	20335739.2006807	16819714.3953497	15788974.3325934	19010658.0970884	54276978.1148009	52896160.0819241	59313440.3203791	52821764.5658466	--	--	--	--	--	-	-	-	-
Com_10582_pos	AMK	--	C14 H28 N4 O4 S	4.677	331.18	17003530.6064454	16453982.6466636	16395094.6056457	16514594.0340128	14689476.0954788	16356335.4993446	8733586.43427361	9411432.08122692	9143161.60751396	9259176.47427507	10002779.8206453	8490384.13491138	13929056.5926996	23169195.6627267	17474601.3561821	14517110.0928389	20106872.0206802	17962657.529088	109807725.599788	57370929.124549	156357544.867422	108565378.43308	58959468.707248	157354923.451787	178106980.67773	176896676.41215	184388425.512801	173227420.386722	170896491.062223	178238385.394207	59021676.0946817	59379278.3706395	59450040.3091072	55429718.2243036	Organic oxygen compounds	Organooxygen compounds	Carbonyl compounds	52450-39-2	HMDB0062497	-	-	-	-
Com_10634_pos	MGDG O-8:0_19:2	--	C36 H66 O9	8.119	665.462	51989687.1182856	44560325.1166624	48232069.3020333	48312395.7538381	46000819.2287592	49414966.7018239	150224307.031208	204353010.661838	187965677.368536	194331318.418338	186649287.036262	179234191.671076	7455619.54429738	8411561.13895976	26637449.7903357	7913429.4617214	9449773.14908988	6671945.24296498	6105242.34270084	6576373.26950073	9075542.68646189	6305892.89058705	24571113.9455506	11424055.7453767	6138735.17210034	6014524.99232927	6511272.13879358	6249846.75244892	6327303.82012779	6305828.92639629	17672018.6388417	9328743.44947895	19153481.1478861	18771042.5259637	--	--	--	--	--	-	-	-	-
Com_10660_pos	MGDG O-20:5_2:0	--	C31 H50 O9	8.357	589.342	3554556.10716289	3610513.11175132	3643492.04965051	3467108.8436954	3645071.30828065	3648317.14839837	4275866.52076926	4247064.43792983	4459421.59012203	4116595.57165066	4246617.27031615	4213294.94802059	6.32301e+07	20463356.1111622	39514437.6053485	60909217.2540903	17152200.8067219	39746845.9721116	154416439.513383	2991497.74548609	140539946.688401	162163421.329246	3064815.70850566	143627196.985202	229597315.740199	219980921.100899	221565720.526945	209064096.08253	223423530.134998	212082884.827139	65973315.6548343	71681909.1761256	66173098.0170369	70776018.285682	--	--	--	--	--	-	-	-	-
Com_10787_pos	Cer 18:0;3O/17:0;(2OH)	--	C35 H71 N O5	10.121	586.538	106674675.212239	109915799.938993	84972596.2877277	74512453.5423878	82046537.9760948	56346641.736298	25593016.8012151	20730736.2963667	43664816.0173906	19068766.8375173	27310920.1973977	25569523.8757747	22659287.6369384	163458333.466533	60769016.8713306	26117512.7283475	138201283.710566	60513210.8661554	21693530.3096908	105941658.667542	210086402.870842	3.1059e+07	99250813.9351592	202541425.09572	21080640.2897226	20382264.1038517	21484732.0665314	21567427.3231038	20489941.7567108	20231458.501219	81288140.0640177	104438444.319274	99927858.9797803	92597209.5934517	--	--	--	--	--	-	-	-	-
Com_10796_pos	Shikonin	--	C16 H16 O5	5.59	311.09	2131868.44370986	2409337.82659766	2074999.92877756	2134569.51393395	2083864.97499256	2068067.2832307	2317010.63327749	2.41548e+06	2226152.99704492	2373509.40847861	2320664.69305133	2497137.72255102	193850382.508691	22525285.6919737	63726582.6393105	194249331.737177	24373413.6173342	63895277.5570838	122327576.988716	3252581.44528607	8562793.4424685	127258437.679202	3218554.54709949	8551545.0694952	130157842.682053	136376656.556752	134839332.683798	139902536.202891	1.37851e+08	142952436.382145	63780742.7395229	61945436.7276022	61453656.1877431	57740444.6908433	--	--	--	--	--	C17412	ko01110//Biosynthesis of secondary metabolites;ko00130//Ubiquinone and other terpenoid-quinone biosynthesis	Global and overview maps;Metabolism of cofactors and vitamins	Metabolism
Com_10818_pos	N-(1,3-benzodioxol-5-ylmethyl)-N'-(1-benzothiophen-3-yl)urea	--	C17 H14 N2 O3 S	5.614	327.085	1605293.6641193	1689824.07546884	1699164.43244254	1648807.92947629	1679683.04066934	1775937.23282583	7741661.52664285	2954198.63555594	6474670.90577325	7149643.06028012	6910830.37663321	5875158.45908993	144005026.305068	64509862.1703572	92107839.5785897	165229072.372182	64770850.5201567	89680881.8516488	95178760.8940946	10844781.6243191	17371822.382964	99099884.5839091	9186928.82755239	21346436.3335565	134550137.001704	128689420.91164	132055863.64528	132666298.605634	130274550.407715	132441897.126317	66243497.5604051	67045787.4310093	68862695.3607702	72708287.1469975	--	--	--	--	--	-	-	-	-
Com_10831_pos	ELK	--	C17 H32 N4 O6	2.216	389.24	136774228.361186	141554945.347259	137454622.009312	136391301.685193	138656049.946067	135496026.192962	51871457.1974676	55889211.1696437	50855672.5752112	53857971.7139469	52711873.8885295	51256691.6029329	90404842.4066593	14728410.3614502	73278800.2675625	86474937.1504936	111746276.61299	71704855.7729059	148890699.944364	157805038.722821	136294123.608154	161671082.94112	1.55005e+08	165010042.60145	114093258.417502	112759474.068463	120409741.601445	131818118.925884	122236222.465869	131664536.843858	109433278.307483	106123247.384718	102627729.79856	103008505.28898	--	--	--	--	--	-	-	-	-
Com_10849_pos	1,3,5(10)-Estratrien-3-ol-17-one	--	C18 H22 O2	6.156	271.169	12152578.0470654	11734022.8660534	11655021.1794368	11805083.6157934	11502218.3325522	11619366.622826	14694400.7235933	14950595.2989753	14590511.6607864	14533907.6853108	15138803.6943937	15107708.508273	53087770.0259663	21004030.5702165	98495655.0700276	56617172.446927	15012367.8617036	42447371.4787094	61976403.4178947	22394640.7349931	81720940.7736834	66737933.3978418	32589222.7305516	64686895.3912479	116268820.868539	72873056.6257619	102029259.454519	224368554.074492	209668005.297177	131918910.925215	47547405.2286533	50981427.2047472	48884162.2912606	53241911.4328762	Organic acids and derivatives	Carboxylic acids and derivatives	Amino acids, peptides, and analogues	56-86-0	HMDB0000148	C00025	ko01100//Metabolic pathways;ko01110//Biosynthesis of secondary metabolites;ko01120//Microbial metabolism in diverse environments;ko02010//ABC transporters;ko01230//Biosynthesis of amino acids;ko00470//D-Amino acid metabolism;ko01210//2-Oxocarboxylic acid metabolism;ko01200//Carbon metabolism;ko01064//Biosynthesis of alkaloids derived from ornithine, lysine and nicotinic acid;ko00330//Arginine and…	Amino acid metabolism;Biosynthesis of other secondary metabolites;Carbohydrate metabolism;Chemical structure transformation maps;Energy metabolism;Global and overview maps;Membrane transport;Metabolism of cofactors and vitamins;Metabolism of other amino acids;Translation	Environmental Information Processing;Genetic Information Processing;Metabolism
Com_10974_pos	CerP 14:0;2O/10:0	--	C24 H50 N O6 P	7.557	480.354	24100948.8421165	28987059.7450801	28641801.0156139	26809304.4953029	30879106.4095146	21979974.2518627	19425911.313607	13158678.0361288	30181061.3550589	9088742.89551217	9453870.36343056	8546354.0837714	23178874.2980503	64404318.6299325	58972541.7726898	21112273.8569364	63686577.3657745	59895778.9445566	108803874.403814	62024080.849678	140800876.865433	111615116.313319	57477551.6070995	157803347.687915	203641843.213075	198337056.469922	193344125.580957	193323251.30145	219756779.109222	195161817.915163	74613257.2483982	73997346.7707279	68263742.9767703	82120810.0811761	--	--	--	--	--	-	-	-	-
Com_11075_pos	LDGTS 16:0	--	C26 H51 N O6	9.339	474.38	117899935.643781	122176266.925898	125431721.190214	120874585.442871	121374837.560805	126240479.387593	182365018.791625	173063214.995285	188055079.742551	171714960.506304	166478153.508614	175296639.865109	3051269.25318645	21795401.1053231	3497321.8805252	3266834.37145088	151113312.015402	3392650.05254781	3057403.31643347	4089260.89429453	103351974.070888	2950873.65532812	3862446.74046534	1.05305e+08	128465431.513889	137131939.079373	130519730.935153	133959326.242916	130144100.611151	135733262.427126	70026665.1698732	55493504.7495113	66274286.7884026	55436805.9920688	--	--	--	--	--	-	-	-	-
Com_11086_pos	DGCC 16:3_18:3	--	C44 H73 N O8	8.529	744.532	2157085.22555896	2206105.23302441	2248798.14998293	2215659.64847009	2201271.54605256	2052797.76727694	1739208.51093466	1730918.1775883	1680982.35080717	1692121.82817576	1759581.28529081	1662020.65674457	10016897.1230556	940932.920577901	2136902.63606435	9719050.50813067	1023820.6302088	2168473.18505474	129405278.673575	684103.638103024	1102882.90201974	188548625.648504	740689.022439402	1062488.57968082	181454028.972459	187920389.022283	200323706.263948	200421383.660731	193037692.206866	220698039.92196	4399088.83494941	4901029.74122744	3964807.28834485	4814554.05091967	--	--	--	--	--	-	-	-	-
Com_11105_pos	N1-(1H-1,2,4-triazol-3-yl)-2-hydroxybenzamide	--	C9 H8 N4 O2	1.62	205.069	171947876.387773	166478122.974731	164810292.66588	177235730.991354	172260246.638698	171075946.679277	193062197.748351	163477090.536711	156308996.970582	166916525.91845	160914978.498862	166275970.832256	17749464.4275816	2497642.21592967	2284215.81711371	20029346.7800632	2506699.62410669	2289834.03555632	2453937.65947582	2365723.94407376	2103609.0389368	2402715.7942746	2418606.3708093	2166540.69366612	2308955.43170136	2186507.79448424	2246792.90423741	2301871.42486819	2251991.14918281	2272495.15295886	36346248.1736528	31999749.7206969	32870159.3688221	30851024.5864929	--	--	--	--	--	-	-	-	-
Com_11153_pos	N1-isopropyl-2-(1H-2-pyrrolylcarbonyl)-1-hydrazinecarboxamide	--	C9 H14 N4 O2	5.583	231.066	2179622.49182716	2305930.80857264	2103284.81287109	2249914.5839081	2160655.15693535	2245428.76065377	2302895.65082959	2371681.60226394	2130608.13797593	2281934.30093175	2616518.13979759	2389962.39718313	137920308.310396	23286447.9887884	57058492.1175032	134605271.265745	20782787.4712118	58544761.0325037	113101701.857187	3112983.02765135	14533241.8773985	130293023.371956	3080416.53905752	14806964.881336	166807040.525356	130891231.083511	146762441.546905	169128031.957007	169770021.607681	170028004.508102	53682327.1949919	58528311.5183012	66154557.1579054	62735420.0523038	--	--	--	--	--	-	-	-	-
Com_11158_pos	Cer 14:0;2O/16:0	--	C30 H61 N O3	10.444	484.473	69177206.2150045	81108358.257713	80895413.9154737	78940512.1959333	73807854.8328746	57125987.6800085	22074206.7514832	1.29434e+07	31593419.6086014	12902814.2188872	10909516.1160977	11999500.0578131	895113.997423791	131637556.272918	56770429.6443283	618296.167693352	152880148.537485	56690544.849123	2112041.04591218	70097589.2303441	202222941.370144	2421073.17095018	75095386.7394681	197801865.474801	724893.419148144	690782.150668458	625835.916912975	622763.672922438	604161.945588145	664094.344797112	76902426.894432	73738002.3617679	79606366.9424299	83627137.3447886	--	--	--	--	--	-	-	-	-
Com_11204_pos	2-(1-adamantyl)-1-morpholinoethan-1-one	--	C16 H25 N O2	6.502	264.194	56875413.387627	56047841.9502757	55462306.9171218	53991137.3842047	60224105.4401162	58202960.5264618	40651322.2924086	42952369.0431582	41927208.7771911	42412788.1827892	43410034.4930983	43842207.9391249	129804333.67339	118053822.229966	100296324.267111	128222136.534111	4326977.22482007	29959370.5778085	172399423.855512	149386015.96844	166997745.121028	169312283.46518	146999656.867366	172839122.862169	152847433.547388	17788851.1943005	151750062.563177	18745291.8400926	17901561.4125765	154014342.232084	106114138.798862	121876120.432187	113078122.687015	112595893.126039	--	--	--	--	--	-	-	-	-
Com_11212_pos	HexCer 18:1;2O/24:4	--	C48 H85 N O8	7.642	804.636	4.42951e+06	5104304.93077337	4813800.21353249	4727353.05115265	5662895.74136093	4219138.04140129	3766910.36560207	2402210.12117096	7053864.42469694	1917025.25765255	2096219.94979884	2033168.82875024	14376388.0123857	169639571.690756	7.52619e+07	14622113.369421	172627476.160738	74422524.2354466	4248274.50271101	4539745.88196838	11416489.6703112	4182312.94616911	4658179.12464519	17995390.9814631	4614474.92698091	4538539.28516278	4563936.86788527	4389148.80627907	4376257.70961631	4604030.61955782	78401417.3884403	69905175.7360163	74527909.6589582	74582316.5780461	--	--	--	--	--	-	-	-	-
Com_11216_pos	HexCer 19:3;2O/2:0	--	C27 H47 N O8	5.766	496.321	184735959.924408	188521882.765493	148461629.676535	179307034.383306	152709049.815004	180917784.517063	156922443.632805	154345156.094688	131887624.850907	159359846.48568	155496513.816076	130997336.711994	15740615.4658713	28269000.7266492	21403375.667091	16512145.0732765	26290532.6638897	19387023.9209239	8952884.55548638	8289448.40058772	1267489.21640119	6435726.99304501	3175740.18012133	1165565.14393601	1937723.10513673	1710397.82109325	1693235.2353063	1605580.13421994	1584400.52889512	1608845.04501774	32145135.9182427	30366480.3307034	36106299.092013	30615836.2196781	--	--	--	--	--	-	-	-	-
Com_11237_pos	VAE 11:0	--	C31 H50 O2	7.641	477.373	4879720.42430994	5623100.89928535	5303069.60042712	5207836.04304537	6238466.26870333	4647966.61574409	4149775.01376176	2646368.12961372	4999703.01405784	2111869.60741107	2309277.45200908	2239817.88400172	67061000.2455614	6790294.49558469	13378933.7984356	66290632.7328774	6668544.71971467	15154294.898809	199420779.571076	5001160.68644738	7201784.66602158	197712536.137604	5131631.35433131	7117992.46829185	179039208.091774	188089832.818868	174386302.899233	215469806.460556	200400536.454529	182657891.821035	34396876.0447793	40841044.2278831	39962779.8178565	36495269.3220069	--	--	--	--	--	-	-	-	-
Com_11253_pos	NAOrn 18:4/16:3	--	C39 H62 N2 O5	10.507	320.236	67121228.9666422	72233621.2940667	68260813.3170488	70748560.1431351	10679360.834508	71606373.3626335	84560263.0356212	84376895.0832581	8.1381e+07	85450471.4305873	78269911.893095	83673463.5334918	43235078.9501161	109071086.14021	109491368.761033	44575124.4559149	18745941.9385208	108470849.306757	128586333.618458	116196291.448433	191376128.402317	105926730.93727	127287434.911149	202132015.363893	59747990.0649079	4.59116e+07	43731654.6538183	42466088.5307428	42057792.8951035	41616830.3029311	105053569.295346	78310151.8827861	94369991.768492	97367441.0473339	--	--	--	--	--	-	-	-	-
Com_11367_pos	MGDG O-9:0_3:0	--	C21 H40 O9	6.297	459.254	6808639.98701303	7217988.74574272	7383248.67611079	7730856.43084191	7196158.35808504	7440655.04391391	7825562.10919348	7925530.06113086	7712975.81886621	8013433.09731481	8141755.96295931	7909221.49457581	27472528.573373	6394261.61444647	6476607.15506122	31030180.2470842	5151086.35061851	6291628.55597359	75294647.6347003	194948928.546991	67459248.5571254	56855763.0281296	186985132.685412	75450131.5494888	82424282.4790964	75038737.3042399	78012692.2866075	87827126.6883568	74978826.1056841	87227638.0319897	33142599.5886634	44073945.1474994	33933625.8086926	40555748.6850724	--	--	--	--	--	-	-	-	-
Com_11535_pos	(9cis)-Retinal	--	C20 H28 O	8.279	285.222	10054599.9843731	9841064.86835773	9930954.54805427	10246043.6048114	9935259.08487276	9944106.17174434	12223325.3136936	12664156.7572049	12413415.4176285	12955611.9009737	12151750.5471164	12307843.2019293	87908742.0686616	24145576.3150885	56019332.7715051	92065888.6640292	23012443.8869795	22705915.2011862	164616532.183844	13478492.9120969	27435096.0791377	163608879.06001	13178128.9928978	36229024.3183055	200586902.940591	203198542.075206	203592778.783758	208480948.727158	200467207.277895	208184187.903222	77599679.8194355	67016937.5725022	31672551.869918	55888645.8460148	--	--	--	--	--	-	-	-	-
Com_11593_pos	Natamycin	--	C33 H47 N O13	6.412	666.306	21808550.4904195	5816784.27060436	16910916.8718153	19425764.5094579	20645151.048379	19841404.7449055	59465605.8627692	54113573.2964159	49142146.4183372	54986640.7762387	53428830.442221	57904845.4787259	45681075.1252563	80164959.1208109	189544969.819479	50978457.0629823	72883955.2113013	191079647.201676	7665551.14122258	7913859.5070055	7871625.20385162	7933115.46478027	7787441.28570752	8201442.0465647	7885107.08758502	8099888.71468014	8003898.32893256	8231542.50365215	7680896.62687523	7966364.46005821	41832187.5734856	41942853.3475315	44783769.2824037	31210758.6683523	Organic oxygen compounds	Organooxygen compounds	Carbonyl compounds	-	HMDB0242755	C08073	ko01052//Type I polyketide structures	Metabolism of terpenoids and polyketides	Metabolism
Com_11643_pos	DGCC 12:0_18:5	--	C40 H67 N O8	10.292	690.5	116994931.738194	108198121.294633	100224596.567976	97567673.0934496	91549442.2492975	88741566.4165928	45110401.1402553	40104105.0921121	46129228.4286273	41710194.1415676	44782522.7876604	37007698.6550487	8813081.04314594	158747550.946301	46189446.1735628	9179836.53554082	156124534.188203	49550098.8551627	4842104.0682118	170360687.34145	190343111.271264	6029479.84857337	170714714.963765	194132318.115446	1711184.73122688	1693197.25781766	3111733.09839161	1741527.24756934	1847060.23883933	1387581.34421016	69817074.2076474	66021714.7547223	67108074.6661188	66327197.8660168	--	--	--	--	--	-	-	-	-
Com_11709_pos	SM 21:0;2O	--	C26 H55 N2 O6 P	1.29	273.187	151067061.922247	139741349.313294	153839653.337151	169764317.716863	158047372.294168	151965793.569149	71068030.4002091	72708048.5316036	67713416.0685499	71758439.2452596	70890747.4575445	78758557.199634	16921041.9427726	26037677.5638481	8673356.22086846	22256773.2297195	17042689.6917414	6015427.84277542	4401517.21899215	6091980.03721579	3896202.40931398	4450152.93714427	7945936.47903874	3947802.10973108	4835409.98116315	4620270.11187116	4711299.64665797	4806905.12796194	4731945.85980759	4810298.2263612	35314720.587294	38731110.6549057	36050305.1327773	35922426.8816341	--	--	--	--	--	-	-	-	-
Com_11757_pos	Dehydroepiandrosterone (DHEA)	--	C19 H28 O2	7.633	271.206	9031067.92447926	7141387.2252266	10079918.9450654	9898901.7962086	11857893.4594766	8915425.00335165	7887770.46705311	8167802.19568482	9503288.64758688	10300527.9639042	8306129.21482867	7428322.86451809	136358775.21833	24325344.6509187	43955258.3814767	184821457.876783	21024719.8904134	42646042.0917607	167336525.437732	9.50606e+06	16432466.4129651	163395447.127757	9754054.16203656	16469538.5653537	178445190.105543	204130789.167403	161383013.606268	173133889.125651	150189984.502527	168527944.862506	51877247.5028977	55000159.7801214	57515542.9477822	78538167.2703394	--	--	--	--	--	-	-	-	-
Com_11766_pos	NAOrn 20:5/22:4	--	C47 H74 N2 O5	10.028	747.576	78914555.1550748	62738831.6704985	49878456.3697342	37820770.2076256	38982700.5154303	38396417.4314232	22671062.2645841	32473750.9011685	31037680.251834	24627664.9035419	33837853.8684812	32588730.9266201	2260852.25212336	5875750.2926749	34959569.5025243	3810205.35243343	5380491.33112477	33475271.7197661	8949268.38991752	95433389.5472508	189578904.256692	15223971.3069227	87914220.2542454	179402945.050162	14093136.3241685	18460874.0475259	17576605.7991667	24580067.8782654	20518374.9237253	21632195.6089532	39091999.402514	55775588.1693563	50042345.6503449	38891020.8838482	--	--	--	--	--	-	-	-	-
Com_11803_pos	Naratriptan	--	C17 H25 N3 O2 S	5.688	336.167	162998204.086524	163438702.374028	152200451.417367	155452707.286518	150375312.159753	158432104.734911	167526526.375196	181228441.981582	168461622.158666	181308579.753297	172367922.032391	180439934.610034	29453246.1536159	51097648.564551	57332010.5002395	32916812.8956603	5.22592e+07	59795581.9168233	24038756.7369965	33941311.1844588	14725867.2462233	22993406.4743086	32460882.8506563	12370632.3258481	10414020.8325271	11199685.2673764	10831768.1732818	12055811.720205	10529757.5142567	9972814.86596839	66334073.8036532	74118458.8913476	66319441.1927064	68569748.2744902	Organoheterocyclic compounds	Indoles and derivatives	Indoles	121679-13-8	HMDB0015087	-	-	-	-
Com_11836_pos	1,7-Dimethyluric acid	--	C7 H8 N4 O3	5.999	219.048	12749663.5812401	13743318.367389	13293303.329594	14242107.6001747	14236928.651778	12018297.6087512	176814689.207688	175202435.580739	165123041.902533	172605084.457004	176621490.995734	180656060.141821	2919035.25065435	4613869.56688718	3502776.97244759	2700923.6133517	4420608.44781198	2416402.88406308	1384832.98649266	2618292.36000399	1113829.29465907	1297432.22972265	1354388.07717366	1041773.03004967	1529971.98049423	1612047.26857376	1554547.45087931	1679770.78298005	1585434.15681384	1584914.15325144	13993105.5394385	1.40807e+07	15005002.9468703	12992065.9463151	Organoheterocyclic compounds	Imidazopyrimidines	Purines and purine derivatives	33868-03-0	HMDB0011103	C16356	ko01100//Metabolic pathways;ko01110//Biosynthesis of secondary metabolites;ko00232//Caffeine metabolism	Biosynthesis of other secondary metabolites;Global and overview maps	Metabolism
Com_11945_pos	SL 10:1;O/15:1;O	--	C25 H47 N O6 S	8.063	507.345	8299215.35587526	8017444.75573406	7921270.46654693	7995792.77387952	7677568.2212348	7921104.99820929	7449788.23484366	7963393.32501486	7536612.59467831	7652132.91701214	7833375.76715658	7638474.73676118	56811438.3217983	15988338.4123058	24094983.1657107	5.33621e+07	15336506.3743953	22363622.3288906	152104945.021469	3525506.38847754	48564338.3436702	156013933.657916	3420738.82146349	48934504.3227499	193049154.468474	200631596.827344	194719274.939611	198339338.828761	197117049.012467	200595574.912039	38795868.8811561	34980423.1711158	35144792.5321679	37796554.3560225	--	--	--	--	--	-	-	-	-
Com_11987_pos	DGDG O-17:2_21:0	--	C53 H98 O14	7.073	981.681	1730798.18283727	1875061.50141817	1625530.82448697	1701991.15423697	1524358.22823481	1.65645e+06	2475013.22428819	2417528.95849086	2295022.73292289	2396867.01776616	2382558.41552332	2264616.21733292	196803071.783376	15950987.5807818	36593357.1827661	203241964.987738	15874414.2892055	35384988.6713263	110144370.981284	2341201.28522143	8534116.92858536	113054380.817744	2791512.42545377	16282690.2633979	119213969.10791	120637823.521309	112635143.080684	121605362.941511	121178509.945978	121597373.484836	87196193.746796	94526745.4662316	87170158.7090605	81739866.1897652	--	--	--	--	--	-	-	-	-
Com_12027_pos	HexCer 16:0;2O/3:0	--	C25 H49 N O8	6.101	492.344	174608699.716444	156726514.217036	143307286.986292	156766623.13549	147681816.314988	156910610.256227	46474349.1689077	49809523.0594898	39957787.0759456	45291818.1347274	43303125.4751709	44972463.699022	29292806.597395	44082482.8258082	96458710.0008361	27503515.5485393	45580676.6207808	98327408.8644452	16808524.2035764	2458481.54779849	2191776.23677746	16639277.7511733	2591966.36765881	3318762.40145646	3842795.53274077	6924846.87536111	5102960.55682374	4443283.1893855	6112994.82149189	2810752.80782015	51805873.4982603	51356869.8329955	51057629.6506316	51990796.9790738	--	--	--	--	--	-	-	-	-
Com_12086_pos	LPC O-19:2	--	C27 H54 N O6 P	8.653	520.377	68059185.7441613	64520947.8180508	67350419.0382383	65339566.1334383	67458621.4617114	59784057.5672295	169053179.548202	169061236.413707	165018223.794318	176723386.901757	171353092.880468	169966831.566785	15020108.1903879	19346050.0182972	5430685.55825192	15950381.8605019	21574210.7557867	21469028.0301871	32387784.2934971	909164.646600896	5487371.6187361	32062203.8044267	889296.87671672	5609259.80276628	20514125.0337926	17017304.8323758	19894614.0963478	18585931.5295957	19750125.9594635	18511361.7060117	26407515.5253626	29795376.4388212	31338295.8400516	29421943.6199989	--	--	--	--	--	-	-	-	-
Com_12101_pos	TG 11:0_16:3_16:4	--	C46 H74 O6	8.543	745.541	2964712.79369253	2953527.27285577	2945001.52095942	4184126.34572282	2882761.19900699	2770048.42740354	2900773.64312466	2855032.61269455	3255337.28472199	3587809.77134522	3432571.9559944	3481391.99127151	4571892.26852051	1232235.48642805	2798464.37680478	4009272.38343766	1340784.32658682	2839808.82330164	134583668.75407	1169265.3908195	2111967.72521167	125183280.210638	1308330.39776854	3005800.05598955	174846948.840834	112877275.931436	173249990.126653	141685442.776403	140010308.065957	198805770.941607	3248843.37223229	1723873.80101902	1717210.12005712	2522727.8350313	--	--	--	--	--	-	-	-	-
Com_12158_pos	Tetranor-12(S)-HETE	--	C16 H26 O3	8.573	289.175	26096433.2472468	28858650.6563939	31009709.3726812	29305848.7911939	31631038.2811591	32855482.412381	20242792.5340453	18396252.7276804	21088128.4085122	19804957.036861	18035294.4060225	19344689.8731597	7739429.94874923	50348521.6200864	9621356.68995803	7588951.83909525	47939202.024755	9946882.41357565	85923702.4125183	152744909.173022	97211752.1825142	83751769.6883321	156136782.448125	96067208.4796071	39456366.6229815	38008140.0561019	42012309.4056544	43726745.8411851	43116828.0883156	41255782.6229049	42054075.912464	40370736.3845526	41859181.8410786	40811561.0685712	--	--	--	--	--	-	-	-	-
Com_12256_pos	5-Hydroxy-3-indoleacetic acid	--	C10 H9 N O3	2.291	192.066	95293147.6186476	92702479.6180763	84998569.3231109	96383115.4386207	79872177.2164272	93879747.1165378	157272188.277329	173468096.705997	163121494.796808	151396828.906729	166747394.263508	167538703.484387	18668350.1622909	5140139.90147027	12153919.6641192	24753624.1383167	4018352.29164128	8296286.28335212	4132295.79999981	4671524.48685455	3329726.74857468	4243268.76799728	4542257.96091741	3592062.17660688	3964066.05563923	3.78954e+06	3929051.78883647	4097798.57856104	3969021.10143612	3893077.47528189	32677556.649778	35914711.8228047	25610758.0956379	26020428.7991565	Organoheterocyclic compounds	Indoles and derivatives	Hydroxyindoles	154-02-9	HMDB0001855	-	-	-	-
Com_12277_pos	Angiotensin IV	--	C40 H54 N8 O8	5.259	775.402	3601204.59018862	3026605.97235734	4710603.50957245	4529868.80828178	3604664.22895381	3141519.70787465	171570482.084249	173205932.919559	164172232.005487	169990799.328753	168524154.75332	173093535.789836	3054990.31403387	3390599.46602516	3109255.81028472	3080134.49403697	3103109.3857165	2964067.60490713	3515461.87356353	3418481.38738356	3448714.04276065	3347813.24859024	3393248.2782863	3200421.70923939	3437184.71888318	3621759.93612331	3641088.54347146	3388653.25326408	3488573.72065145	3564276.24957518	4966829.61406947	6322569.17609564	3622619.82291544	3853261.58434532	Organic acids and derivatives	Carboxylic acids and derivatives	Amino acids, peptides, and analogues	12676-15-2	HMDB0001038	-	-	-	-
Com_12377_pos	LDGTS 17:2	--	C27 H49 N O6	8.402	484.364	116897330.144847	117889317.887285	121891148.198729	120514606.549765	117197364.859898	116484617.914156	167503559.890956	168792453.389183	162625463.067422	168755857.769131	170381167.640097	171669320.263592	1529201.08013217	10748782.3955882	1978100.04752675	1578700.70344969	9873849.77445094	1878622.17042806	2082192.67639402	1238492.57508863	10632596.4625618	1875262.89395777	1249255.73311372	11364421.654421	84876742.2770656	85465101.732093	85570703.0576461	86988361.2707238	88200043.7743482	82994504.1527576	19691431.7649372	21964781.2652974	23589073.2082003	20097608.0161354	--	--	--	--	--	-	-	-	-
Com_12415_pos	LPC 18:4	--	C26 H46 N O7 P	5.618	269.652	135244868.973261	126374794.466855	121571703.957191	129549169.499258	122218561.378325	125503357.414366	168599400.413526	1.61244e+08	158728634.545853	161080177.971728	171432930.092017	164179617.393062	4115737.08805549	6729322.05576429	12306743.1663022	4945102.89591657	6346972.86603614	13210612.7032014	2026128.99877391	2144694.43763921	1709366.57729533	1873772.00645056	2320490.38242229	1943906.16693699	1684916.51515296	1779743.80045406	1756055.78610361	1823263.66242197	1716762.89515098	1757271.74873638	27348749.6497818	27897704.7334746	26698922.2172763	27220956.8470711	--	--	--	--	--	-	-	-	-
Com_12524_pos	TG 13:0_18:2_18:2	--	C52 H92 O6	7.913	835.682	51734643.1503606	60777194.102142	54753464.4041583	53720312.3585226	54828065.3537354	54466254.2833648	167554601.479622	162154471.784139	150532337.43111	156551131.675759	142813432.342349	156279699.156604	2864667.16872795	13833129.3626896	8310821.45695811	2870927.65297079	10226008.0371247	8378182.44903139	5909265.96681488	30699571.0103347	42119539.5113895	5878898.4609135	31589177.3265896	42025414.4589501	3208083.61420784	2627285.62760681	2647992.50897543	2748953.4419766	2728008.35249191	2633067.73112142	16694388.989851	18941663.4039321	16275677.6546955	18998073.4692913	--	--	--	--	--	-	-	-	-
Com_12623_pos	Maslinic acid	--	C30 H48 O4	7.335	473.363	2728680.37216566	2772795.8180323	2837778.21673499	2554457.2116041	2813285.87824514	2655642.36709632	3579669.2023826	3324984.01532627	3472914.95598076	3168961.18109146	3133036.31933677	3146355.17667871	73325690.9184974	19806041.6123119	37243609.721697	80468777.7619673	18828830.8773122	36341380.7416779	51133372.6481349	1013045.4176426	16861732.1520298	50040712.1202848	978978.022645258	35384674.5732319	118379273.89126	176350113.94339	187427799.815934	122746285.200626	154383144.962835	74742383.9250648	59309367.5694512	51415613.5337399	63987253.4725026	56976441.9244564	Lipids and lipid-like molecules	Prenol lipids	Triterpenoids	4373-41-5	HMDB0002392	-	-	-	-
Com_12631_pos	TG 9:0_16:2_30:8	--	C58 H92 O6	7.325	907.682	4587747.21673464	4528104.44467767	4730712.65151084	4517034.80822683	4436439.75919716	4550747.16425367	6049400.07693721	5620338.67472813	5733113.22945855	5551834.81442757	5522571.54714816	5498267.56393904	62546760.6385309	7130552.87375249	21198096.9290008	70482275.7653201	6529008.49983433	19499775.445567	160113030.82622	1611931.69409614	9753732.28936988	161743960.214306	1563155.1434275	12330625.8013183	188276237.772701	180329368.508014	32316193.2000667	179134469.116413	180705987.657244	176155110.938713	20907645.8421709	41636319.3109056	38551097.8078514	34808191.5286721	--	--	--	--	--	-	-	-	-
Com_12743_pos	--	Estradiol	C18 H24 O2	8.478	255.175	1613987.04189652	1534223.71460112	1560969.60267637	1738871.61426976	1486811.16918572	1544792.24440398	4517575.68241045	4038326.16217081	3925672.52397045	3320898.26280782	4356478.26463022	4316022.44414135	84170857.6874826	35210250.0563233	68989111.7271992	96025873.5220872	39075536.4656651	61879296.9392816	143960850.429807	7054259.57009794	41895004.2060858	127913856.821464	7422844.38265072	22881189.0224404	163125544.563421	150586059.410613	180408325.040883	150759706.015791	163627577.971099	186624006.051088	53053269.6623453	54176254.5278162	57116041.5536653	56041230.0373929	Lipids and lipid-like molecules	Steroids and steroid derivatives	Steroid esters	-	HMDB0303648	C00951	ko01100//Metabolic pathways;ko07226//Progesterone, androgen and estrogen receptor agonists/antagonists	Global and overview maps;Target-based classification: Nuclear receptors	Drug Development;Metabolism
Com_12767_pos	LDGTS 15:0	--	C25 H49 N O6	8.924	460.364	65012713.5300315	64027192.7354433	63606976.7516719	65824870.6369987	64775555.3350844	60971584.4601287	83014113.0821624	79391047.5533956	83673552.4334539	85947073.7517545	84383559.2475189	84575617.5281112	1660249.04999705	22897670.5886419	3463558.94200717	1769014.53811761	23853370.3360149	3680481.54739951	2272569.66063042	1230504.47625902	66934431.8482313	3072636.84786995	1217973.56125851	64308268.1172605	179682295.545065	161095379.933947	175274503.767728	184698974.960649	173157425.130555	181317697.674359	20005208.0809165	19198146.7653849	19963956.4223771	21823611.0513679	--	--	--	--	--	-	-	-	-
Com_12792_pos	NAOrn 26:4/20:4	--	C51 H84 N2 O5	7.655	805.64	4750307.9651461	5473973.64357666	5162429.72386998	5069721.80480027	6073019.23669272	4566034.23986537	4039721.04697462	2622326.72142233	7053864.42469694	2297206.89762847	2252180.63277528	2356262.02255417	14542331.8629276	153127297.52821	75647720.6171021	14622113.369421	154329022.500318	75137824.3946207	4555946.98473381	4868527.5749514	11416489.6703112	4485208.29907598	4995538.09993545	17995390.9814631	4948668.71627352	4867233.5928712	4894470.54292004	4707023.81796522	4693199.11032613	4937468.00151709	79538653.5826561	71539073.2547367	76294266.8255824	75608141.7523912	--	--	--	--	--	-	-	-	-
Com_12829_pos	15(R)-15-Methyl prostaglandin A2	--	C21 H32 O4	5.949	371.222	3937422.73941122	3990609.0463563	4071682.28034706	4228449.9286604	4095563.52262021	3874146.12871342	5093529.78011748	5290936.83479339	5453930.3329778	5384246.53769694	5542903.25674694	5059746.94210785	8091041.58770196	2964101.03555554	3114882.64676325	8205620.98257661	3047241.17884099	3216073.71560446	53993284.2188369	37776003.5947025	8737521.97212074	39157487.7747575	10015316.0573908	39976907.3593603	115381055.753991	112783401.804596	97385991.4625448	122513222.099848	123705073.057845	110916731.645322	7196859.51558272	8864845.3890286	10048305.4424463	7515415.2536313	--	--	--	--	--	-	-	-	-
Com_13085_pos	AKK	--	C15 H31 N5 O4	1.115	173.626	157548617.042963	128487546.68111	134599979.286345	134000849.887867	1.21343e+08	139794672.804181	27731239.3586055	27848320.731215	29311398.9628511	32356959.384552	28150869.0534998	27449299.1294525	12819901.5554332	62472265.9785509	6784431.44350124	14568964.7925565	54878814.2926714	9610190.06008628	38751190.8673953	52554329.4728425	5321304.12949821	43519202.7826427	42544495.9647696	2369845.59968075	18408163.4915132	18715661.7149742	18206358.4606137	7522603.72752622	15477823.7328078	21367491.7484131	51601346.1274393	55841949.2089433	52283349.3966657	50818911.0794384	--	--	--	--	--	-	-	-	-
Com_13244_pos	4-methoxy-9-(2-methylbut-3-en-2-yl)-7H-furo[3,2-g]chromen-7-one	--	C17 H16 O4	6.157	285.113	4251553.14785606	4385182.58397615	4044815.74889197	4323999.43051261	4190571.40991604	4439000.98711361	4951456.50823269	5030653.15542087	5036236.78258953	5092522.15690369	5280086.24319247	5634451.1736996	55626327.3377171	9305838.27993103	35838968.7240581	68985025.3338431	9.50139e+06	30535856.6753079	102560374.208729	5456384.78264201	11962675.0039579	94470884.7316827	5713225.81791965	14245528.224309	167315007.234238	144204734.547479	134286039.940284	169572821.907229	175401037.138024	161632547.736951	46376149.1498841	49623885.912912	45853211.5103448	47650560.9186606	--	--	--	--	--	-	-	-	-
Com_13635_pos	SL 10:1;O/17:0;O	--	C27 H53 N O6 S	5.963	520.364	13689342.6554881	14771609.1041622	16333098.9837072	16179926.5610761	18395692.2556758	15359479.6576153	15957485.1168138	14658826.2095725	12454137.2782649	5250617.4278846	14988020.1798089	14713985.3014896	3.80703e+07	16673157.5477651	1.50859e+07	39153908.9938552	16670055.1360092	18075657.2587442	77525032.7315805	3820498.10942123	28287011.0994809	69603953.0287175	3662441.74880822	27907829.8225352	125923541.499912	135179653.787261	131667890.309052	131494169.700084	135943551.01259	136777889.470389	41876955.5040895	42869986.3581803	45410090.4248487	46181491.4800875	--	--	--	--	--	-	-	-	-
Com_13679_pos	MGDG O-8:0_8:0	--	C25 H48 O9	8.44	515.314	1532355.49935841	1541970.71894316	1538401.51368401	1589915.62713139	1489559.75182546	1497635.05279225	5135890.00202145	9148285.30419567	6721679.79014185	8895697.8770496	8305258.7591228	10374809.2883203	132220184.616644	143025066.554184	116456647.61603	142953403.434835	135250352.945071	112240007.172211	134385922.932924	996634.127464368	44123380.3802005	145976310.397043	1113286.27319787	42207051.9921898	116292529.229955	117857624.269872	119640849.613866	115287143.200567	102625437.924576	112995222.573355	105487026.200631	115060749.516416	104377249.88545	99478069.120031	--	--	--	--	--	-	-	-	-
Com_13796_pos	TG 9:0_13:1_13:1	--	C38 H68 O6	10.117	660.519	147400142.239551	137543784.013002	126823281.522554	110711297.305289	106842677.351419	104484809.330911	40082043.2749464	34624738.4537338	42276501.3148199	34452297.1238131	38956899.8959668	33802470.252414	984227.932644116	9957301.87628199	8149092.68239462	849085.265423054	9573298.85291944	9427984.56957852	1869646.37148957	18850962.9779211	153162745.032248	2162619.7208403	21235723.3013881	136488349.537894	990959.34310543	863662.657195741	1056147.48958393	774146.165665979	1019769.59678414	760779.428038549	19904228.8830838	20650266.5897301	22604012.3945651	21060024.8435907	--	--	--	--	--	-	-	-	-
Com_13867_pos	LPC 16:4-SN2	--	C24 H42 N O7 P	7.962	488.276	78809080.9277122	81946655.2344282	72724026.7301197	72498904.7406428	67940027.1354648	69623952.9904099	147212548.810267	125072715.534085	123522474.229445	123339602.420453	119581661.119872	136591280.612562	3141017.34478206	10234706.3550187	2636484.97826155	5138450.46969072	7389307.94692186	4158773.1617242	2.61952e+06	2816977.45123904	4002624.47581816	2474543.18864955	5088271.66937937	4528618.37158981	2375849.0681222	2523634.40812968	2377607.59849817	2586389.9674461	2794345.3234238	2377397.72743872	10191592.4534551	12718876.3872057	13034424.6027855	12286791.5066358	--	--	--	--	--	-	-	-	-
Com_13868_pos	ILK	--	C18 H36 N4 O4	8.06	355.264	7612471.67586703	7354017.03639941	7265800.97970131	7334156.71328135	7042264.61388445	7265649.20354181	6833332.97150885	7304438.25482233	6912972.78704256	7018934.03085229	7185179.39309623	7006406.03804262	108140918.762317	27202670.9265615	56778147.8256591	125875308.761309	13042818.0746018	56352351.5578572	56560737.0385947	3233777.69759575	14527589.7381513	54602456.9146766	3137679.43983945	14073345.5487223	110618171.629239	107024857.865616	109730090.183978	84382201.7996321	82210558.2984692	86242024.8415945	58761856.0923811	61512209.1915477	58750358.8418722	42327529.1004673	--	--	--	--	--	-	-	-	-
Com_13912_pos	1-{2-[(4-fluorophenyl)sulfonyl]ethyl}-4-(2-pyridinyl)piperazine	--	C17 H20 F N3 O2 S	5.75	350.127	136229523.465812	142352774.158046	138423717.605639	139477787.892883	140929499.426635	141552451.587471	3818587.80694869	4763192.42682624	5050653.40559839	5483841.23494773	6102990.30994603	5110555.3992593	1.99857e+06	1619304.45263144	2317125.29287725	2158730.86088718	1668553.57992044	2230894.61859739	1831475.3904345	1912659.01069389	1708236.89702367	1938822.91666429	1893597.11615188	1570870.47289401	2611533.14882492	2305159.38816127	2282028.80692221	2163893.14474024	2135348.69417444	2168293.37238567	8955984.94607881	10093613.596995	9413622.64610588	10736449.5306955	--	--	--	--	--	-	-	-	-
Com_13953_pos	(+)-Evodiamine	--	C19 H17 N3 O	2.178	304.143	131120530.062075	144391625.536375	132403471.427563	142618017.437559	129323786.375779	130135945.952969	10789153.6996136	14772735.0762365	13785220.7673061	12477578.0562184	14762915.8103453	18073763.7870371	8377366.83703956	9737045.35610346	8407854.45100936	8954188.89279744	9422178.9965331	8311461.88259461	9743421.18700486	10460304.0287564	7915768.87905047	9443868.08348914	10336841.0818671	8027945.99424882	8770587.18530062	8684156.22233025	8531938.11137402	9061833.18113862	8910372.24897557	8753089.10731894	9115695.48667607	8635493.10535954	8666135.61103807	8765043.23428617	--	--	--	--	--	-	-	-	-
Com_13998_pos	DGDG O-8:0_6:0	--	C29 H54 O14	8.094	649.352	65406202.0074003	68412530.537075	69264258.1877049	60394605.4434381	61944662.0978951	62735653.966715	138594766.926924	143066574.22692	137362806.316427	141156733.445258	147578074.396444	144819118.940007	2366163.46329615	5693788.65463633	9321335.21008895	2431650.84437513	6224871.2793989	10422604.0917233	1486575.59288743	729643.534248117	914623.428758727	1.37267e+06	692802.305485639	933080.954107189	1416037.80523669	1342779.82979586	1282087.38931574	1344520.30456408	1428683.80205271	1361639.75706168	19522894.0728553	17882070.1227237	14701350.1881525	18244914.0952463	--	--	--	--	--	-	-	-	-
Com_14071_pos	LDGTS 17:1	--	C27 H51 N O6	8.94	486.38	85410954.1908416	84024325.8389848	81188614.2230056	80470353.9371442	78477372.9251049	81201347.0576564	138132805.174143	142917680.316063	139107850.324583	146374219.914726	144449604.63057	145672213.698988	1677932.96714462	9753957.8504212	1660002.93630011	1787856.95608193	9076403.84417468	1710961.77491455	1983382.43588824	1243611.02747669	14575429.4963276	2054275.11105916	1149200.63341322	13915591.3138194	108068334.285636	98093801.2860049	109919248.498241	114957461.713753	111085356.829282	107536114.882547	16335024.3365735	17790257.3957237	17680488.6254259	18640503.1703671	--	--	--	--	--	-	-	-	-
Com_14133_pos	N1-(2-oxopropyl)-2-phenylacetamide	--	C11 H13 N O2	6.183	175.076	4615394.86469405	4154441.83582488	4396353.25580717	4537087.23559819	4336926.28764824	4466233.25762181	6228907.76372248	6117931.0435981	4850655.97636295	5916166.3563279	6261289.55371513	5615472.59157936	110271492.76029	17084374.5309974	36945334.7609645	104329053.005318	16104800.9903079	38122113.1669373	106606506.936288	21997096.017797	35122556.2444286	112519970.587935	21420789.6385277	34802198.8980464	149106660.408494	162894796.11793	134780589.566518	120803599.91468	120810257.072402	127095207.524398	52377787.6252486	50562723.3012351	50315576.3879533	48777563.1772245	--	--	--	--	--	-	-	-	-
Com_14592_pos	HexCer 25:0;2O/2:0	--	C33 H65 N O8	10.533	604.47	7.83756e+07	74778084.0701324	72111680.7503879	70736048.174869	60876861.3580054	59366707.627395	78129253.0569269	76718981.7568787	80839724.5120848	82912058.8003366	82497380.4303118	86038653.163179	21840840.0033129	49708887.6561076	34835151.1633757	23580758.4052491	50782734.2558831	33825574.8076836	23852731.7227608	125314939.403442	120153935.599567	27399702.9109237	128981501.569899	115983193.574014	7735275.38004955	8678469.14372515	10727285.2911906	10605584.328678	10759403.8622815	11223551.7131165	63738969.9786164	70174497.072012	72599687.0657748	69947668.1384588	--	--	--	--	--	-	-	-	-
Com_14905_pos	RKK	--	C18 H38 N8 O4	10.686	431.314	13680533.0896809	12981112.0359143	10607022.6423959	10501259.0748925	9323226.93901596	9668035.69794259	9564433.33352194	7805455.52755099	10206592.1626758	9093040.41524895	7906846.97686162	8563613.55024925	4817317.72920975	12138658.4799337	17532482.1781359	4489888.77996637	10460095.849818	15424519.7595172	2964520.74734187	121211732.615606	142186105.926245	3457970.55238454	119745282.853524	134332062.134532	3373601.11150612	4214564.70920934	4623476.30566258	4442484.74205023	4377963.84644069	4036900.05742202	29453720.8335259	30074503.3461622	28878582.2172996	29253430.1094481	--	--	--	--	--	-	-	-	-
Com_14968_pos	LDGTS 16:2	--	C26 H47 N O6	8.003	470.349	95626094.5672724	96697150.2587353	94940677.723623	94520809.0251703	89155918.5509031	93113780.6442872	126112273.939705	135471917.698837	129201334.181628	132431371.388612	127690886.32483	125677054.322247	3048102.4933047	2850431.69336845	2709315.43603749	3180006.6379043	2650322.67100717	2870116.65506421	2605407.13060324	2181664.70414503	2218318.11754128	2541337.91686547	2113083.82973931	2346301.70350288	2692691.69171386	2931871.93239036	2624339.1257856	2692673.79933768	2745653.33356681	2506671.65318756	2588977.4285495	2423797.40616525	2486897.00366984	2543988.00256134	--	--	--	--	--	-	-	-	-
Com_15001_pos	Tolterodine	--	C22 H31 N O	5.26	326.244	133123898.034052	129771529.698236	127515243.086805	127305952.384088	123565080.96221	128943478.871907	5759101.38626611	7235795.67953276	5407706.34794418	6550686.61890071	6966922.9991108	5652530.00969991	5165811.27415952	4962974.96715171	42027202.6736994	4563050.39088561	4707118.33476664	44814046.8479328	5146842.43639792	5297416.01449317	4758989.70688179	5118544.50935961	5018585.07543657	4464279.06483888	4834842.0350972	5533970.96979698	5024453.37171393	5119487.07063187	5142895.40361782	4958673.95633896	8769607.8206396	8865225.97523341	7739361.74091456	9178133.14059762	Benzenoids	Benzene and substituted derivatives	Diphenylmethanes	124937-51-5	HMDB0015170	-	-	-	-
Com_15158_pos	SHexCer 16:1;2O/15:1;O	--	C37 H69 N O12 S	7.452	769.489	2411139.95243187	2411686.16281871	2307843.92830566	2441365.3464637	2336937.28243203	2308968.25597684	2944684.61144746	3126774.55511712	3020930.64423759	3375589.98336175	3175000.70560666	3088628.20583621	5276139.32460043	3153950.62476912	4538857.59212569	5331194.22822003	3184608.9294542	4455736.08340444	43593088.6928436	3259002.06615865	70991587.1134047	44887485.3892207	3261205.03159693	98662065.713865	90862394.903581	117857936.271886	122611046.711843	110630624.233255	148424979.19345	130922026.748508	7342403.72861399	11831593.2639378	11504505.849464	11593527.2568579	--	--	--	--	--	-	-	-	-
Com_15420_pos	PE O-20:3_6:0	--	C31 H58 N O7 P	6.098	588.391	21767946.0154299	14905839.317926	14946162.2492793	11488791.5294323	13639749.8224522	12727012.3332732	108715298.338551	126643781.916873	122738620.300602	130597977.285392	128029948.974755	124653329.188784	16261774.0438822	2.16644e+06	5103109.9823187	2445337.1632361	2230667.39373614	5205959.64034646	9981572.96589061	2822909.73091482	2516669.88199584	9012493.84655262	2976181.4108469	2472991.82857737	6633532.77534082	8.65782e+06	7449185.23658584	5552079.81943355	6291435.24377598	7555174.32893429	11873080.1845836	14321191.886353	11176525.4129648	11898908.8330099	--	--	--	--	--	-	-	-	-
Com_15771_pos	4-hydroxy-3-(3-methylbut-2-en-1-yl)benzoic acid	--	C12 H14 O3	6.859	207.1	6880893.88414205	7273032.20854525	6822113.49236337	7027929.68949541	6912854.68111345	3067522.33954365	8098010.54555382	7897338.7328108	8590547.80908961	7451197.92250409	7428446.90553334	7458392.3463575	13205005.7398176	20576416.5255234	11181174.781056	13302707.7063598	24014157.8059202	6883886.80185023	53798127.3372643	108156660.230522	71182415.8289416	49182489.9239371	129960621.713678	64346671.9381391	40274464.5205224	47500741.8739229	37914505.7695762	40749753.643353	40687978.7976497	40917877.1524917	26155380.725809	26136692.4143515	23445352.1206562	25271482.3325419	--	--	--	--	--	-	-	-	-
Com_15946_pos	PE O-26:5_11:0	--	C42 H76 N O7 P	8.355	738.532	2372498.69286388	2388449.07655431	2340598.71821583	2125289.26320029	2352300.86065572	2241433.3584664	2704309.06084623	2797803.71300586	2590597.93431223	2289284.60637146	2564117.88678161	2585763.9327191	4463548.19032339	2125543.60840854	1496672.2029986	5453704.51487741	2107614.2999248	1427812.7009608	96244801.0820181	1891589.43993045	4538792.02494504	126245536.848978	1935408.38702622	2797869.63974377	125736429.322797	121651951.078358	139985812.306747	112771267.626779	127304349.001123	121761645.354553	3926395.01565869	5888463.19155825	4514268.14550173	2996686.10704397	--	--	--	--	--	-	-	-	-
Com_15983_pos	SL 10:0;O/17:2	--	C27 H51 N O5 S	5.694	502.354	5521641.81285131	5013513.52037218	5830999.52442269	5484275.15975893	5276490.38326674	5473968.44795203	6837576.19617027	8771241.8880267	6576157.54450162	7394012.42256423	7645230.78303151	7332113.96327211	15764874.3412871	5508091.58984155	7047303.30112231	14991087.3432918	5935631.16129283	8507325.78943507	35643165.8868302	4388325.82676767	24072474.5220168	31022516.0957108	4423397.2276528	20795226.5722797	78410325.885323	139707996.614893	75655229.742065	89541985.8869354	52715641.197858	104300343.179795	19703965.9121996	18292418.2198951	18689937.1146723	18451955.3666871	--	--	--	--	--	-	-	-	-
Com_16172_pos	1-(2,4-dihydroxyphenyl)-2-(3,5-dimethoxyphenyl)propan-1-one	--	C17 H18 O5	5.79	303.123	8001208.67300873	8336273.14087694	7549247.94658759	8164788.92132005	8169456.29358503	7934619.40518046	9938356.10140668	10797260.1432735	10626941.6090654	11327915.8673035	11207160.6412779	11258459.271029	42663885.8964339	33444954.1841222	56013926.4636885	62371494.586439	29346349.1020418	47221226.8996715	71938798.743662	10531937.9309556	28057656.4001959	91951814.2779574	9978030.75152816	29123095.3259551	118376864.806438	132139796.159099	120481048.284629	137378756.519608	134036248.849599	104067754.783827	47606001.337762	42752765.1223781	36649002.8797702	37703763.0803284	--	--	--	--	--	-	-	-	-
Com_16397_pos	1-(3-ethyl-2,4-dihydroxy-6-methoxyphenyl)butan-1-one	--	C13 H18 O4	7.269	203.107	4662576.57132163	4.57719e+06	4465563.71720119	4538183.31733051	4396358.14545655	4527228.52525522	5836707.43328312	6187972.7889939	5772053.3155151	6100037.3023044	5899137.0403477	6090126.44762507	81950036.1603103	32627344.2966457	46346088.6678998	80137685.7009432	34101654.1576191	50533344.3374422	97688617.0986323	4050850.04566509	14469784.9014693	110183806.631219	3918879.99811117	13490069.2005727	128911680.935239	133825145.300729	126423187.893595	134487657.388724	121857128.847045	132927037.28607	54832666.4477025	60622026.9230754	66890994.2635327	60408295.0574676	--	--	--	--	--	-	-	-	-
Com_16615_pos	Menadione	--	C11 H8 O2	5.826	173.06	2558063.42348204	2665186.7588168	2413567.22917474	2576390.89531111	2611853.80714444	2536774.19364323	3160278.60110936	3451987.99020226	3397535.51551947	3621643.73267549	3583037.12465984	3599437.79033473	50486420.9893832	9419221.09319357	36038717.5479755	47667317.5088782	9181172.12663934	39007499.7768208	77242921.1496621	2466893.55601049	18964355.0079704	70740382.3813187	2445932.88252193	18433870.4945589	126863774.290712	116454471.579689	127730282.978441	127262094.141271	130964612.101569	129350917.034625	38547592.5573236	38019274.5689499	37249764.9772883	35933762.0092781	Benzenoids	Naphthalenes	Naphthoquinones	-	HMDB0254432	-	-	-	-
Com_16738_pos	PC 21:0	--	C29 H58 N O8 P	5.963	602.369	5503480.86688402	5938887.89390566	6547661.77877188	5997623.54065447	6777558.51398743	6980148.44089507	112203315.005669	108478841.382783	108605280.961959	109732681.906063	108213822.299349	116806562.06167	10221539.6770915	3372903.0836262	5715590.47753729	4613658.04652838	3331384.85303676	11832592.1419682	32924885.7397068	4301607.51423067	11217118.9151398	33281556.9679307	4608553.88724421	17184005.7576803	16567285.5479228	14059977.4715886	44486866.2744908	45712667.4802561	53625640.5808671	45134706.8610797	18595692.7370049	21679828.4143936	21434233.7815703	21817598.2260974	--	--	--	--	--	-	-	-	-
Com_16929_pos	Epigallocatechin	--	C15 H14 O7	2.252	307.084	17887417.470693	22188784.6989997	24236385.3903208	24635143.6935181	18255559.6094693	23126699.9915393	43557347.3194668	48073259.5561173	38117050.5153234	38936816.4983308	43954518.7107925	44397008.6079961	6913373.21340849	41318062.9920996	8159713.92708718	6464680.9401338	44963526.6631426	9016221.8488775	28364028.8650858	17321306.4717234	65939579.4926817	31572795.4344703	17160426.0258726	67699829.6126219	113162127.634678	104655269.717201	108983524.527203	111311245.844561	113844752.700806	101071425.141525	38819353.9028008	39966217.1916258	45392376.3098183	40742357.6176591	Phenylpropanoids and polyketides	Flavonoids	Flavans	970-73-0	HMDB0038365	C12127	ko01110//Biosynthesis of secondary metabolites	Global and overview maps	Metabolism
Com_17149_pos	Cer 16:2;2O/2:0	--	C18 H33 N O3	8.274	312.253	11438745.9242515	11195814.933282	5524845.67368607	11656544.2390941	11302976.2039366	5255528.10629466	13906024.3898435	14407541.9922926	14122282.859102	14739119.7122484	13824596.4294337	14002177.2602795	63483779.4796079	16862146.7938882	36684736.1974144	61202115.9061089	15249814.5983397	35909876.5983433	91376754.6450358	1372709.6636699	14604951.9116732	97250321.8449808	14992269.1644673	13369513.8005179	122258868.261127	120495116.758733	121517939.175572	124861252.391297	126100355.11609	126462163.930328	32686098.9835055	32628293.3862194	32507715.2473048	53337535.4025773	--	--	--	--	--	-	-	-	-
Com_17353_pos	TG 9:0_18:5_34:9	--	C64 H96 O6	7.081	983.695	2461781.77626965	2666973.12219796	2362677.77712349	2440998.26230254	2427709.86572967	2511761.15622141	3520307.86257874	3438545.74879485	3264300.36503299	3409157.46445135	3388805.78128307	3235797.85600066	106855470.039135	9963265.07154602	21355758.6216602	95763666.152836	9659459.02317487	22155560.4093639	113583893.230255	4453925.0832661	12150894.4945414	110388239.947655	4603870.09271759	13348164.1546517	122333769.999092	124504384.77988	118024549.654391	117731016.518373	122015328.890304	126117432.535986	46135582.2961783	58418666.2011279	50430547.7216114	52278528.870838	--	--	--	--	--	-	-	-	-
Com_17422_pos	DGTS 26:1_18:2	--	C54 H99 N O7	11.313	874.751	7322404.88844169	8330444.7572909	7469881.25313458	7860519.53733132	8254172.93869792	7.40952e+06	7116813.4020295	5977435.91605503	7958470.04421231	5667515.71441009	5304878.05140859	5535478.11285652	5282758.23167493	10567805.6381015	9295591.68407098	4845957.58217156	9976941.39552273	6784222.7135427	4964206.01980491	8170392.85164794	14063459.1379848	5024746.11708464	8199672.93592161	14306806.215531	125182191.241226	94166100.6558687	82804192.5621618	78614716.143904	86055316.215121	77715124.3186165	8129776.37714202	7549301.83823821	7313370.98632459	7847993.03428497	--	--	--	--	--	-	-	-	-
Com_17990_pos	All trans retinal	--	C20 H28 O	8.551	285.222	8816122.2997794	9505641.51081916	8700951.48739006	9416860.40679837	8578262.63124287	8330394.70282516	9372394.90033023	9267591.98141903	7752950.57713061	8132744.08825681	8288956.69655463	8746445.28201976	35195797.8258984	12782060.2186103	56373001.3695191	38553047.4793643	11555583.7910453	19535477.6473241	71633412.256196	2476629.96236739	14979203.8948123	74301816.1363496	2433464.86495583	15018073.4147352	119998163.220915	117895781.643447	95676915.8406671	103716269.523358	114993404.928343	109204747.265869	24908005.3451873	23139327.9726345	22275210.0303099	24354890.3243436	--	--	--	--	--	-	-	-	-
Com_18656_pos	N-(1-benzyl-4-piperidinyl)-4-(1H-pyrazol-1-yl)benzamide	--	C22 H24 N4 O	6.36	361.201	8316160.62165954	8171249.46725295	8179494.69189987	8539069.33816654	8237893.80767079	8113575.57338534	8989762.28945212	9158161.50321166	8662360.04935452	9120851.99798077	9099052.10121536	8894574.64709041	56311230.1694791	9507375.1982424	41855669.309262	69273604.7941014	11475947.6769672	38321449.7478938	77403505.8029333	6792006.07675531	15264965.5184976	66981097.5445296	6675511.29097574	13179909.5830423	92809329.2381705	108816147.700818	94400659.479775	100281283.991697	98507504.8663352	100489835.823943	39482204.9834992	40683839.7458781	35603564.3010676	42366660.4233036	--	--	--	--	--	-	-	-	-
Com_19015_pos	TG 9:0_18:5_30:7	--	C60 H92 O6	8.54	466.343	3205543.89397755	3193449.74506184	3184231.42482824	4524013.4854538	3116935.16448954	2995066.45007126	3136410.80488879	3086954.11515093	3519776.54566707	3879256.61121609	3711408.43645497	3764194.24637195	2105339.45136976	1332333.08395523	3025790.69873659	2099634.8046049	1449699.62027185	3070493.6589356	40376584.2401599	1264247.76860509	1671651.90239848	59518783.3737125	1414609.37693349	1637028.62099549	93792863.8021143	92537740.7111726	110291324.245394	107360646.529468	99872512.1643931	99476927.6959583	1906086.42659233	1822208.09891068	1856703.43067857	1594670.8081167	--	--	--	--	--	-	-	-	-
Com_19174_pos	TG 8:0_18:5_36:10	--	C65 H96 O6	8.198	995.726	1152242.24616622	1220348.8382957	1130998.10753555	1169803.59516018	1138984.71322686	1.16556e+06	1970438.49789666	1916146.94284932	1878327.30892735	1839401.06244195	1877048.51532036	2009286.18599828	6380380.13916906	1040439.66127027	1147273.93892151	9503786.5935617	1071863.84093779	1222619.87244047	50017229.5935796	2828833.30343606	1747590.88985142	3722022.14064046	2765793.65476596	1830974.0686869	3049610.19196482	102186863.232546	100049340.176667	109190739.559748	108385713.708514	107222878.958731	3113103.8592105	2285237.36583365	2437761.4618272	2886672.28242462	--	--	--	--	--	-	-	-	-
Com_19237_pos	MGDG O-16:1_16:2	--	C41 H74 O9	7.494	733.537	1307195.14035312	1278537.31494688	1278017.90495265	1305832.99714916	1256243.88177716	1243821.94283713	1678280.76415792	1763148.62431601	1759256.49948286	1791757.97388179	1795948.50468451	1759509.11022487	3311428.01540898	15349729.9275437	10974440.9571204	3442873.82190672	17898890.6114199	9652224.67990052	11276217.5497257	1113121.51556052	1203553.40868596	10781494.8468369	1161184.46688945	1269404.01208405	78368788.3423321	75611840.3321431	74893897.4575827	71325806.5185326	107891942.690477	75124499.8994215	3819756.40850823	3101591.00272375	2.6206e+06	2397813.89284901	--	--	--	--	--	-	-	-	-
Com_20129_pos	SL 14:0;O/12:1;O	--	C26 H51 N O6 S	6.486	506.358	8861672.60336693	7902590.84058854	8.25759e+06	8457648.0103702	8177088.78867123	8326688.43579937	10742611.9294948	11593461.1569459	11134290.8354251	10887051.2082463	10964507.4648565	11020298.2129437	30662506.1493322	6868687.0199877	17616707.0946859	35229339.1965187	7027378.64524508	13618161.8938686	53327559.4066734	7862334.36471073	27562474.5695187	56085897.1209735	8514531.62549986	30934366.6701052	98424424.6133616	92724311.0536179	96127855.4275129	93023503.5651339	97416050.2635044	97255260.5767645	26230157.5306464	19426755.6697799	27164278.0771241	30387012.7688621	--	--	--	--	--	-	-	-	-
Com_19_pos	Leucylproline	--	C11 H20 N2 O3	5.172	229.155	13000926628.9186	12906643346.7047	13047409501.0835	13190037454.0543	12739054129.4712	12794511753.9491	7423095502.14878	7415115522.9404	7141197575.82532	7411619931.63132	7620985086.54272	7552723180.51775	46700923641.9189	55665829081.2873	48471578831.1076	45727105586.3421	52121372555.7246	49143677081.0826	51230402622.5186	54260312824.9487	34664214794.9838	51178619741.6196	54912128886.0599	35835687811.3545	40184055618.7303	40704452382.2155	40027284015.9977	41318747200.5907	41305376870.8436	40917144507.3504	41224873369.3409	41652578027.2185	41473356727.7647	40706698352.4652	Organic acids and derivatives	Carboxylic acids and derivatives	Amino acids, peptides, and analogues	6403-35-6	HMDB0011175	-	-	-	-
Com_38_pos	13,14-dihydro-15-keto Prostaglandin A2	--	C20 H30 O4	7.032	335.22	17718130472.8215	18013092458.3609	16243422960.6704	16779674481.469	16676408038.0941	1.72473e+10	37903390906.9718	37481590103.8027	36292585526.7309	39429137538.239	37825344645.1479	38333971149.5462	15381522712.2246	26265014906.2732	24925177194.2415	15225777298.1707	17847752790.6029	24542128264.0474	11702866495.9964	45231671486.8074	20773517389.6404	11770279737.2845	25334220726.1558	32301529303.0009	8771965691.54695	9098120419.86596	9759095081.53043	8347171770.16724	8984234099.55881	9781949537.74571	19183880731.5043	21547313731.0868	19895750911.4036	18765997953.8642	--	--	--	--	--	-	-	-	-
Com_71_pos	--	Hydroquinone	C6 H6 O2	1.46	128.071	4876874163.94719	5050044900.71305	5108221660.39747	3924916172.45021	5190503722.01896	6304299109.04596	16130742186.4733	16404455994.0803	15559371035.6068	3146889197.9514	15125700737.8931	16415774851.4878	9774175852.54232	15272966979.5597	8994088736.55751	10059410343.7427	15307070892.7131	8940268011.63472	11323337546.0771	9525531192.26846	31076958100.7598	9603521942.07107	23471736207.9746	11830774477.4398	12743568958.5881	28435059762.2782	29337650881.6791	11796068333.535	29038422647.058	12985132398.975	6593851923.42077	16699938054.4095	15342900458.3765	15016819946.3617	Benzenoids	Phenols	Benzenediols	123-31-9	HMDB0002434	-	-	-	-
Com_102_pos	Nicotinamide	--	C6 H6 N2 O	1.41	123.055	2648315875.09044	1969038201.13158	2077384479.09009	1920921647.69648	2224967400.93916	2972433497.92201	2004754698.61598	1911979758.45931	1111537741.60547	2218820478.49081	1288118227.35365	2577692688.7261	3084331958.67963	2812976861.00537	716477458.35568	2675474307.20431	2215871213.00687	719159261.135307	3322520460.01995	3879732601.18016	2863205255.94462	3089512647.94729	3759382352.90846	3412936724.48983	2391368820.35503	2067307080.2026	2234604570.4916	2163282209.75882	2005024280.09397	2159585795.14039	2449337201.48871	3250528836.21423	2634037288.20689	2644370737.48649	Organoheterocyclic compounds	Pyridines and derivatives	Pyridinecarboxylic acids and derivatives	98-92-0	HMDB0001406	C00153	ko01100//Metabolic pathways;ko00760//Nicotinate and nicotinamide metabolism	Global and overview maps;Metabolism of cofactors and vitamins	Metabolism
Com_104_pos	Bicyclo prostaglandin E2	--	C20 H30 O4	6.802	335.22	14108876278.2127	14893427598.6119	14324863665.2793	14464669461.4301	14364001705.5216	14429315963.694	20464071390.2102	20343620643.5344	19524560391.8638	20979782658.0122	21384219130.7129	20360355581.1859	12778539091.2991	11548673873.5739	12643929327.0147	12946522444.0215	11657515843.7952	12627228734.2855	15234353628.6741	14030351682.4413	13366335750.8911	15666520237.9014	13556612779.1787	13258659834.7294	13857369564.3321	14162912737.663	14028430493.3164	13803809729.9619	14028071101.1744	14219282987.5437	12919259114.5096	13510940231.7992	13016288338.9469	13169577605.788	Lipids and lipid-like molecules	Fatty Acyls	Eicosanoids	-	HMDB0249187	-	-	-	-
Com_129_pos	2'-O-Methyl-5-methyluridine	--	C11 H16 N2 O6	1.352	255.098	1145291008.38982	1135203921.07616	993342461.171728	1101595808.02793	1212223149.49076	1326401388.66578	740507493.130742	712661271.719413	487548348.726997	822654829.255939	736876729.478024	919517877.066926	11035568492.0297	9755818758.67101	413478228.886294	9635584805.61453	8328735162.64501	422222744.309787	2031575392.10186	9983491914.90208	1580087639.54457	1921314180.21276	10399363288.3035	1459637640.79963	1161349621.10154	1249557801.77434	5625804629.49303	1259211462.98431	6861662681.28528	1513260721.99717	8673398823.94428	8949344786.2301	9182297883.04791	8769453285.95591	--	--	--	--	--	-	-	-	-
Com_148_pos	L-Alanyl-L-proline	--	C8 H14 N2 O3	2.102	187.108	1556952703.37399	1540666916.80249	1480088154.97296	1546995959.72181	1532078538.59937	1399562874.13403	978706870.530877	930545984.092875	981195011.852141	982035871.241174	931671306.062428	1015622161.77094	9632934772.99577	11710677302.2639	10156462619.1065	9438674632.39248	11564269037.9007	10136346945.3977	13995524858.4025	14678068291.9012	9200313118.00371	14684570628.6404	14694394123.3876	9008704802.97976	11311170774.9848	11401996824.2725	11207539346.9842	11647021165.1949	11177117349.8427	11344226231.6355	9410683354.44776	9514173002.1753	9355055597.03524	8750501335.40157	Organic acids and derivatives	Carboxylic acids and derivatives	Amino acids, peptides, and analogues	13485-59-1	HMDB0028695	-	-	-	-
Com_164_pos	--	D-Proline	C5 H9 N O2	1.689	116.071	11412442721.1351	11133207253.0171	10542077766.6076	10484039596.9589	11217774252.3279	11442802900.617	9505684321.19474	9650945546.42993	9825247383.00026	10488819897.8711	9520930696.90799	9365733583.86212	6472239579.16119	6789018900.31156	6975844726.8172	6769030196.50231	7107869283.02327	6903960113.28128	5270472038.59037	5310711064.89233	4480110790.22282	5126635831.80772	5389818130.80027	4043072563.7508	4407271048.54604	4713667922.56892	4635107721.16054	4775049367.15484	4782862140.47261	4337867550.74546	7282666561.37377	6547413044.61336	6061711375.67431	6343073366.24566	Organic acids and derivatives	Carboxylic acids and derivatives	Amino acids, peptides, and analogues	344-25-2	HMDB0003411	C00763	ko01100//Metabolic pathways;ko00470//D-Amino acid metabolism;ko00330//Arginine and proline metabolism	Amino acid metabolism;Global and overview maps;Metabolism of other amino acids	Metabolism
Com_219_pos	--	N-(5-Aminopentyl)acetamide	C7 H16 N2 O	1.196	127.123	5627240256.93671	5231667801.02174	5356559371.53196	5725523417.4709	5335691674.54053	5477702942.68642	11163993807.6719	10992409168.0696	10714343468.8453	11739521244.5101	11342974502.7661	10903189454.4959	7058953836.38644	3927648489.49906	6324668835.56438	6946374514.68631	3760670081.43382	6361014412.83775	6441188279.07026	6596754356.75379	5037685342.28522	6639597026.00088	6523067274.01019	5039079221.06227	5332342910.83104	5772555188.78837	5412919787.93411	5467716876.33801	5354382621.85316	5363656057.82678	5577663142.55776	5902926003.15952	5545467021.84964	5687191659.93938	Organic acids and derivatives	Carboxylic acids and derivatives	Carboxylic acid derivatives	32343-73-0	HMDB0002284	-	-	-	-
Com_227_pos	7-(1-pyrrolidinyl)pyrimido[4,5-d]pyrimidin-4-amine	--	C10 H12 N6	2.306	217.119	724857469.292847	768051168.519635	732395612.687041	753573629.146735	729737961.810709	692834218.819737	4.72989e+08	476597315.231568	457085606.055321	465999055.924488	475761352.556769	490579241.029287	4235225198.19927	7338344963.6762	5892822231.74349	4127482060.48379	7237041820.02709	6033411591.23781	9490711930.23565	11293340969.6104	6932333630.10775	9815040146.30762	11390934464.4499	7098323367.20606	8770048177.67074	8714085707.43463	8712466810.11632	8804958523.83505	8592070762.27086	8758949584.36345	6271004124.93034	6377366576.7467	6052628294.78304	6022690901.19679	--	--	--	--	--	-	-	-	-
Com_236_pos	Ala-Ile	--	C9 H18 N2 O3	5.155	203.139	498781315.906761	525463173.027132	540753086.99204	552787253.411178	517971611.509599	533280679.233102	220059578.77966	216935926.289611	213496604.074412	216124702.93791	221893998.08385	220069830.409458	196040770.409391	767642194.265115	614181355.240153	191588768.085783	732212501.485731	616939012.222864	1560373438.9186	1108141566.37679	3504122697.06989	1512650543.93684	1116630947.75204	3699341509.85091	5554750819.9464	5685608982.84232	5523813389.61476	5670865283.22848	5833994124.61646	5634105761.88003	1953574681.8939	2173437938.31157	2146329962.04372	2108729236.94076	Organic acids and derivatives	Carboxylic acids and derivatives	Amino acids, peptides, and analogues	29727-65-9	HMDB0028690	-	-	-	-
Com_323_pos	11-Dehydro thromboxane B2	--	C20 H32 O6	6.097	369.225	2078442322.1854	1875346043.78986	3797952301.06165	2010602637.28719	3742737421.43976	1939869122.02132	2081221173.69124	4229403685.61947	2062347748.1136	4319544661.20189	2135415932.44566	4454261356.54005	789822789.000839	385142993.927873	1374742222.80817	804379289.301302	381092616.251254	2184982463.65888	242793284.331642	226667993.321914	304945368.818803	234320638.817831	218158446.930208	309350548.897754	450872965.581305	463663610.336251	4.70404e+08	256482725.421623	473146259.244722	460549194.906473	1031401244.78687	1032286808.89639	1069297838.20564	983285825.92435	--	--	--	--	--	-	-	-	-
Com_554_pos	--	Ne-(1-Carboxymethyl)-L-lysine	C8 H16 N2 O4	2.685	205.119	172070092.616922	162150908.695316	160941010.340564	175482964.04478	163055419.577841	166726951.24092	67679711.7760679	69403531.5806685	62952568.6513383	66810158.367124	66304333.3389041	64923488.9879305	84260294.2715496	532996609.816475	307490790.514147	66390770.9962389	457492415.433344	340598399.697348	1496044617.19669	1431110463.49392	2751068254.87798	1467416556.97847	1315228527.69243	2508667908.13013	4502783331.53954	4045240846.97911	4288576745.84134	3781979774.3663	3844170604.67015	4034392472.00618	1375185580.40932	1407391852.40788	1470762079.65884	1400595544.04457	--	--	--	--	--	-	-	-	-
Com_607_pos	Nor-9-carboxy-δ9-THC	--	C21 H28 O4	7.201	327.196	14619124.6971773	11742248.1989356	13535734.6426913	11882967.7971722	15174959.6039299	14939215.0820573	166283894.062887	172037577.355751	167208513.030567	158942661.416987	166709504.127347	162429996.747531	5104041881.13999	1488468161.76558	2091807615.22857	5267865343.99038	1489032356.15819	2191826383.54325	4332333415.75984	5530987.08557622	121569481.241785	4324719659.31194	5880821.71179125	118329214.160996	2633704052.3306	2519556324.05597	2513344766.99636	2837154483.75118	2538251207.19349	2545543892.8264	2578175255.44251	2673461231.28639	2623504729.63995	2599185828.20246	--	--	--	--	--	-	-	-	-
Com_616_pos	--	L-Tyrosinemethylester	C10 H13 N O3	1.466	213.124	746380022.817461	734071955.979185	545871646.854255	703247886.319949	770576508.49825	786994795.593362	488037267.76102	520806563.828232	423698351.314581	523560024.920347	536034256.483681	481749753.705442	3039693236.89141	3550325397.59876	3715504512.56345	3345417794.49707	3628309419.26641	3665955390.45773	2740572727.76532	3370896925.46205	1916561942.79384	2389992281.82287	3501816137.19536	1765456099.84585	1919415604.66571	1779528335.15516	1972206634.14903	1824796903.63737	1924310368.90339	1930213977.90957	2594697621.0826	2678956215.69993	2384111197.11872	2453829707.93731	--	--	--	--	--	-	-	-	-
Com_732_pos	--	Nicotinate ribonucleoside	C11 H13 N O6	1.421	256.082	533605093.752999	454943332.53207	4.27679e+08	487668123.715811	441183091.01398	457533901.170367	767585091.550968	854301300.851703	713752297.423068	867575381.590347	736116143.062859	1325245437.0257	120012092.379249	216640280.396474	388827178.606972	139719229.106282	276330823.596108	374434507.060741	554936081.052401	1.02191e+09	950944524.06031	444746327.799483	925708662.216139	847727902.299873	682871421.199866	790721813.455673	749646718.49658	773317563.293938	753071673.506133	767785803.273698	643965597.012814	810029210.408222	698818495.230795	664168109.001485	Organic oxygen compounds	Organooxygen compounds	Carbohydrates and carbohydrate conjugates	4013-06-03	HMDB0006809	C05841	ko01100//Metabolic pathways;ko00760//Nicotinate and nicotinamide metabolism	Global and overview maps;Metabolism of cofactors and vitamins	Metabolism
Com_779_pos	--	Gly-Phe	C11 H14 N2 O3	5.24	223.108	344559735.26232	339766428.810746	350662733.530387	358891368.842698	335508100.772114	329151161.497768	246893783.16528	246041890.195049	245130787.405147	257436382.983442	261141459.724314	265032607.668503	223741572.639537	989287987.831143	1085898997.6153	232904439.121221	987132657.712207	1137104692.39276	1195055329.15585	794204325.034258	2319160260.37714	1199836234.96701	807747523.638925	2361322176.15359	3259441974.03516	3250391589.55445	3199318255.65967	3263608763.41786	3276861023.30454	3269720891.64204	1207261790.64496	1222011476.12312	1221291567.87324	1204472763.63032	Organic acids and derivatives	Carboxylic acids and derivatives	Amino acids, peptides, and analogues	-	HMDB0028848	-	-	-	-
Com_865_pos	--	3-Oxo-7alpha,12alpha-hydroxy-5beta-cholanoic acid	C24 H38 O5	8.374	407.278	1027693875.94789	1019618430.30956	1034960917.90069	1002128692.91687	951974794.349048	955096172.286653	867775364.059229	1405081353.55398	911764510.214983	1448769906.65167	1466565730.4423	1492995782.21018	644644315.481114	1025671058.6031	770175805.966599	665668296.933806	1063553110.16083	773359921.472414	1052766631.13379	742032024.134308	684879492.908128	1079326682.71728	739246605.282628	675007953.932041	229465706.118973	263586455.100639	459132356.384945	464785658.829708	270078995.400282	258656606.395035	900919139.029406	940853867.949416	903146144.946388	869820044.772502	--	--	--	--	--	-	-	-	-
Com_887_pos	--	Lysopg 18:1	C24 H47 O9 P	6.493	511.304	42322506.7059376	40287267.6834729	38483293.8730754	40272260.0128884	37273594.9449083	42561547.5772789	79819106.9724583	79602691.9464718	80307629.2419431	73188274.7800999	82532300.5731642	78431633.9728816	3442680529.23391	215512743.391547	1484822679.10512	3385653749.82764	214144204.584965	1403291153.77859	282817426.21727	140306908.875301	158948981.682423	263937240.356774	141431216.758997	177977944.378234	341021331.859355	347142516.507736	344272320.825609	362681468.680553	344060962.627195	354424721.906934	1065666733.93203	1126695375.27544	1136908821.27216	1061972685.6679	--	--	--	--	--	-	-	-	-
Com_970_pos	Tyrosylalanine	--	C12 H16 N2 O4	5.203	253.119	162745453.004201	156509342.530129	161842192.627804	161463384.467675	159817032.958219	141426867.88694	75605875.9607334	77035544.3661254	75526993.3988214	34486289.838557	74961406.8157229	71489333.2890199	58090717.1073599	375119071.061239	315574364.958622	68425066.8695205	372210603.633572	331077835.823852	874352545.160566	709991797.211794	1468932351.1099	884740790.982678	738717170.116886	1478641204.54524	2305334183.94717	2277181442.24912	2300694124.35909	2368929653.43602	2317820943.97009	2298899085.37497	858076585.359001	879474702.365807	875184958.575015	874557992.947359	Organic acids and derivatives	Carboxylic acids and derivatives	Amino acids, peptides, and analogues	-	HMDB0029098	-	-	-	-
[truncated: 367 more rows]
