# Supplementary material for: Multi-omics analysis of polysaccharide accumulation and associated metabolic reprogramming across developmental stages of Ganoderma tsugae
Source: Front Microbiol. 2026 Jun 17;17:1856773. doi: 10.3389/fmicb.2026.1856773 (PMC13319048; doi:10.3389/fmicb.2026.1856773)
Supplement: Supplementary file 3 [file Table_3.xlsx]

## Sheet: Sheet1
Table S3A DEGs related to polysaccharide metabolism and synthesis from ko00500
Symbol	id	T1-1_tpm	T1-2_tpm	T1-3_tpm	T2-1_tpm	T2-2_tpm	T2-3_tpm	T3-1_tpm	T3-2_tpm	T3-3_tpm	T4-1_tpm	T4-2_tpm	T4-3_tpm	T5-1_tpm	T5-2_tpm	T5-3_tpm	T1-1_count	T1-2_count	T1-3_count	T2-1_count	T2-2_count	T2-3_count	T3-1_count	T3-2_count	T3-3_count	T4-1_count	T4-2_count	T4-3_count	T5-1_count	T5-2_count	T5-3_count	Enzyme	Description	KEGG_A_class	KEGG_B_class	Pathway	K_ID
agl1	DHH009000120	39.66	56.625	43.971	38.671	44.267	58.635	114.262	89.96	160.532	93.826	105.772	93.888	55.731	104.636	117.35	1296	1791	1102	835	1115	1425	2754	2128	4036	2318	2984	2323	1424	2284	2875	α-glucosidase	PIL30006.1 taxid=1077348 hypothetical protein GSI_07917 [Ganoderma sinense ZZ0214-1]	Metabolism;Metabolism;Metabolism;Metabolism	Global and overview maps;Global and overview maps;Carbohydrate metabolism;Carbohydrate metabolism	ko01100//Metabolic pathways;ko01110//Biosynthesis of secondary metabolites;ko00500//Starch and sucrose metabolism;ko00052//Galactose metabolism	K01187
agl1	DHH009001402	77.707	106.554	115.57	242.901	194.716	170.669	202.705	247.06	251.536	261.303	267.712	202.301	357.297	257.814	269.193	2567	3407	2928	5302	4958	4193	4939	5908	6393	6526	7635	5060	9229	5689	6667	α-glucosidase	KAI1790995.1 taxid=1566825 glycosyl hydrolases family 31-domain-containing protein [Ganoderma leucocontextum]	Metabolism;Metabolism;Metabolism;Metabolism	Global and overview maps;Global and overview maps;Carbohydrate metabolism;Carbohydrate metabolism	ko01100//Metabolic pathways;ko01110//Biosynthesis of secondary metabolites;ko00500//Starch and sucrose metabolism;ko00052//Galactose metabolism	K01187
amyB	DHH009006974	22.659	33.537	41.95	31.326	46.003	33.336	328.943	113.262	564.227	141.698	1122.19	470.604	1795.17	1165.52	1387.59	393	563	558	359	615	430	4208	1422	7529	1858	16803	6180	24345	13503	18043	α-amylase	KAI1787110.1 taxid=1566825 alpha-amylase [Ganoderma leucocontextum]	Metabolism;Metabolism;Metabolism	Global and overview maps;Global and overview maps;Carbohydrate metabolism	ko01100//Metabolic pathways;ko01110//Biosynthesis of secondary metabolites;ko00500//Starch and sucrose metabolism	K01176
ARB_02077	DHH009004304	135.27	64.159	71.05	116.894	95.93	96.195	88.94	150.718	152.439	152.816	252.184	163.444	447.068	273.175	257.014	3324	1526	1339	1898	1817	1758	1612	2681	2882	2839	5350	3041	8590	4484	4735	glucan 1,3-β-glucosidase	KAI1785771.1 taxid=1566825 beta-1,3-glucanase [Ganoderma leucocontextum]	Metabolism;Metabolism	Global and overview maps;Carbohydrate metabolism	ko01100//Metabolic pathways;ko00500//Starch and sucrose metabolism	K01210
BGL1A	DHH009009188	36.699	32.266	38.156	33.906	47.052	49.475	245.01	273.966	338.391	294.618	157.034	104.669	77.673	161.519	69.107	765	651	610	467	756	767	3767	4134	5427	4643	2826	1652	1266	2249	1080	β-glucosidase	PIL27667.1 taxid=1077348 ATP-binding cassette transporter [Ganoderma sinense ZZ0214-1]	Metabolism;Metabolism;Metabolism;Metabolism;Metabolism	Global and overview maps;Global and overview maps;Carbohydrate metabolism;Metabolism of other amino acids;Biosynthesis of other secondary metabolites	ko01100//Metabolic pathways;ko01110//Biosynthesis of secondary metabolites;ko00500//Starch and sucrose metabolism;ko00460//Cyanoamino acid metabolism;ko00999//Biosynthesis of various plant secondary metabolites	K01188
BGL1B	DHH009011295	3.589	4.783	4.544	4.409	4.049	2.448	3.315	2.299	3.178	2.752	1.506	1.992	1.597	2.18	2.081	69	89	67	56	60	35	47	32	47	40	25	29	24	28	30	β-glucosidase	KAI1786207.1 taxid=1566825 beta-glucosidase [Ganoderma leucocontextum]	Metabolism;Metabolism;Metabolism;Metabolism;Metabolism	Global and overview maps;Global and overview maps;Carbohydrate metabolism;Metabolism of other amino acids;Biosynthesis of other secondary metabolites	ko01100//Metabolic pathways;ko01110//Biosynthesis of secondary metabolites;ko00500//Starch and sucrose metabolism;ko00460//Cyanoamino acid metabolism;ko00999//Biosynthesis of various plant secondary metabolites	K01188
bglI	DHH009002929	21.518	21.419	17.291	18.825	17.25	11.727	36.103	26.565	39.489	29.123	14.532	9.583	21.485	15.411	15.304	602	580	371	348	372	244	745	538	850	616	351	203	470	288	321	β-glucosidase	KAI1787707.1 taxid=1566825 beta-glucosidase [Ganoderma leucocontextum]	Metabolism;Metabolism;Metabolism;Metabolism;Metabolism	Global and overview maps;Global and overview maps;Carbohydrate metabolism;Metabolism of other amino acids;Biosynthesis of other secondary metabolites	ko01100//Metabolic pathways;ko01110//Biosynthesis of secondary metabolites;ko00500//Starch and sucrose metabolism;ko00460//Cyanoamino acid metabolism;ko00999//Biosynthesis of various plant secondary metabolites	K05349
bglI	DHH009003340	12.857	11.023	8.149	7.094	5.386	8.944	13.073	11.594	14.157	10.392	17.219	8.726	29.63	20.583	19.59	288	239	140	105	93	149	216	188	244	176	333	148	519	308	329	β-glucosidase	KAI1788448.1 taxid=1566825 putative beta-glucosidase from glycoside hydrolase family GH3 [Ganoderma leucocontextum]	Metabolism;Metabolism;Metabolism;Metabolism;Metabolism	Global and overview maps;Global and overview maps;Carbohydrate metabolism;Metabolism of other amino acids;Biosynthesis of other secondary metabolites	ko01100//Metabolic pathways;ko01110//Biosynthesis of secondary metabolites;ko00500//Starch and sucrose metabolism;ko00460//Cyanoamino acid metabolism;ko00999//Biosynthesis of various plant secondary metabolites	K05349
bglL	DHH009006877	18.561	17.391	18.182	18.291	16.166	14.566	44.733	32.301	50.202	30.995	35.868	40.244	49.426	37.056	36.924	527.71	478.57	396.46	343.62	354.27	307.99	938.06	664.79	1098.13	666.22	880.39	866.32	1098.76	703.75	787.05	β-glucosidase	KAI1795339.1 taxid=1566825 glycoside hydrolase superfamily [Ganoderma leucocontextum]	Metabolism;Metabolism;Metabolism;Metabolism;Metabolism	Global and overview maps;Global and overview maps;Carbohydrate metabolism;Metabolism of other amino acids;Biosynthesis of other secondary metabolites	ko01100//Metabolic pathways;ko01110//Biosynthesis of secondary metabolites;ko00500//Starch and sucrose metabolism;ko00460//Cyanoamino acid metabolism;ko00999//Biosynthesis of various plant secondary metabolites	K05349
bglL	DHH009006898	7.481	9.444	7.386	9.19	6.911	5.555	26.416	19.095	29.482	17.294	19.604	19.355	21.945	16.763	16.85	217.29	265.53	164.54	176.38	154.73	120.01	565.94	401.5	658.87	379.78	491.61	425.68	498.42	325.25	366.95	β-glucosidase	KAI1795339.1 taxid=1566825 glycoside hydrolase superfamily [Ganoderma leucocontextum]	Metabolism;Metabolism;Metabolism;Metabolism;Metabolism	Global and overview maps;Global and overview maps;Carbohydrate metabolism;Metabolism of other amino acids;Biosynthesis of other secondary metabolites	ko01100//Metabolic pathways;ko01110//Biosynthesis of secondary metabolites;ko00500//Starch and sucrose metabolism;ko00460//Cyanoamino acid metabolism;ko00999//Biosynthesis of various plant secondary metabolites	K05349
BGLU12	DHH009000197	73.682	72.19	76.126	125.876	113.01	120.82	112.004	83.413	136.268	79.207	166.644	64.491	200.845	165.553	160.911	1180	1119	935	1332	1395	1439	1323	967	1679	959	2304	782	2515	1771	1932	β-glucosidase	KAI1784716.1 taxid=1566825 glycoside hydrolase [Ganoderma leucocontextum]	Metabolism;Metabolism;Metabolism;Metabolism;Metabolism	Global and overview maps;Global and overview maps;Carbohydrate metabolism;Metabolism of other amino acids;Biosynthesis of other secondary metabolites	ko01100//Metabolic pathways;ko01110//Biosynthesis of secondary metabolites;ko00500//Starch and sucrose metabolism;ko00460//Cyanoamino acid metabolism;ko00999//Biosynthesis of various plant secondary metabolites	K01188
BN863_22130	DHH009007999	2.676	2.883	2.392	3.124	3.124	2.261	2.28	1.848	2.186	1.82	0.753	0.656	1.222	0.515	1.02	70	73	48	54	63	44	44	35	44	36	17	13	25	9	20	β-glucosidase	KAI1786602.1 taxid=1566825 glycoside hydrolase [Ganoderma leucocontextum]	Metabolism;Metabolism;Metabolism;Metabolism;Metabolism	Global and overview maps;Global and overview maps;Carbohydrate metabolism;Metabolism of other amino acids;Biosynthesis of other secondary metabolites	ko01100//Metabolic pathways;ko01110//Biosynthesis of secondary metabolites;ko00500//Starch and sucrose metabolism;ko00460//Cyanoamino acid metabolism;ko00999//Biosynthesis of various plant secondary metabolites	K05349
CBH1	DHH009000872	13.702	12.971	14.082	8.479	9.633	8.622	8.785	7.18	8.247	6.428	5.551	5.17	5.956	6.568	6.932	203	186	160	83	110	95	96	77	94	72	71	58	69	65	77	1,4-β-cellobiosidase	KAI1788826.1 taxid=1566825 cellobiohydrolaseI [Ganoderma leucocontextum]	Metabolism;Metabolism	Global and overview maps;Carbohydrate metabolism	ko01100//Metabolic pathways;ko00500//Starch and sucrose metabolism	K01225
celD	DHH009002332	53.635	48.414	51.531	101.601	76.11	50.034	46.553	61.118	57.371	66.531	109.806	77.142	174.08	101.502	115.217	1045	913	770	1308	1143	725	669	862	860	980	1847	1138	2652	1321	1683	endoglucanase	KAI1789054.1 taxid=1566825 Six-hairpin glycosidase [Ganoderma leucocontextum]	Metabolism;Metabolism	Global and overview maps;Carbohydrate metabolism	ko01100//Metabolic pathways;ko00500//Starch and sucrose metabolism	K01179
egl2	DHH009009181	1.763	1.518	2.586	5.002	4.097	3.851	5.875	10.146	7.064	9.909	4.934	3.589	7.796	5.607	7.249	24	20	27	45	43	39	59	100	74	102	58	37	83	51	74	endoglucanase	KAI1798034.1 taxid=1566825 endoglucanase [Ganoderma leucocontextum]	Metabolism;Metabolism	Global and overview maps;Carbohydrate metabolism	ko01100//Metabolic pathways;ko00500//Starch and sucrose metabolism	K01179
exgA	DHH009012805	33.279	35.853	17.867	26.933	20.087	18.266	55.574	50.807	52.43	49.824	35.936	22.015	55.61	42.449	30.304	561	585	231	300	261	229	691	620	680	635	523	281	733	478	383	glucan 1,3-β-glucosidase	KAI1787996.1 taxid=1566825 glycoside hydrolase [Ganoderma leucocontextum]	Metabolism;Metabolism	Global and overview maps;Carbohydrate metabolism	ko01100//Metabolic pathways;ko00500//Starch and sucrose metabolism	K01210
exgD	DHH009002712	122.71	98.176	79.683	65.086	43.88	24.869	95.59	81.286	79.426	92.503	56.057	43.249	61.822	51.195	52.622	2752.82	2131.77	1370.95	964.78	758.76	414.91	1581.68	1320.04	1370.88	1568.88	1085.69	734.62	1084.42	767.16	885.04	glucan 1,3-β-glucosidase	KAI1792509.1 taxid=1566825 glycoside hydrolase [Ganoderma leucocontextum]	Metabolism;Metabolism	Global and overview maps;Carbohydrate metabolism	ko01100//Metabolic pathways;ko00500//Starch and sucrose metabolism	K01210
exgD	DHH009004958	26.062	27.498	23.05	40.16	28.373	27.013	77.316	48.294	112.415	55.029	233.344	106.916	418.526	245.637	281.889	659	673	447	671	553	508	1442	884	2187	1052	5094	2047	8275	4149	5344	glucan 1,3-β-glucosidase	KAI1785382.1 taxid=1566825 glycoside hydrolase [Ganoderma leucocontextum]	Metabolism;Metabolism	Global and overview maps;Carbohydrate metabolism	ko01100//Metabolic pathways;ko00500//Starch and sucrose metabolism	K01210
exgD	DHH009010580	3.801	6.054	4.472	7.83	6.002	7.318	11.234	11.108	12.896	12.459	14.732	10.163	14.937	12.372	13.225	83.18	128.23	75.05	113.22	101.24	119.09	181.32	175.96	217.12	206.12	278.31	168.38	255.58	180.84	216.96	glucan 1,3-β-glucosidase	KAI1792509.1 taxid=1566825 glycoside hydrolase [Ganoderma leucocontextum]	Metabolism;Metabolism	Global and overview maps;Carbohydrate metabolism	ko01100//Metabolic pathways;ko00500//Starch and sucrose metabolism	K01210
FKS1	DHH009011152	129.151	142.775	128.66	156.564	133.939	148.913	192.737	175.198	207.499	178.896	243.005	188.614	306.832	231.132	283.847	7327	7840	5598	5869	5857	6283	8065	7195	9057	7673	11902	8102	13611	8759	12073	1,3-β-glucan synthase	KAI1792764.1 taxid=1566825 1,3-beta-glucan synthase [Ganoderma leucocontextum]	Metabolism;Environmental Information Processing;Metabolism	Global and overview maps;Signal transduction;Carbohydrate metabolism	ko01100//Metabolic pathways;ko04011//MAPK signaling pathway - yeast;ko00500//Starch and sucrose metabolism	K00706
IPUT1	MSTRG.7661	2.756	5.067	1.004	16.072	17.827	14.062	5.935	37.293	7.429	29.113	18.593	14.561	33.074	18.023	26.006	68	121	19	262	339	258	108	666	141	543	396	272	638	297	481	glycogenin	KAI1788388.1 taxid=1566825 nucleotide-diphospho-sugar transferase [Ganoderma leucocontextum]	Metabolism;Metabolism;Metabolism	Global and overview maps;Global and overview maps;Carbohydrate metabolism	ko01100//Metabolic pathways;ko01110//Biosynthesis of secondary metabolites;ko00500//Starch and sucrose metabolism	K00750
LKA1	DHH009003435	124.916	107.147	126.817	113.993	118.764	126.307	197.751	282.308	236.152	273.913	241.871	121.693	272.666	242.639	253.515	1879	1560	1463	1133	1377	1413	2194	3074	2733	3115	3141	1386	3207	2438	2859	α-amylase	KAI1790754.1 taxid=1566825 alpha-amylase [Ganoderma leucocontextum]	Metabolism;Metabolism;Metabolism	Global and overview maps;Global and overview maps;Carbohydrate metabolism	ko01100//Metabolic pathways;ko01110//Biosynthesis of secondary metabolites;ko00500//Starch and sucrose metabolism	K01176
PGUG_02777	DHH009006111	14.494	17.743	14.049	8.36	9.224	8.898	22.394	36.039	23.743	39.137	19.385	19.72	17.137	17.686	14.371	265	314	197	101	130	121	302	477	334	541	306	273	245	216	197	β-fructofuranosidase	KAI1784683.1 taxid=1566825 glycosyl hydrolase [Ganoderma leucocontextum]	Metabolism;Metabolism;Metabolism;Metabolism	Global and overview maps;Global and overview maps;Carbohydrate metabolism;Carbohydrate metabolism	ko01100//Metabolic pathways;ko01110//Biosynthesis of secondary metabolites;ko00500//Starch and sucrose metabolism;ko00052//Galactose metabolism	K01193
SCHCODRAFT_57589	DHH009007846	5.914	4.954	6.182	2.741	3.318	3.653	4.117	9.641	7.34	10.923	6.171	9.147	8.994	8.135	7.888	111	90	89	34	48	51	57	131	106	155	100	130	132	102	111	glucoamylase	KAI1794915.1 taxid=1566825 glucoamylase [Ganoderma leucocontextum]	Metabolism;Metabolism	Global and overview maps;Carbohydrate metabolism	ko01100//Metabolic pathways;ko00500//Starch and sucrose metabolism	K01178
SPAC2E11.16c	DHH009006655	190.309	185.409	58.779	90.801	69.413	58.582	44.643	71.743	49.59	76.085	76.188	37.495	147.732	113.559	82.323	5811.67	5480.35	1376.65	1832.22	1633.89	1330.49	1005.56	1585.96	1165.13	1756.63	2008.64	866.98	3527.57	2316.48	1884.79	trehalose 6-phosphate synthase complex regulatory subunit	KAI1790875.1 taxid=1566825 glycosyltransferase family 20-domain-containing protein [Ganoderma leucocontextum]	Metabolism;Metabolism;Metabolism	Global and overview maps;Global and overview maps;Carbohydrate metabolism	ko01100//Metabolic pathways;ko01110//Biosynthesis of secondary metabolites;ko00500//Starch and sucrose metabolism	K22337
TPS2	DHH009012749	351.673	312.535	136.294	306.45	223.951	112.929	69.124	67.594	77.122	78.172	101.651	50.124	293.594	145.091	100.524	10443	8983	3104	6013	5126	2494	1514	1453	1762	1755	2606	1127	6817	2878	2238	trehalose 6-phosphate synthase/phosphatase	KAI1785973.1 taxid=1566825 trehalose 6-phosphate phosphatase [Ganoderma leucocontextum]	Metabolism;Metabolism;Metabolism	Global and overview maps;Global and overview maps;Carbohydrate metabolism	ko01100//Metabolic pathways;ko01110//Biosynthesis of secondary metabolites;ko00500//Starch and sucrose metabolism	K16055
tpsA	DHH009008490	251.032	246.263	139.418	231.611	163.58	108.51	93.007	104.307	97.263	99.667	128.183	81.823	269.311	182.85	133.337	4834	4590	2059	2947	2428	1554	1321	1454	1441	1451	2131	1193	4055	2352	1925	trehalose 6-phosphate synthase	PIL35708.1 taxid=1077348 hypothetical protein GSI_02438 [Ganoderma sinense ZZ0214-1]	Metabolism;Metabolism;Metabolism	Global and overview maps;Global and overview maps;Carbohydrate metabolism	ko01100//Metabolic pathways;ko01110//Biosynthesis of secondary metabolites;ko00500//Starch and sucrose metabolism	K00697
Table S3B DEGs related to polysaccharide metabolism and synthesis from ko00052
Symbol	id	T1-1_tpm	T1-2_tpm	T1-3_tpm	T2-1_tpm	T2-2_tpm	T2-3_tpm	T3-1_tpm	T3-2_tpm	T3-3_tpm	T4-1_tpm	T4-2_tpm	T4-3_tpm	T5-1_tpm	T5-2_tpm	T5-3_tpm	T1-1_count	T1-2_count	T1-3_count	T2-1_count	T2-2_count	T2-3_count	T3-1_count	T3-2_count	T3-3_count	T4-1_count	T4-2_count	T4-3_count	T5-1_count	T5-2_count	T5-3_count	Enzyme	Description	KEGG_A_class	KEGG_B_class	Pathway	K_ID
PGUG_02777	DHH009006111	14.494	17.743	14.049	8.36	9.224	8.898	22.394	36.039	23.743	39.137	19.385	19.72	17.137	17.686	14.371	265	314	197	101	130	121	302	477	334	541	306	273	245	216	197	β-fructofuranosidase	KAI1784683.1 taxid=1566825 glycosyl hydrolase [Ganoderma leucocontextum]	Metabolism;Metabolism;Metabolism;Metabolism	Global and overview maps;Global and overview maps;Carbohydrate metabolism;Carbohydrate metabolism	ko01100//Metabolic pathways;ko01110//Biosynthesis of secondary metabolites;ko00500//Starch and sucrose metabolism;ko00052//Galactose metabolism	K01193
aglB	DHH009004316	41.699	38.325	38.163	50.267	36.777	64.824	11.86	9.449	9.745	8.7	12.951	19.458	19.767	14.179	11.229	634	564	445	505	431	733	133	104	114	100	170	224	235	144	128	α-galactosidase	KAI1795741.1 taxid=1566825 glycoside hydrolase [Ganoderma leucocontextum]	Metabolism;Metabolism;Metabolism;Metabolism;Metabolism	Global and overview maps;Lipid metabolism;Lipid metabolism;Carbohydrate metabolism;Glycan biosynthesis and metabolism	ko01100//Metabolic pathways;ko00561//Glycerolipid metabolism;ko00600//Sphingolipid metabolism;ko00052//Galactose metabolism;ko00603//Glycosphingolipid biosynthesis - globo and isoglobo series	K07407
aglB	DHH009010773	30.525	29.619	34.169	31.663	34.322	31.156	44.387	35.658	52.019	31.026	68.607	43.711	91.183	59.06	63.811	855	803	734	586	741	649	917	723	1121	657	1659	927	1997	1105	1340	α-galactosidase	KAI1790018.1 taxid=1566825 glycoside hydrolase family 27 protein [Ganoderma leucocontextum]	Metabolism;Metabolism;Metabolism;Metabolism;Metabolism	Global and overview maps;Lipid metabolism;Lipid metabolism;Carbohydrate metabolism;Glycan biosynthesis and metabolism	ko01100//Metabolic pathways;ko00561//Glycerolipid metabolism;ko00600//Sphingolipid metabolism;ko00052//Galactose metabolism;ko00603//Glycosphingolipid biosynthesis - globo and isoglobo series	K07407
ARB_05372	DHH009001770	10.991	12.162	15.718	21.464	18.216	15.351	24.997	16.849	23.134	22.792	31.048	32.124	37.999	29.087	32.064	155	166	170	200	198	161	260	172	251	243	378	343	419	274	339	aldose 1-epimerase	KAI1795093.1 taxid=1566825 galactose mutarotase-like protein [Ganoderma leucocontextum]	Metabolism;Metabolism;Metabolism;Metabolism	Global and overview maps;Global and overview maps;Carbohydrate metabolism;Carbohydrate metabolism	ko01100//Metabolic pathways;ko01110//Biosynthesis of secondary metabolites;ko00010//Glycolysis / Gluconeogenesis;ko00052//Galactose metabolism	K01785
ARB_05372	DHH009010819	21.392	18.844	25.619	28.721	24.621	28.042	24.275	25.197	25.625	28.649	24.39	27.278	30.102	29.916	30.858	319	272	293	283	283	311	267	272	294	323	314	308	351	298	345	aldose 1-epimerase	KAI1790075.1 taxid=1566825 galactose mutarotase-like protein [Ganoderma leucocontextum]	Metabolism;Metabolism;Metabolism;Metabolism	Global and overview maps;Global and overview maps;Carbohydrate metabolism;Carbohydrate metabolism	ko01100//Metabolic pathways;ko01110//Biosynthesis of secondary metabolites;ko00010//Glycolysis / Gluconeogenesis;ko00052//Galactose metabolism	K01785
galK	DHH009008832	40.167	49.008	28.357	20.403	20.01	13.726	33.999	58.094	30.575	69.934	30.653	21.835	43.778	34.883	23.162	724	855	392	243	278	184	452	758	424	953	477	298	617	420	313	galactokinase	KAI1797051.1 taxid=1566825 Galactokinase [Ganoderma leucocontextum]	Metabolism;Metabolism;Metabolism;Metabolism	Global and overview maps;Carbohydrate metabolism;Global and overview maps;Carbohydrate metabolism	ko01100//Metabolic pathways;ko00520//Amino sugar and nucleotide sugar metabolism;ko01250//Biosynthesis of nucleotide sugars;ko00052//Galactose metabolism	K00849
GAL7	DHH009003398	148.934	128.785	92.095	109.407	111.643	88.377	49.65	47.748	46.673	49.903	39.303	40.322	91.342	52.81	43.781	1883	1576	893	914	1088	831	463	437	454	477	429	386	903	446	415	UDP-glucose--hexose-1-phosphate uridylyltransferase	KAI1790716.1 taxid=1566825 galactose-1-phosphate uridylyltransferase [Ganoderma leucocontextum]	Metabolism;Metabolism;Metabolism;Metabolism	Global and overview maps;Carbohydrate metabolism;Global and overview maps;Carbohydrate metabolism	ko01100//Metabolic pathways;ko00520//Amino sugar and nucleotide sugar metabolism;ko01250//Biosynthesis of nucleotide sugars;ko00052//Galactose metabolism	K00965
galE	DHH009001533	92.394	85.889	61.234	104.624	89.878	83.051	44.985	51.78	39.145	53.533	25.34	19.937	35.253	26.856	27.04	1267	1140	644	948	950	847	455	514	413	555	300	207	378	246	278	UDP-glucose 4-epimerase	KAI1791959.1 taxid=1566825 UDP-glucose 4-epimerase [Ganoderma leucocontextum]	Metabolism;Metabolism;Metabolism;Metabolism	Global and overview maps;Carbohydrate metabolism;Global and overview maps;Carbohydrate metabolism	ko01100//Metabolic pathways;ko00520//Amino sugar and nucleotide sugar metabolism;ko01250//Biosynthesis of nucleotide sugars;ko00052//Galactose metabolism	K01784
Table S3C DAMs related to polysaccharide metabolism and synthesis from ko00500
MS2_name	Compound_ID	formula	rtmin	mz	T1-1	T1-2	T1-3	T1-4	T1-5	T1-6	T2-1	T2-2	T2-3	T2-4	T2-5	T2-6	T3-1	T3-2	T3-3	T3-4	T3-5	T3-6	T4-1	T4-2	T4-3	T4-4	T4-5	T4-6	T5-1	T5-2	T5-3	T5-4	T5-5	T5-6	QC1	QC2	QC3	QC4	SuperClass	Class	SubClass	CAS	HMDB	C_ID	Pathway	KEGG_B_class	KEGG_A_class
Isomaltose	Com_35218_pos	C12 H22 O11	4.709	343.144	8653297.97613626	7678293.89700412	9194726.41498929	4330304.08554205	7730827.37992492	3726580.71147727	3804303.74223772	3025937.14459643	3602515.16436453	4294359.91020464	3699115.20601901	4306141.39979531	7198873.50841723	14218456.4244397	10095089.3929721	6621652.47801372	11947085.3049293	10993860.3071699	20134008.4061689	19835927.0515472	24251851.4583344	19574891.2956126	16592395.7464746	27426940.933919	33100626.7092686	29023494.2679796	28551263.4116557	27976439.7534081	27121886.2455193	28600099.2401665	6155836.99528405	5579601.79466712	7480870.83447643	6186509.98659319	Organic oxygen compounds	Organooxygen compounds	Carbohydrates and carbohydrate conjugates	37169-69-0	HMDB0002923	C00252	ko01100//Metabolic pathways;ko00500//Starch and sucrose metabolism	Carbohydrate metabolism;Global and overview maps	Metabolism
D-(+)-Maltose	Com_2624_pos	C12 H22 O11	1.545	365.106	609463840.654508	600906387.724202	584587778.121112	602822441.527173	584198051.502246	538941575.788489	794722509.02772	859970347.294649	804795793.367733	706132052.533757	814752503.274598	756775714.228605	66930635.3158995	62580232.7321688	35140890.7400772	74156091.9004909	68479934.6146683	37470368.1732658	30289558.5151619	37073601.0203625	30875705.9245826	36560697.445554	38983098.1325839	35261614.9709138	26548059.8426498	31104191.3250317	26178850.3948116	30402623.5810868	29729349.9658951	29696562.1330257	281162187.045442	286321475.972509	281916353.577019	240007239.226753	Organic oxygen compounds	Organooxygen compounds	Carbohydrates and carbohydrate conjugates	69-79-4	HMDB0000163	C00208	ko01100//Metabolic pathways;ko01110//Biosynthesis of secondary metabolites;ko02010//ABC transporters;ko00500//Starch and sucrose metabolism	Carbohydrate metabolism;Global and overview maps;Membrane transport	Environmental Information Processing;Metabolism
Sucrose	Com_23754_neg	C12 H22 O11	2.526	341.109	935556712.499416	957381536.428219	1007731151.47771	1043258334.32457	1045479340.60591	1029265186.78724	1007044336.49053	1049458870.74152	1039885801.36145	1067643093.41076	1077255948.85217	1093351513.85422	544263641.282513	325155879.020087	176277089.397037	539420839.941098	362249380.768622	167328146.398089	295625006.263069	361276065.159213	63004445.3031378	294366728.603797	343649051.183782	62760700.9884251	170595636.113692	165092457.633887	159235177.420709	156223336.14818	156952900.585206	161560878.129248	440104306.463785	461768784.905834	455176817.739971	488005766.238288	Organic oxygen compounds	Organooxygen compounds	Carbohydrates and carbohydrate conjugates	57-50-1	HMDB0000258	C00089	ko01100//Metabolic pathways;ko01110//Biosynthesis of secondary metabolites;ko02010//ABC transporters;ko00052//Galactose metabolism;ko00500//Starch and sucrose metabolism	Carbohydrate metabolism;Global and overview maps;Membrane transport	Environmental Information Processing;Metabolism
Glucose 1-phosphate	Com_698_neg	C6 H13 O9 P	1.33	267.072	5877857556.58487	5851979079.35433	6816458403.47335	6931527606.41722	6816080587.19944	6697783765.52797	4347882447.1391	3133394838.97834	4428038771.9531	4556295149.58985	4424451326.36438	4462536317.60342	3497543771.41033	1384334973.3404	1062084339.62693	3273121278.14993	1547249777.54124	1130645577.88537	891090709.568145	2035740179.05799	257448551.086055	544221753.937783	1923113370.01644	252532734.682714	420022365.121485	420293877.727953	434914522.510095	429806499.332686	420326094.600154	333660506.467061	2978532429.37555	2870782247.75541	2.57602e+09	2551173019.15527	Organic oxygen compounds	Organooxygen compounds	Carbohydrates and carbohydrate conjugates	59-56-3	HMDB0001586	C00103	ko01100//Metabolic pathways;ko01110//Biosynthesis of secondary metabolites;ko01120//Microbial metabolism in diverse environments;ko00052//Galactose metabolism;ko00520//Amino sugar and nucleotide sugar metabolism;ko00040//Pentose and glucuronate interconversions;ko00500//Starch and sucrose metabolism;ko00010//Glycolysis / Gluconeogenesis;ko00561//Glycerolipid metabolism	Carbohydrate metabolism;Global and overview maps;Lipid metabolism	Metabolism
Glucose-1-phosphate	Com_11940_neg	C6 H13 O9 P	5.684	259.022	32611257.9291051	37635592.5152313	50806174.3621094	50151031.5156086	54424586.5954056	53583655.740467	27432516.6309704	29188205.5168482	32986278.9387452	32505311.3378877	34127980.1655845	34585148.3681248	14320156.5619835	13874545.8893329	14199937.7640243	13662800.4653411	15410045.7496447	14987243.6320364	13217878.2070073	15841746.7059981	12521480.3781803	13568940.5083145	16439008.7002623	12242672.8143216	11384792.5886969	11239671.6044912	11984592.8977931	11928888.3785646	12937940.6896661	12063245.8663414	15638448.8223516	14480433.6873898	13814048.1069923	20374332.3109454	Organic oxygen compounds	Organooxygen compounds	Carbohydrates and carbohydrate conjugates	59-56-3	HMDB0001586	C00103	ko01100//Metabolic pathways;ko01110//Biosynthesis of secondary metabolites;ko01120//Microbial metabolism in diverse environments;ko00052//Galactose metabolism;ko00520//Amino sugar and nucleotide sugar metabolism;ko00040//Pentose and glucuronate interconversions;ko00500//Starch and sucrose metabolism;ko00010//Glycolysis / Gluconeogenesis;ko00561//Glycerolipid metabolism	Carbohydrate metabolism;Global and overview maps;Lipid metabolism	Metabolism
Trehalose	Com_28068_neg	C12 H22 O11	8.234	341.101	594209.835794453	588353.280378745	586376.576511669	590123.48368381	610285.985183667	613106.728150114	623903.226597361	614177.734326415	644001.964770479	627461.13848908	646563.175244754	617763.592888169	702180.566694518	991224.788489441	683130.26185155	668671.229281015	1240858.26845668	663943.959960265	685537.507379594	603292.265879413	650443.091476383	695995.620096606	602740.845408995	646815.35851512	1050468.66713517	1016942.63401033	1025407.23239124	1032204.22110166	1107813.14578439	1125454.56946392	12846113.4594878	15483856.1319597	14736363.0629942	22596208.200687	Organic oxygen compounds	Organooxygen compounds	Carbohydrates and carbohydrate conjugates	99-20-7	HMDB0000975	C01083	ko01100//Metabolic pathways;ko01110//Biosynthesis of secondary metabolites;ko02010//ABC transporters;ko00500//Starch and sucrose metabolism	Carbohydrate metabolism;Global and overview maps;Membrane transport	Environmental Information Processing;Metabolism
D-Glucose 6-phosphate	Com_488_neg	C6 H13 O9 P	1.475	259.023	3443275590.57036	3538803784.25557	3919097009.69575	4710555205.05076	3775049529.11536	3906973420.4056	2595184358.13433	2558660225.52615	2466589485.93166	2598690402.27339	2484403052.06022	2456727297.4837	1419153929.13362	929381557.998883	1709913235.82399	1315449240.70158	1149466165.23956	1838374709.79217	639128790.189294	2050615669.51557	226053918.532694	591758894.927909	1996300922.64119	218379841.981346	210192979.599576	203225677.052335	211950357.322115	362084825.46094	69767734.8692837	220523317.952866	2721247451.61294	1878659055.50941	1626938552.09633	1538151587.80346	Organic oxygen compounds	Organooxygen compounds	Carbohydrates and carbohydrate conjugates	56-73-5	HMDB0001401	C00092	ko01100//Metabolic pathways;ko01110//Biosynthesis of secondary metabolites;ko01062//Biosynthesis of terpenoids and steroids;ko00500//Starch and sucrose metabolism;ko00562//Inositol phosphate metabolism	Carbohydrate metabolism;Chemical structure transformation maps;Global and overview maps	Metabolism
Table S34 DAMs related to polysaccharide metabolism and synthesis from ko00052
MS2_name	Compound_ID	formula	rtmin	mz	T1-1	T1-2	T1-3	T1-4	T1-5	T1-6	T2-1	T2-2	T2-3	T2-4	T2-5	T2-6	T3-1	T3-2	T3-3	T3-4	T3-5	T3-6	T4-1	T4-2	T4-3	T4-4	T4-5	T4-6	T5-1	T5-2	T5-3	T5-4	T5-5	T5-6	QC1	QC2	QC3	QC4	SuperClass	Class	SubClass	CAS	HMDB	C_ID	Pathway	KEGG_B_class	KEGG_A_class
N-Acetyl-D-galactosamine	Com_711_pos	C8 H15 N O6	1.396	222.098	2112647570.5778	2835248170.10421	1867187841.69407	1992978544.82544	3036097420.8032	2043899560.57452	1969651892.82113	4032084527.69089	1938182342.42571	2145450146.40923	2068110021.70647	2028173940.78641	2669964385.93454	1651691055.15193	1268421355.87408	2705043609.74679	1643541098.98131	1187563354.3463	2441459911.08945	2401190882.48253	2337174892.1621	2551137740.00656	2416682843.95879	2372666316.36734	1948936396.11165	1953724379.15864	1947574277.92454	1928857464.9612	1931654745.26072	1865002098.39842	2339300510.81637	2332765854.49477	2287564274.18799	2290910324.02516	Organic oxygen compounds	Organooxygen compounds	Carbohydrates and carbohydrate conjugates	14131-60-3	HMDB0000853	C01132	ko01100//Metabolic pathways;ko00052//Galactose metabolism;ko00520//Amino sugar and nucleotide sugar metabolism	Carbohydrate metabolism;Global and overview maps	Metabolism
Galactitol	Com_1630_pos	C6 H14 O6	5.397	365.175	296147601.350046	312069335.587891	274134669.914603	310236810.226763	284826185.119773	299795534.383396	145792371.265879	157743944.125779	136828311.26582	148389308.878523	110246525.832551	66653100.792971	89988974.4503638	347915946.871695	206110845.272513	86817581.0463551	348969543.916468	208723347.318763	19011560.2388078	58445982.976999	37848253.4016265	10173835.6321231	61408738.0952933	29223254.7713204	46234835.5043932	45306418.601027	47399914.3156229	48146052.4373924	47966591.9225146	44280000.2299788	170431508.196328	177875994.943182	178772488.323739	172051519.929073	Organic oxygen compounds	Organooxygen compounds	Carbohydrates and carbohydrate conjugates	488-45-9	HMDB0011632	C01697	ko01100//Metabolic pathways;ko00052//Galactose metabolism	Carbohydrate metabolism;Global and overview maps	Metabolism
D-Galactose	Com_6308_pos	C6 H12 O6	1.516	198.098	68145914.3143397	70929562.6955269	84960496.8890978	89937815.7150586	76877438.7561956	81882750.8216035	204134240.547715	191081818.705442	210988775.22466	177471619.534217	373266517.64117	174337883.914132	197827381.942757	114513634.630766	395621543.530703	284962729.579562	193000017.859163	315852319.265596	198983150.861671	128836175.805208	206627553.812532	139951250.251962	126474251.771384	190587116.824996	186327424.030802	352773790.930544	202532560.178411	370870148.774845	170314014.658315	363121582.605398	212714860.660037	166623090.285868	209523207.962766	140026925.994746	Organic oxygen compounds	Organooxygen compounds	Carbohydrates and carbohydrate conjugates	-	HMDB0250761	C00124	ko01100//Metabolic pathways;ko00052//Galactose metabolism	Carbohydrate metabolism;Global and overview maps	Metabolism
Melibiose	Com_11445_pos	C12 H22 O11	1.372	360.151	65075510.6587444	57490696.1808627	68120708.9141228	60926123.7911516	63969201.3401892	65669577.006606	160264112.771679	123290666.417056	126193608.318529	127062118.056733	115836800.226838	115299662.738778	11393372.7245048	9766870.36434976	5858491.82821669	10375780.8308155	10210043.153199	8086804.32943633	4748719.23791936	7009958.76339566	4919037.29180387	3793682.65976999	5719365.58826462	5317474.88257791	5410060.11101866	6878410.5850025	4917439.30581186	5117273.1898787	2963239.19269053	3807942.37186237	46655618.5935509	49383358.5444551	48998100.3045947	46175896.1409022	Organic oxygen compounds	Organooxygen compounds	Carbohydrates and carbohydrate conjugates	13299-20-2	HMDB0000048	C05402	ko01100//Metabolic pathways;ko02010//ABC transporters;ko00052//Galactose metabolism	Carbohydrate metabolism;Global and overview maps;Membrane transport	Environmental Information Processing;Metabolism
Sucrose	Com_23754_neg	C12 H22 O11	2.526	341.109	935556712.499416	957381536.428219	1007731151.47771	1043258334.32457	1045479340.60591	1029265186.78724	1007044336.49053	1049458870.74152	1039885801.36145	1067643093.41076	1077255948.85217	1093351513.85422	544263641.282513	325155879.020087	176277089.397037	539420839.941098	362249380.768622	167328146.398089	295625006.263069	361276065.159213	63004445.3031378	294366728.603797	343649051.183782	62760700.9884251	170595636.113692	165092457.633887	159235177.420709	156223336.14818	156952900.585206	161560878.129248	440104306.463785	461768784.905834	455176817.739971	488005766.238288	Organic oxygen compounds	Organooxygen compounds	Carbohydrates and carbohydrate conjugates	57-50-1	HMDB0000258	C00089	ko01100//Metabolic pathways;ko01110//Biosynthesis of secondary metabolites;ko02010//ABC transporters;ko00052//Galactose metabolism;ko00500//Starch and sucrose metabolism	Carbohydrate metabolism;Global and overview maps;Membrane transport	Environmental Information Processing;Metabolism
D-Raffinose	Com_7300_neg	C18 H32 O16	1.288	503.162	6867484.81895933	6584401.6560921	8705213.87253419	11209368.3701013	13348687.376026	10065250.1445933	14949849.5526726	22531634.3439994	12236671.4386102	17689726.748511	18671177.777653	14563937.7538772	8125918.16056283	126584774.253705	74937396.4258096	9048006.53313213	72475483.8358766	81650582.5704055	14435574.1915091	13073738.8561894	13724677.1993642	15920530.9921935	15299287.1104591	15514963.5848485	14005642.2769022	14885777.1690544	17561159.7457245	18456624.7434821	16462549.1656508	16154143.9275732	20366156.6381456	38370187.3397607	27854422.6279738	26850000.9995613	Organic oxygen compounds	Organooxygen compounds	Carbohydrates and carbohydrate conjugates	512-69-6	HMDB0003213	C00492	ko01100//Metabolic pathways;ko02010//ABC transporters;ko00052//Galactose metabolism	Carbohydrate metabolism;Global and overview maps;Membrane transport	Environmental Information Processing;Metabolism
Glucose 1-phosphate	Com_698_neg	C6 H13 O9 P	1.33	267.072	5877857556.58487	5851979079.35433	6816458403.47335	6931527606.41722	6816080587.19944	6697783765.52797	4347882447.1391	3133394838.97834	4428038771.9531	4556295149.58985	4424451326.36438	4462536317.60342	3497543771.41033	1384334973.3404	1062084339.62693	3273121278.14993	1547249777.54124	1130645577.88537	891090709.568145	2035740179.05799	257448551.086055	544221753.937783	1923113370.01644	252532734.682714	420022365.121485	420293877.727953	434914522.510095	429806499.332686	420326094.600154	333660506.467061	2978532429.37555	2870782247.75541	2.57602e+09	2551173019.15527	Organic oxygen compounds	Organooxygen compounds	Carbohydrates and carbohydrate conjugates	59-56-3	HMDB0001586	C00103	ko01100//Metabolic pathways;ko01110//Biosynthesis of secondary metabolites;ko01120//Microbial metabolism in diverse environments;ko00052//Galactose metabolism;ko00520//Amino sugar and nucleotide sugar metabolism;ko00040//Pentose and glucuronate interconversions;ko00500//Starch and sucrose metabolism;ko00010//Glycolysis / Gluconeogenesis;ko00561//Glycerolipid metabolism	Carbohydrate metabolism;Global and overview maps;Lipid metabolism	Metabolism
Dihydroxyacetone phosphate	Com_4866_neg	C3 H7 O6 P	1.253	168.991	37293995.0253575	27063503.475787	69633568.5084783	44840003.5429516	57422171.9949959	59743763.0483267	36088144.1138302	38002423.0310277	41919844.9251418	34642118.8893832	32866220.7709595	34573230.4365278	42829344.6930848	1992791.16085069	3535127.5783984	45755326.2882656	1863286.22343342	4678899.48900001	766303.926103893	16605397.7174376	1052918.71161829	863288.741801501	15659196.3606124	1144619.85574378	672920.288861073	728759.39411941	754904.603744015	757502.288502884	706710.527651483	759760.311845764	20537466.0778157	18941692.144855	16830208.395053	15972153.4236911	Organic oxygen compounds	Organooxygen compounds	Carbohydrates and carbohydrate conjugates	1957-04-05	HMDB0001473	C00111	ko01100//Metabolic pathways;ko01110//Biosynthesis of secondary metabolites;ko01120//Microbial metabolism in diverse environments;ko01230//Biosynthesis of amino acids;ko01200//Carbon metabolism;ko00760//Nicotinate and nicotinamide metabolism;ko00052//Galactose metabolism;ko00680//Methane metabolism;ko00040//Pentose and glucuronate interconversions;ko00051//Fructose and mannose metabolism;ko00010//…	Carbohydrate metabolism;Energy metabolism;Global and overview maps;Lipid metabolism;Metabolism of cofactors and vitamins	Metabolism
Galactinol	Com_9076_neg	C12 H22 O11	5.741	401.125	26280102.0857918	27880056.3070674	40260570.9096984	45469269.3205852	39635398.7614438	38156578.010995	2368311.4892565	2264954.26345079	1789606.33504035	2042051.70269871	1866112.45031514	1868753.21065998	1992600.92212884	1152561.62218477	4921671.54566366	2101733.95677717	1904867.65909266	4824817.69584355	19281914.1546497	1309267.83961118	23173501.3833024	5253814.59812599	1790514.35396659	8231135.81323269	8025686.09266189	8199419.77764472	8696856.89497749	8313773.84841129	9150167.53068689	8927127.18085441	3423440.0347932	3941408.0923385	3733136.90902482	3457654.3272076	Organic oxygen compounds	Organooxygen compounds	Carbohydrates and carbohydrate conjugates	3687-64-7	HMDB0005826	C01235	ko01100//Metabolic pathways;ko00052//Galactose metabolism	Carbohydrate metabolism;Global and overview maps	Metabolism
Glucose-1-phosphate	Com_11940_neg	C6 H13 O9 P	5.684	259.022	32611257.9291051	37635592.5152313	50806174.3621094	50151031.5156086	54424586.5954056	53583655.740467	27432516.6309704	29188205.5168482	32986278.9387452	32505311.3378877	34127980.1655845	34585148.3681248	14320156.5619835	13874545.8893329	14199937.7640243	13662800.4653411	15410045.7496447	14987243.6320364	13217878.2070073	15841746.7059981	12521480.3781803	13568940.5083145	16439008.7002623	12242672.8143216	11384792.5886969	11239671.6044912	11984592.8977931	11928888.3785646	12937940.6896661	12063245.8663414	15638448.8223516	14480433.6873898	13814048.1069923	20374332.3109454	Organic oxygen compounds	Organooxygen compounds	Carbohydrates and carbohydrate conjugates	59-56-3	HMDB0001586	C00103	ko01100//Metabolic pathways;ko01110//Biosynthesis of secondary metabolites;ko01120//Microbial metabolism in diverse environments;ko00052//Galactose metabolism;ko00520//Amino sugar and nucleotide sugar metabolism;ko00040//Pentose and glucuronate interconversions;ko00500//Starch and sucrose metabolism;ko00010//Glycolysis / Gluconeogenesis;ko00561//Glycerolipid metabolism	Carbohydrate metabolism;Global and overview maps;Lipid metabolism	Metabolism
Lactose	Com_12049_neg	C12 H22 O11	6.244	341.109	2865336.03798368	3073359.29272877	2940476.48647805	3078289.55953257	2787594.18151267	2826944.39948344	4049075.46959733	5209458.12746643	4204779.40234363	3904276.96599526	3400320.48054981	3892336.96594852	2893119.29023185	2412736.26832742	2216781.57008741	2674754.56135668	2763594.44049959	2184934.53193313	2786662.1651049	2740423.80106884	2223575.80169353	2732485.68765313	2624676.4795183	2294047.10247257	2728513.30878186	3065066.89886562	2911906.81912858	3084904.20400914	3023012.63247269	3110074.09031151	2822552.49688451	2578354.07493161	2437932.16056117	2346957.58520007	Organic oxygen compounds	Organooxygen compounds	Carbohydrates and carbohydrate conjugates	5965-66-2	HMDB0041627	C00243	ko01100//Metabolic pathways;ko02010//ABC transporters;ko00052//Galactose metabolism	Carbohydrate metabolism;Global and overview maps;Membrane transport	Environmental Information Processing;Metabolism
Inositol	Com_19881_neg	C6 H12 O6	1.558	239.077	33289237.4338901	33895279.7652954	43105241.9201285	31882212.3989422	31906198.7313627	33630832.5824268	72891676.6211123	47310992.3886965	47449026.7632702	79327424.1664281	46923547.8800651	56964634.751676	14796583.7321678	53742827.6600208	78123908.0334072	43891854.8169978	62456612.7494023	80661479.3506674	30619186.8046279	46775587.2613436	65938144.324903	30012917.8800044	46072330.8239567	70821042.6163516	40473806.7258234	44629634.0527641	44787660.3599957	45146386.4849281	54986460.5064889	45990721.349365	42272350.5534704	39485097.7338934	4.02912e+07	43461604.0334565	Organic oxygen compounds	Organooxygen compounds	Alcohols and polyols	87-89-8	HMDB0000211	C00137	ko01100//Metabolic pathways;ko01110//Biosynthesis of secondary metabolites;ko01120//Microbial metabolism in diverse environments;ko02010//ABC transporters;ko00052//Galactose metabolism;ko00053//Ascorbate and aldarate metabolism;ko00562//Inositol phosphate metabolism;ko04070//Phosphatidylinositol signaling system	Carbohydrate metabolism;Global and overview maps;Membrane transport;Signal transduction	Environmental Information Processing;Metabolism
